# Supplementary material for: Crystal structure of 2-[4(E)-2,6-bis­(4-chloro­phen­yl)-3-ethyl­piperidin-4-yl­idene]acetamide
Source: Acta Crystallogr E Crystallogr Commun. 2015 Oct 10;71(Pt 11):o832–3. doi: 10.1107/S2056989015018666 (PMC4645048; doi:10.1107/S2056989015018666)
Supplement: Supplementary file 1 [file e-71-0o832-sup1.cif]

##############################################################################
#                                                                            #
# This CIF contains the data in a paper accepted for publication in          #
# Acta Crystallographica Section E. It conforms to the requirements of       #
# Notes for Authors for Acta Crystallographica Section E, and has been       #
# peer reviewed under the auspices of the IUCr Commission on Journals.       #
#                                                                            #
# Full details of the Crystallographic Information File format               #
# are given in the paper "The Crystallographic Information File (CIF):       #
# a New Standard Archive File for Crystallography" by S. R. Hall, F. H.      #
# Allen and I. D. Brown [Acta Cryst. (1991), A47, 655-685].                  #
#                                                                            #
# The current version of the core CIF dictionary is obtainable from          #
# ftp://ftp.iucr.org/pub/cif_core.dic.                                       #
#                                                                            #
# Software is freely available for graphical display of the structure(s)     #
# in this CIF. For information consult the CIF software page                 #
# http://www.iucr.org/resources/cif/software.                                #
#                                                                            #
# This file may be used for bona fide research purposes within the           #
# scientific community so long as proper attribution is given to the journal # 
# article from which it was obtained.                                        #
#                                                                            #
##############################################################################
data_I
_database_code_depnum_ccdc_archive 'CCDC 1064003'
_audit_creation_method     'SHELXL-2014/7'
_chemical_name_systematic
;
2-[4(<i>E</i>)-2,6-Bis(4-chlorophenyl)-3-ethylpiperidin-4-ylidene]acetamide
;
_chemical_name_common     ?
_chemical_formula_moiety     'C21 H22 Cl2 N2 O'
_chemical_formula_sum     'C21 H22 Cl2 N2 O'
_chemical_formula_iupac     'C21 H22 Cl2 N2 O'
_chemical_formula_weight     389.30
_chemical_melting_point     ?
_shelx_space_group_comment
;
The symmetry employed for this shelxl refinement is uniquely defined
by the following loop, which should always be used as a source of
symmetry information in preference to the above space-group names.
They are only intended as comments.
;
_space_group_crystal_system     orthorhombic
_space_group_name_H-M_alt     'P n a 21'
_space_group_name_Hall     'P 2c -2n'
loop_
    _space_group_symop_operation_xyz
    'x, y, z'
    '-x, -y, z+1/2'
    'x+1/2, -y+1/2, z'
    '-x+1/2, y+1/2, z+1/2'
_cell_length_a     8.3293(2)
_cell_length_b     12.2924(3)
_cell_length_c     19.3226(4)
_cell_angle_alpha     90
_cell_angle_beta     90
_cell_angle_gamma     90
_cell_volume     1978.39(8)
_cell_formula_units_Z     4
_cell_measurement_reflns_used     24148
_cell_measurement_theta_min     2.2
_cell_measurement_theta_max     27.4
_cell_measurement_temperature     296(2)
_exptl_crystal_description     Block
_exptl_crystal_colour     Colourless
_exptl_crystal_size_max     0.22
_exptl_crystal_size_mid     0.20
_exptl_crystal_size_min     0.18
_exptl_crystal_density_diffrn     1.307
_exptl_crystal_density_meas     ?
_exptl_crystal_density_method     'not measured'
_exptl_crystal_F_000     816
_exptl_absorpt_coefficient_mu     0.340
_exptl_absorpt_correction_type     none
_exptl_absorpt_process_details     ?
_shelx_estimated_absorpt_T_min     ?
_shelx_estimated_absorpt_T_max     ?
_exptl_absorpt_correction_T_min     ?
_exptl_absorpt_correction_T_max     ?
_diffrn_ambient_temperature     296(2)
_diffrn_radiation_type     MoK\a
_diffrn_radiation_wavelength     0.71073
_diffrn_radiation_source     'fine-focus sealed tube'
_diffrn_measurement_device_type     'Bruker SMART APEX CCD area-detector'
_diffrn_measurement_method     '\w scans'
_diffrn_detector_area_resol_mean     ?
_diffrn_reflns_number     31733
_diffrn_reflns_av_R_equivalents     0.0215
_diffrn_reflns_theta_min     1.964
_diffrn_reflns_theta_max     27.536
_diffrn_reflns_theta_full     25.242
_diffrn_measured_fraction_theta_max     1.000
_diffrn_measured_fraction_theta_full     1.000
_diffrn_reflns_limit_h_min     -10
_diffrn_reflns_limit_h_max     10
_diffrn_reflns_limit_k_min     -15
_diffrn_reflns_limit_k_max     15
_diffrn_reflns_limit_l_min     -25
_diffrn_reflns_limit_l_max     23
_refine_special_details
;
 Refined as a 2-component inversion twin
;
_reflns_number_total     4427
_reflns_number_gt     4220
_reflns_threshold_expression     'I > 2\s(I)'
_refine_ls_structure_factor_coef     Fsqd
_refine_ls_matrix_type     full
_refine_ls_R_factor_all     0.0369
_refine_ls_R_factor_gt     0.0346
_refine_ls_wR_factor_gt     0.0940
_refine_ls_wR_factor_ref     0.0968
_refine_ls_goodness_of_fit_ref     1.038
_refine_ls_restrained_S_all     1.037
_refine_ls_number_reflns     4427
_refine_ls_number_parameters     248
_refine_ls_number_restraints     4
_refine_ls_hydrogen_treatment     mixed
_refine_ls_weighting_scheme     calc
_refine_ls_weighting_details
              'w=1/[\s^2^(Fo^2^)+(0.0559P)^2^+0.4463P] where P=(Fo^2^+2Fc^2^)/3'
_atom_sites_solution_hydrogens     mixed
_atom_sites_solution_primary     direct
_atom_sites_solution_secondary     difmap
_refine_ls_shift/su_max     0.000
_refine_ls_shift/su_mean     0.000
_refine_diff_density_max     0.403
_refine_diff_density_min     -0.295
_refine_ls_extinction_method     none
_refine_ls_extinction_coef     .
_refine_ls_abs_structure_details
;
 Refined as an inversion twin
;
_refine_ls_abs_structure_Flack     0.37(7)
loop_
    _atom_type_symbol
    _atom_type_description
    _atom_type_scat_dispersion_real
    _atom_type_scat_dispersion_imag
    _atom_type_scat_source
    'C' 'C' 0.0033 0.0016
                         'International Tables Vol C Tables 4.2.6.8 and 6.1.1.4'
    'H' 'H' 0.0000 0.0000
                         'International Tables Vol C Tables 4.2.6.8 and 6.1.1.4'
    'N' 'N' 0.0061 0.0033
                         'International Tables Vol C Tables 4.2.6.8 and 6.1.1.4'
    'O' 'O' 0.0106 0.0060
                         'International Tables Vol C Tables 4.2.6.8 and 6.1.1.4'
    'Cl' 'Cl' 0.1484 0.1585
                         'International Tables Vol C Tables 4.2.6.8 and 6.1.1.4'
_computing_data_collection
;
SMART (Bruker, 2001)
;
_computing_cell_refinement
;
SAINT (Bruker, 2001)
;
_computing_data_reduction
;
SAINT (Bruker, 2001)
;
_computing_structure_solution
;
SHELXS-97 (Sheldrick, 2008)
;
_computing_structure_refinement
;
SHELXL-2014/7 (Sheldrick, 2015)
;
_computing_molecular_graphics
;
ORTEP-3 for Windows (Farrugia, 2012) and PLATON (Spek, 2009)
;
_computing_publication_material
;
SHELXL-2014/7 (Sheldrick, 2015) and PLATON (Spek, 2009)
;
loop_
    _atom_site_type_symbol
    _atom_site_label
    _atom_site_fract_x
    _atom_site_fract_y
    _atom_site_fract_z
    _atom_site_U_iso_or_equiv
    _atom_site_adp_type
    _atom_site_calc_flag
    _atom_site_occupancy
    _atom_site_disorder_assembly
    _atom_site_disorder_group
    Cl Cl1 0.04419(14) 0.50344(7) 0.45059(5) 0.0738(3) Uani d 1 . .
    Cl Cl2 0.93853(17) 0.89463(11) -0.00442(7) 0.1046(5) Uani d 1 . .
    O O1 -0.1377(2) 1.14174(17) 0.30563(13) 0.0563(5) Uani d 1 . .
    N N1 0.3564(2) 0.88167(15) 0.23773(11) 0.0350(4) Uani d 1 . .
    N N2 0.0334(3) 1.2760(2) 0.33460(15) 0.0547(6) Uani d 1 . .
    C C1 0.1001(3) 0.6176(2) 0.40293(14) 0.0424(6) Uani d 1 . .
    C C2 0.0568(4) 0.7187(2) 0.42740(14) 0.0464(6) Uani d 1 . .
    H H2 -0.0033 0.7254 0.4677 0.056 Uiso calc 1 . .
    C C3 0.1046(3) 0.8104(2) 0.39085(14) 0.0432(5) Uani d 1 . .
    H H3 0.0799 0.8791 0.4080 0.052 Uiso calc 1 . .
    C C4 0.1888(3) 0.80111(17) 0.32911(12) 0.0323(4) Uani d 1 . .
    C C5 0.2270(3) 0.69817(19) 0.30503(13) 0.0358(5) Uani d 1 . .
    H H5 0.2818 0.6907 0.2634 0.043 Uiso calc 1 . .
    C C6 0.1841(3) 0.60526(19) 0.34250(14) 0.0402(5) Uani d 1 . .
    H H6 0.2122 0.5364 0.3267 0.048 Uiso calc 1 . .
    C C7 0.2364(3) 0.90357(17) 0.29068(12) 0.0332(5) Uani d 1 . .
    H H7 0.2824 0.9549 0.3241 0.040 Uiso calc 1 . .
    C C8 0.0906(3) 0.95793(18) 0.25622(14) 0.0361(5) Uani d 1 . .
    H H8A 0.0433 0.9093 0.2224 0.043 Uiso calc 1 . .
    H H8B 0.0099 0.9751 0.2907 0.043 Uiso calc 1 . .
    C C9 0.1484(2) 1.06071(18) 0.22138(13) 0.0336(5) Uani d 1 . .
    C C10 0.2759(2) 1.03897(18) 0.16737(12) 0.0328(4) Uani d 1 . .
    H H10 0.2308 0.9871 0.1341 0.039 Uiso calc 1 . .
    C C11 0.4174(2) 0.98078(18) 0.20494(13) 0.0326(4) Uani d 1 . .
    H H11 0.4597 1.0292 0.2409 0.039 Uiso calc 1 . .
    C C12 0.5523(2) 0.95166(19) 0.15563(13) 0.0346(5) Uani d 1 . .
    C C13 0.6907(3) 1.0149(2) 0.15428(18) 0.0477(6) Uani d 1 . .
    H H13 0.7032 1.0707 0.1864 0.057 Uiso calc 1 . .
    C C14 0.8102(3) 0.9962(3) 0.1058(2) 0.0583(8) Uani d 1 . .
    H H14 0.9014 1.0398 0.1047 0.070 Uiso calc 1 . .
    C C15 0.7925(4) 0.9128(3) 0.05980(18) 0.0587(8) Uani d 1 . .
    C C16 0.6613(4) 0.8458(3) 0.06195(18) 0.0600(8) Uani d 1 . .
    H H16 0.6530 0.7874 0.0315 0.072 Uiso calc 1 . .
    C C17 0.5407(3) 0.8655(2) 0.10996(16) 0.0470(6) Uani d 1 . .
    H H17 0.4512 0.8204 0.1114 0.056 Uiso calc 1 . .
    C C18 0.3314(3) 1.1388(2) 0.12639(14) 0.0401(5) Uani d 1 . .
    H H18A 0.3625 1.1955 0.1586 0.048 Uiso calc 1 . .
    H H18B 0.4255 1.1194 0.0995 0.048 Uiso calc 1 . .
    C C19 0.2027(4) 1.1833(2) 0.07772(17) 0.0519(7) Uani d 1 . .
    H H19A 0.2440 1.2455 0.0535 0.078 Uiso calc 1 . .
    H H19B 0.1731 1.1282 0.0449 0.078 Uiso calc 1 . .
    H H19C 0.1100 1.2043 0.1041 0.078 Uiso calc 1 . .
    C C20 0.1091(3) 1.16038(19) 0.24254(13) 0.0368(5) Uani d 1 . .
    H H20 0.1610 1.2180 0.2208 0.044 Uiso calc 1 . .
    C C21 -0.0092(3) 1.18930(19) 0.29731(14) 0.0393(5) Uani d 1 . .
    H H1N 0.430(3) 0.850(3) 0.2575(17) 0.050(9) Uiso d 1 . .
    H H2NA -0.032(3) 1.298(3) 0.3633(15) 0.047(9) Uiso d 1 . .
    H H2NB 0.125(2) 1.301(3) 0.334(2) 0.066(11) Uiso d 1 . .
loop_
    _atom_site_aniso_label
    _atom_site_aniso_U_11
    _atom_site_aniso_U_22
    _atom_site_aniso_U_33
    _atom_site_aniso_U_12
    _atom_site_aniso_U_13
    _atom_site_aniso_U_23
    Cl1 0.1153(8) 0.0524(4) 0.0536(4) -0.0239(4) 0.0060(5) 0.0144(3)
    Cl2 0.1058(8) 0.1019(8) 0.1062(9) 0.0398(7) 0.0651(8) 0.0203(7)
    O1 0.0416(10) 0.0438(10) 0.0835(16) 0.0000(8) 0.0188(10) -0.0017(10)
    N1 0.0271(9) 0.0326(9) 0.0453(11) 0.0044(7) -0.0004(8) 0.0075(8)
    N2 0.0546(14) 0.0479(13) 0.0615(16) -0.0027(11) 0.0157(13) -0.0105(12)
    C1 0.0502(14) 0.0401(12) 0.0370(13) -0.0066(10) -0.0053(11) 0.0088(10)
    C2 0.0533(14) 0.0520(15) 0.0339(12) 0.0017(12) 0.0073(11) 0.0025(10)
    C3 0.0492(14) 0.0391(12) 0.0413(13) 0.0082(10) 0.0035(11) -0.0012(10)
    C4 0.0303(9) 0.0321(10) 0.0345(11) 0.0019(8) -0.0046(9) 0.0032(8)
    C5 0.0326(10) 0.0372(11) 0.0375(12) -0.0005(9) 0.0011(9) -0.0016(9)
    C6 0.0454(13) 0.0317(11) 0.0436(13) -0.0005(9) -0.0047(11) -0.0017(9)
    C7 0.0315(10) 0.0293(10) 0.0387(12) -0.0006(8) -0.0021(9) 0.0009(8)
    C8 0.0265(9) 0.0305(10) 0.0514(14) 0.0017(8) 0.0029(9) 0.0078(9)
    C9 0.0247(9) 0.0319(10) 0.0443(12) 0.0013(8) -0.0018(9) 0.0068(9)
    C10 0.0271(9) 0.0308(9) 0.0406(12) 0.0001(8) -0.0003(8) 0.0019(9)
    C11 0.0254(9) 0.0326(10) 0.0399(12) -0.0016(8) -0.0016(8) -0.0008(9)
    C12 0.0280(9) 0.0342(10) 0.0416(12) 0.0036(8) -0.0007(9) 0.0041(9)
    C13 0.0318(11) 0.0512(14) 0.0602(16) -0.0026(10) 0.0024(12) -0.0017(13)
    C14 0.0344(13) 0.0653(19) 0.075(2) 0.0031(12) 0.0135(13) 0.0118(16)
    C15 0.0528(16) 0.0614(18) 0.0619(18) 0.0242(14) 0.0213(14) 0.0157(14)
    C16 0.079(2) 0.0479(15) 0.0534(17) 0.0151(15) 0.0114(16) -0.0061(12)
    C17 0.0484(14) 0.0404(12) 0.0522(16) 0.0003(11) 0.0026(12) -0.0026(11)
    C18 0.0355(11) 0.0383(11) 0.0465(14) 0.0017(9) 0.0071(10) 0.0073(10)
    C19 0.0494(15) 0.0527(15) 0.0537(16) 0.0108(12) 0.0062(13) 0.0176(13)
    C20 0.0338(10) 0.0308(10) 0.0457(13) 0.0001(8) 0.0032(10) 0.0057(9)
    C21 0.0387(12) 0.0299(11) 0.0494(14) 0.0060(9) 0.0053(10) 0.0065(9)
_geom_special_details
;
 All esds (except the esd in the dihedral angle between two l.s. planes)
 are estimated using the full covariance matrix.  The cell esds are taken
 into account individually in the estimation of esds in distances, angles
 and torsion angles; correlations between esds in cell parameters are only
 used when they are defined by crystal symmetry.  An approximate (isotropic)
 treatment of cell esds is used for estimating esds involving l.s. planes.
;
loop_
    _geom_bond_atom_site_label_1
    _geom_bond_atom_site_label_2
    _geom_bond_site_symmetry_2
    _geom_bond_distance
    _geom_bond_publ_flag
    Cl1 C1 . 1.742(3) ?
    Cl2 C15 . 1.752(3) ?
    O1 C21 . 1.230(3) ?
    N1 C7 . 1.455(3) ?
    N1 C11 . 1.464(3) ?
    N1 H1N . 0.821(14) ?
    N2 C21 . 1.334(4) ?
    N2 H2NA . 0.824(14) ?
    N2 H2NB . 0.824(14) ?
    C1 C6 . 1.370(4) ?
    C1 C2 . 1.378(4) ?
    C2 C3 . 1.389(4) ?
    C2 H2 . 0.9300 ?
    C3 C4 . 1.388(4) ?
    C3 H3 . 0.9300 ?
    C4 C5 . 1.385(3) ?
    C4 C7 . 1.515(3) ?
    C5 C6 . 1.399(3) ?
    C5 H5 . 0.9300 ?
    C6 H6 . 0.9300 ?
    C7 C8 . 1.538(3) ?
    C7 H7 . 0.9800 ?
    C8 C9 . 1.510(3) ?
    C8 H8A . 0.9700 ?
    C8 H8B . 0.9700 ?
    C9 C20 . 1.332(3) ?
    C9 C10 . 1.513(3) ?
    C10 C18 . 1.531(3) ?
    C10 C11 . 1.558(3) ?
    C10 H10 . 0.9800 ?
    C11 C12 . 1.516(3) ?
    C11 H11 . 0.9800 ?
    C12 C17 . 1.381(4) ?
    C12 C13 . 1.390(3) ?
    C13 C14 . 1.386(4) ?
    C13 H13 . 0.9300 ?
    C14 C15 . 1.365(5) ?
    C14 H14 . 0.9300 ?
    C15 C16 . 1.370(5) ?
    C16 C17 . 1.389(4) ?
    C16 H16 . 0.9300 ?
    C17 H17 . 0.9300 ?
    C18 C19 . 1.528(4) ?
    C18 H18A . 0.9700 ?
    C18 H18B . 0.9700 ?
    C19 H19A . 0.9600 ?
    C19 H19B . 0.9600 ?
    C19 H19C . 0.9600 ?
    C20 C21 . 1.489(4) ?
    C20 H20 . 0.9300 ?
loop_
    _geom_angle_atom_site_label_1
    _geom_angle_atom_site_label_2
    _geom_angle_atom_site_label_3
    _geom_angle_site_symmetry_1
    _geom_angle_site_symmetry_3
    _geom_angle
    _geom_angle_publ_flag
    C7 N1 C11 . . 112.88(17) ?
    C7 N1 H1N . . 106(3) ?
    C11 N1 H1N . . 110(2) ?
    C21 N2 H2NA . . 117(2) ?
    C21 N2 H2NB . . 123(3) ?
    H2NA N2 H2NB . . 120(4) ?
    C6 C1 C2 . . 121.7(2) ?
    C6 C1 Cl1 . . 119.9(2) ?
    C2 C1 Cl1 . . 118.4(2) ?
    C1 C2 C3 . . 118.9(2) ?
    C1 C2 H2 . . 120.6 ?
    C3 C2 H2 . . 120.6 ?
    C4 C3 C2 . . 121.0(2) ?
    C4 C3 H3 . . 119.5 ?
    C2 C3 H3 . . 119.5 ?
    C5 C4 C3 . . 118.7(2) ?
    C5 C4 C7 . . 122.3(2) ?
    C3 C4 C7 . . 119.0(2) ?
    C4 C5 C6 . . 120.9(2) ?
    C4 C5 H5 . . 119.6 ?
    C6 C5 H5 . . 119.6 ?
    C1 C6 C5 . . 118.8(2) ?
    C1 C6 H6 . . 120.6 ?
    C5 C6 H6 . . 120.6 ?
    N1 C7 C4 . . 111.75(18) ?
    N1 C7 C8 . . 108.56(19) ?
    C4 C7 C8 . . 111.50(18) ?
    N1 C7 H7 . . 108.3 ?
    C4 C7 H7 . . 108.3 ?
    C8 C7 H7 . . 108.3 ?
    C9 C8 C7 . . 107.72(18) ?
    C9 C8 H8A . . 110.2 ?
    C7 C8 H8A . . 110.2 ?
    C9 C8 H8B . . 110.2 ?
    C7 C8 H8B . . 110.2 ?
    H8A C8 H8B . . 108.5 ?
    C20 C9 C8 . . 123.6(2) ?
    C20 C9 C10 . . 123.1(2) ?
    C8 C9 C10 . . 112.56(19) ?
    C9 C10 C18 . . 115.28(18) ?
    C9 C10 C11 . . 106.90(18) ?
    C18 C10 C11 . . 112.36(18) ?
    C9 C10 H10 . . 107.3 ?
    C18 C10 H10 . . 107.3 ?
    C11 C10 H10 . . 107.3 ?
    N1 C11 C12 . . 109.44(18) ?
    N1 C11 C10 . . 108.71(17) ?
    C12 C11 C10 . . 112.1(2) ?
    N1 C11 H11 . . 108.8 ?
    C12 C11 H11 . . 108.8 ?
    C10 C11 H11 . . 108.8 ?
    C17 C12 C13 . . 118.3(2) ?
    C17 C12 C11 . . 122.1(2) ?
    C13 C12 C11 . . 119.6(2) ?
    C14 C13 C12 . . 121.0(3) ?
    C14 C13 H13 . . 119.5 ?
    C12 C13 H13 . . 119.5 ?
    C15 C14 C13 . . 119.1(3) ?
    C15 C14 H14 . . 120.4 ?
    C13 C14 H14 . . 120.4 ?
    C14 C15 C16 . . 121.2(3) ?
    C14 C15 Cl2 . . 118.8(3) ?
    C16 C15 Cl2 . . 119.9(3) ?
    C15 C16 C17 . . 119.5(3) ?
    C15 C16 H16 . . 120.3 ?
    C17 C16 H16 . . 120.3 ?
    C12 C17 C16 . . 120.7(3) ?
    C12 C17 H17 . . 119.7 ?
    C16 C17 H17 . . 119.7 ?
    C19 C18 C10 . . 113.2(2) ?
    C19 C18 H18A . . 108.9 ?
    C10 C18 H18A . . 108.9 ?
    C19 C18 H18B . . 108.9 ?
    C10 C18 H18B . . 108.9 ?
    H18A C18 H18B . . 107.8 ?
    C18 C19 H19A . . 109.5 ?
    C18 C19 H19B . . 109.5 ?
    H19A C19 H19B . . 109.5 ?
    C18 C19 H19C . . 109.5 ?
    H19A C19 H19C . . 109.5 ?
    H19B C19 H19C . . 109.5 ?
    C9 C20 C21 . . 126.9(2) ?
    C9 C20 H20 . . 116.6 ?
    C21 C20 H20 . . 116.6 ?
    O1 C21 N2 . . 122.7(3) ?
    O1 C21 C20 . . 123.7(2) ?
    N2 C21 C20 . . 113.5(2) ?
loop_
    _geom_torsion_atom_site_label_1
    _geom_torsion_atom_site_label_2
    _geom_torsion_atom_site_label_3
    _geom_torsion_atom_site_label_4
    _geom_torsion_site_symmetry_1
    _geom_torsion_site_symmetry_2
    _geom_torsion_site_symmetry_3
    _geom_torsion_site_symmetry_4
    _geom_torsion
    _geom_torsion_publ_flag
    C6 C1 C2 C3 . . . . -2.2(4) ?
    Cl1 C1 C2 C3 . . . . 178.2(2) ?
    C1 C2 C3 C4 . . . . 2.7(4) ?
    C2 C3 C4 C5 . . . . -1.1(4) ?
    C2 C3 C4 C7 . . . . 179.2(2) ?
    C3 C4 C5 C6 . . . . -1.0(3) ?
    C7 C4 C5 C6 . . . . 178.6(2) ?
    C2 C1 C6 C5 . . . . 0.1(4) ?
    Cl1 C1 C6 C5 . . . . 179.7(2) ?
    C4 C5 C6 C1 . . . . 1.5(4) ?
    C11 N1 C7 C4 . . . . -173.73(18) ?
    C11 N1 C7 C8 . . . . 62.9(2) ?
    C5 C4 C7 N1 . . . . -14.2(3) ?
    C3 C4 C7 N1 . . . . 165.5(2) ?
    C5 C4 C7 C8 . . . . 107.5(3) ?
    C3 C4 C7 C8 . . . . -72.8(3) ?
    N1 C7 C8 C9 . . . . -58.3(2) ?
    C4 C7 C8 C9 . . . . 178.2(2) ?
    C7 C8 C9 C20 . . . . -111.6(2) ?
    C7 C8 C9 C10 . . . . 59.3(3) ?
    C20 C9 C10 C18 . . . . -13.2(3) ?
    C8 C9 C10 C18 . . . . 175.8(2) ?
    C20 C9 C10 C11 . . . . 112.5(2) ?
    C8 C9 C10 C11 . . . . -58.5(2) ?
    C7 N1 C11 C12 . . . . 174.66(19) ?
    C7 N1 C11 C10 . . . . -62.6(2) ?
    C9 C10 C11 N1 . . . . 57.4(2) ?
    C18 C10 C11 N1 . . . . -175.2(2) ?
    C9 C10 C11 C12 . . . . 178.48(18) ?
    C18 C10 C11 C12 . . . . -54.1(3) ?
    N1 C11 C12 C17 . . . . 45.3(3) ?
    C10 C11 C12 C17 . . . . -75.4(3) ?
    N1 C11 C12 C13 . . . . -136.7(2) ?
    C10 C11 C12 C13 . . . . 102.6(3) ?
    C17 C12 C13 C14 . . . . 3.6(4) ?
    C11 C12 C13 C14 . . . . -174.5(3) ?
    C12 C13 C14 C15 . . . . -1.3(5) ?
    C13 C14 C15 C16 . . . . -1.9(5) ?
    C13 C14 C15 Cl2 . . . . 176.3(2) ?
    C14 C15 C16 C17 . . . . 2.7(5) ?
    Cl2 C15 C16 C17 . . . . -175.5(2) ?
    C13 C12 C17 C16 . . . . -2.8(4) ?
    C11 C12 C17 C16 . . . . 175.2(3) ?
    C15 C16 C17 C12 . . . . -0.3(5) ?
    C9 C10 C18 C19 . . . . -68.9(3) ?
    C11 C10 C18 C19 . . . . 168.3(2) ?
    C8 C9 C20 C21 . . . . -7.2(4) ?
    C10 C9 C20 C21 . . . . -177.2(2) ?
    C9 C20 C21 O1 . . . . -39.1(4) ?
    C9 C20 C21 N2 . . . . 144.3(3) ?
loop_
    _geom_hbond_atom_site_label_D
    _geom_hbond_atom_site_label_H
    _geom_hbond_atom_site_label_A
    _geom_hbond_site_symmetry_A
    _geom_hbond_distance_DH
    _geom_hbond_distance_HA
    _geom_hbond_distance_DA
    _geom_hbond_angle_DHA
    N2 H2NB O1 3_575 0.820(10)
                             2.17(2) 2.973(3) 165(4)
    C6 H6 O1 3_565 0.93 2.55 3.454(3) 163
    N1 H1N Cg 3_565 0.820(10)
                            2.85(4) 3.626(2) 157(3)
_shelx_hkl_file
;
  -1   0   0    0.26    0.02
  -2   0   0   28.44    0.61
  -2   0   0   28.39    0.60
  -2   0   0   28.21    0.61
  -2   0   0   27.33    0.62
   2   0   0   28.47    0.61
   2   0   0   26.79    0.61
   2   0   0   27.91    0.60
   2   0   0   27.21    0.62
  -3   0   0    0.01    0.03
  -3   0   0    0.08    0.03
  -3   0   0    0.00    0.02
  -3   0   0    0.03    0.02
   3   0   0   -0.01    0.03
   3   0   0    0.09    0.02
   3   0   0   -0.03    0.03
  -4   0   0    1.70    0.12
  -4   0   0    2.43    0.09
  -4   0   0    2.39    0.11
  -4   0   0    1.80    0.10
   4   0   0    1.84    0.10
   4   0   0    2.38    0.09
   4   0   0    2.47    0.09
  -5   0   0   -0.01    0.05
  -5   0   0    0.02    0.04
  -5   0   0    0.00    0.05
   5   0   0   -0.01    0.04
   5   0   0    0.00    0.04
   5   0   0    0.03    0.04
   5   0   0    0.00    0.05
  -6   0   0    0.17    0.07
  -6   0   0    0.31    0.07
  -6   0   0    0.15    0.08
   6   0   0    0.15    0.07
   6   0   0    0.41    0.06
   6   0   0    0.43    0.07
   6   0   0    0.25    0.06
  -7   0   0    0.01    0.07
  -7   0   0    0.15    0.08
  -7   0   0   -0.03    0.08
   7   0   0   -0.02    0.07
   7   0   0    0.01    0.07
  -8   0   0   13.27    0.40
  -8   0   0   12.67    0.36
  -8   0   0   12.51    0.41
   8   0   0   13.20    0.37
   8   0   0   12.47    0.35
  -9   0   0   -0.06    0.10
  -9   0   0   -0.02    0.08
   9   0   0   -0.16    0.09
   9   0   0   -0.08    0.08
 -10   0   0   -0.11    0.11
 -10   0   0   -0.05    0.10
  10   0   0   -0.24    0.10
  10  -1   0   -0.14    0.10
 -10   1   0    0.08    0.12
   9  -1   0    2.76    0.19
   9  -1   0    2.91    0.18
  -9   1   0    3.01    0.18
  -9   1   0    2.89    0.22
   8  -1   0    0.20    0.08
   8  -1   0    0.19    0.09
  -8   1   0    0.21    0.11
  -8   1   0    0.17    0.08
  -8   1   0    0.39    0.10
   7  -1   0    2.66    0.21
   7  -1   0    2.80    0.15
   7  -1   0    3.01    0.17
  -7   1   0    2.92    0.16
  -7   1   0    3.15    0.19
  -7   1   0    3.13    0.20
   6  -1   0    1.00    0.10
   6  -1   0    1.26    0.10
   6  -1   0    1.23    0.10
   6  -1   0    1.01    0.14
  -6   1   0    1.21    0.10
  -6   1   0    1.12    0.12
  -6   1   0    1.14    0.14
   5  -1   0    9.09    0.24
   5  -1   0    8.74    0.25
   5  -1   0    9.09    0.24
   5  -1   0    9.34    0.28
  -5   1   0    9.00    0.25
  -5   1   0    9.34    0.24
  -5   1   0    9.34    0.27
  -5   1   0    8.54    0.27
   4  -1   0   13.14    0.31
   4  -1   0   14.19    0.32
   4  -1   0   12.62    0.32
   4  -1   0   12.59    0.34
  -4   1   0   12.65    0.34
  -4   1   0   12.82    0.34
  -4   1   0   14.43    0.31
  -4   1   0   12.59    0.32
   3  -1   0   30.86    0.71
   3  -1   0   31.16    0.69
   3  -1   0   31.67    0.69
   3  -1   0   31.17    0.68
  -3   1   0   31.34    0.68
  -3   1   0   31.30    0.71
  -3   1   0   30.88    0.69
   2  -1   0   71.74    1.57
   2  -1   0   72.87    1.56
   2  -1   0   73.93    1.56
   2  -1   0   73.44    1.55
  -2   1   0   71.71    1.57
  -2   1   0   72.29    1.55
  -2   1   0   73.19    1.56
   1  -1   0  100.43    2.30
   1  -1   0  108.07    2.30
   1  -1   0  101.92    2.29
   1  -1   0  109.01    2.30
   1  -1   0  108.49    2.33
  -1   1   0  108.48    3.09
  -1   1   0  109.16    2.28
   0   1   0   -0.24    0.01
  -1  -1   0  109.42    2.36
  -1  -1   0  112.16    2.38
  -1  -1   0  107.32    2.37
  -1  -1   0  110.29    2.35
   1   1   0  109.10    3.06
   1   1   0  110.27    2.39
   1   1   0  106.16    2.35
  -2  -1   0   74.04    1.59
  -2  -1   0   74.86    1.60
  -2  -1   0   73.72    1.62
  -2  -1   0   76.63    1.59
   2   1   0   74.96    1.60
   2   1   0   73.21    1.60
  -3  -1   0   31.63    0.70
  -3  -1   0   28.73    0.69
  -3  -1   0   31.61    0.69
  -3  -1   0   31.96    0.69
   3   1   0   31.61    0.68
   3   1   0   31.37    0.70
  -4  -1   0   12.72    0.33
  -4  -1   0   13.12    0.33
  -4  -1   0   13.01    0.31
  -4  -1   0   12.84    0.31
   4   1   0   12.60    0.33
   4   1   0   13.06    0.30
   4   1   0   11.54    0.31
   4   1   0   12.38    0.31
  -5  -1   0    9.04    0.27
  -5  -1   0    9.17    0.25
  -5  -1   0    9.43    0.26
  -5  -1   0    9.08    0.28
   5   1   0    8.63    0.24
   5   1   0    9.35    0.28
   5   1   0    9.29    0.25
   5   1   0    9.48    0.24
  -6  -1   0    1.02    0.16
  -6  -1   0    1.12    0.11
  -6  -1   0    1.39    0.13
  -6  -1   0    0.95    0.11
   6   1   0    0.83    0.11
   6   1   0    1.00    0.13
   6   1   0    1.02    0.09
  -7  -1   0    3.01    0.18
  -7  -1   0    3.05    0.20
  -7  -1   0    2.76    0.16
   7   1   0    2.94    0.15
   7   1   0    2.95    0.16
  -8  -1   0    0.19    0.09
  -8  -1   0    0.23    0.11
  -8  -1   0    0.37    0.10
   8   1   0    0.21    0.09
   8   1   0    0.17    0.08
  -9  -1   0    2.62    0.22
  -9  -1   0    2.81    0.23
  -9  -1   0    2.87    0.19
   9   1   0    2.87    0.20
   9   1   0    2.97    0.18
 -10  -1   0    0.09    0.11
 -10  -1   0   -0.04    0.12
  10   1   0    0.01    0.10
  10  -2   0   -0.10    0.10
  10  -2   0   -0.11    0.11
 -10   2   0   -0.03    0.12
   9  -2   0    1.82    0.18
   9  -2   0    1.84    0.18
  -9   2   0    1.83    0.16
  -9   2   0    1.88    0.23
   8  -2   0    7.25    0.26
   8  -2   0    7.47    0.26
  -8   2   0    7.53    0.25
  -8   2   0    7.38    0.31
   7  -2   0   14.77    0.45
   7  -2   0   14.57    0.45
   7  -2   0   14.77    0.39
   7  -2   0   14.54    0.38
  -7   2   0   14.28    0.37
  -7   2   0   14.37    0.43
  -7   2   0   14.14    0.40
   6  -2   0    5.88    0.19
   6  -2   0    5.92    0.24
   6  -2   0    5.58    0.20
   6  -2   0    6.07    0.20
  -6   2   0    5.97    0.23
  -6   2   0    5.78    0.28
  -6   2   0    5.52    0.20
  -6   2   0    6.06    0.18
   5  -2   0   26.29    0.62
   5  -2   0   26.65    0.65
   5  -2   0   26.83    0.60
   5  -2   0   26.41    0.61
  -5   2   0   26.08    0.60
  -5   2   0   26.94    0.64
  -5   2   0   25.99    0.62
   4  -2   0    1.78    0.09
   4  -2   0    1.64    0.11
   4  -2   0    1.70    0.08
   4  -2   0    1.64    0.08
  -4   2   0    1.70    0.07
  -4   2   0    1.66    0.09
   3  -2   0   20.11    0.47
   3  -2   0   20.76    0.47
   3  -2   0   21.25    0.46
   3  -2   0   20.75    0.49
  -3   2   0   20.27    0.47
  -3   2   0   21.06    0.49
  -3   2   0   20.58    0.45
   2  -2   0    1.86    0.08
   2  -2   0    2.09    0.07
   2  -2   0    1.82    0.07
  -2   2   0    1.88    0.05
  -2   2   0    1.90    0.06
  -2   2   0    1.77    0.08
  -2   2   0    1.74    0.08
   1  -2   0  271.50    6.36
   1  -2   0  305.11    6.25
   1  -2   0  302.36    6.19
   1  -2   0  284.35    6.25
  -1   2   0  282.90    6.31
  -1   2   0  287.21    6.26
  -1   2   0  292.62    6.16
   0  -2   0  251.16    5.44
   0  -2   0  250.81    5.42
   0   2   0  259.25    5.48
  -1  -2   0  300.38    6.40
  -1  -2   0  307.37    6.37
  -1  -2   0  292.63    6.44
  -1  -2   0  295.07    6.39
   1   2   0  294.45    6.42
   1   2   0  306.13    6.37
   1   2   0  292.28    6.38
  -2  -2   0    1.78    0.07
  -2  -2   0    2.06    0.06
  -2  -2   0    1.88    0.07
  -2  -2   0    1.92    0.07
   2   2   0    1.83    0.07
   2   2   0    1.82    0.06
  -3  -2   0   18.53    0.47
  -3  -2   0   20.61    0.46
  -3  -2   0   20.77    0.47
  -3  -2   0   21.11    0.47
   3   2   0   20.44    0.45
   3   2   0   20.61    0.47
  -4  -2   0    1.82    0.10
  -4  -2   0    1.73    0.08
  -4  -2   0    1.38    0.08
  -4  -2   0    1.60    0.10
   4   2   0    1.66    0.10
   4   2   0    1.42    0.08
   4   2   0    1.62    0.07
  -5  -2   0   26.35    0.63
  -5  -2   0   26.52    0.62
  -5  -2   0   26.70    0.64
  -5  -2   0   26.54    0.62
   5   2   0   26.10    0.61
   5   2   0   26.98    0.60
   5   2   0   26.59    0.64
  -6  -2   0    5.97    0.22
  -6  -2   0    5.79    0.20
  -6  -2   0    5.56    0.20
   6   2   0    5.60    0.22
   6   2   0    5.68    0.20
   6   2   0    6.16    0.18
  -7  -2   0   14.30    0.40
  -7  -2   0   13.84    0.42
  -7  -2   0   14.14    0.39
   7   2   0   14.34    0.37
   7   2   0   14.44    0.39
  -8  -2   0    7.30    0.27
  -8  -2   0    8.35    0.29
  -8  -2   0    7.12    0.30
   8   2   0    7.60    0.27
   8   2   0    7.37    0.24
  -9  -2   0    1.75    0.22
  -9  -2   0    1.99    0.19
  -9  -2   0    1.80    0.22
   9   2   0    1.92    0.18
 -10  -2   0    0.07    0.11
 -10  -2   0   -0.08    0.12
 -10  -2   0   -0.20    0.12
  10   2   0   -0.04    0.10
  10  -3   0   -0.05    0.11
  10  -3   0   -0.01    0.11
 -10   3   0    0.01    0.13
   9  -3   0    3.81    0.22
   9  -3   0    3.84    0.23
  -9   3   0    4.02    0.27
   8  -3   0    0.62    0.10
   8  -3   0    0.56    0.10
  -8   3   0    0.74    0.09
  -8   3   0    0.71    0.13
   7  -3   0    6.71    0.29
   7  -3   0    6.95    0.23
   7  -3   0    6.84    0.24
   7  -3   0    6.99    0.25
  -7   3   0    6.71    0.21
  -7   3   0    6.72    0.27
   6  -3   0    0.68    0.08
   6  -3   0    0.93    0.11
   6  -3   0    0.47    0.09
   6  -3   0    0.62    0.08
  -6   3   0    0.52    0.10
  -6   3   0    0.59    0.08
  -6   3   0    0.65    0.07
   5  -3   0    1.29    0.09
   5  -3   0    0.97    0.09
   5  -3   0    0.94    0.09
   5  -3   0    1.12    0.12
  -5   3   0    0.97    0.07
  -5   3   0    0.92    0.09
   4  -3   0    0.23    0.05
   4  -3   0    0.19    0.04
   4  -3   0    0.12    0.05
  -4   3   0    0.09    0.05
  -4   3   0    0.21    0.05
  -4   3   0    0.19    0.03
  -4   3   0    0.15    0.05
   3  -3   0   14.32    0.36
   3  -3   0   14.15    0.34
   3  -3   0   14.65    0.34
   3  -3   0   14.72    0.34
  -3   3   0   14.27    0.31
  -3   3   0   13.92    0.32
  -3   3   0   12.87    0.36
  -3   3   0   14.26    0.35
   2  -3   0    6.77    0.19
   2  -3   0    6.83    0.18
   2  -3   0    7.47    0.19
  -2   3   0    6.68    0.19
  -2   3   0    7.09    0.16
  -2   3   0    7.13    0.16
  -2   3   0    7.46    0.19
   1  -3   0  213.41    4.69
   1  -3   0  225.63    4.74
   1  -3   0  221.93    4.68
  -1   3   0  213.98    4.77
  -1   3   0  217.91    4.66
   0  -3   0   -0.01    0.03
   0  -3   0   -0.08    0.02
   0   3   0   -0.13    0.03
  -1  -3   0  224.34    4.66
  -1  -3   0  215.28    4.67
  -1  -3   0  218.11    4.72
   1   3   0  214.37    4.70
  -2  -3   0    6.90    0.17
  -2  -3   0    6.58    0.16
  -2  -3   0    7.05    0.18
  -2  -3   0    6.88    0.16
  -2  -3   0    6.79    0.18
   2   3   0    6.96    0.17
   2   3   0    6.92    0.17
   2   3   0    6.78    0.18
  -3  -3   0   14.35    0.33
  -3  -3   0   14.54    0.34
  -3  -3   0   13.95    0.34
   3   3   0   14.10    0.32
   3   3   0   13.93    0.34
  -4  -3   0    0.18    0.05
  -4  -3   0    0.16    0.05
  -4  -3   0    0.16    0.04
  -4  -3   0    0.23    0.05
   4   3   0    0.20    0.05
   4   3   0    0.18    0.05
   4   3   0    0.22    0.04
  -5  -3   0    0.97    0.11
  -5  -3   0    0.89    0.09
  -5  -3   0    1.18    0.11
  -5  -3   0    0.89    0.09
   5   3   0    1.10    0.08
   5   3   0    0.84    0.10
   5   3   0    0.99    0.09
  -6  -3   0    0.44    0.08
  -6  -3   0    0.56    0.08
  -6  -3   0    0.63    0.09
   6   3   0    0.60    0.09
   6   3   0    0.84    0.10
  -7  -3   0    6.90    0.25
  -7  -3   0    6.87    0.24
  -7  -3   0    6.98    0.27
   7   3   0    6.83    0.24
   7   3   0    6.78    0.22
  -8  -3   0    0.66    0.13
  -8  -3   0    1.28    0.18
  -8  -3   0    0.82    0.11
   8   3   0    0.85    0.12
   8   3   0    0.62    0.09
  -9  -3   0    3.79    0.27
  -9  -3   0    4.15    0.23
  -9  -3   0    4.32    0.27
   9   3   0    3.95    0.22
 -10  -3   0    0.15    0.13
 -10  -3   0    0.26    0.12
 -10  -3   0    0.04    0.13
  10   3   0    0.20    0.12
  10  -4   0    2.84    0.24
  10  -4   0    2.88    0.22
 -10   4   0    2.66    0.26
   9  -4   0    2.02    0.19
   9  -4   0    2.19    0.21
  -9   4   0    2.15    0.24
   8  -4   0    6.50    0.24
   8  -4   0    6.00    0.26
  -8   4   0    6.24    0.29
   7  -4   0   16.95    0.51
   7  -4   0   17.28    0.47
   7  -4   0   17.38    0.46
   7  -4   0   17.59    0.44
  -7   4   0   16.98    0.42
  -7   4   0   16.87    0.49
   6  -4   0    2.04    0.14
   6  -4   0    2.26    0.13
   6  -4   0    2.26    0.14
   6  -4   0    1.98    0.18
  -6   4   0    2.14    0.11
  -6   4   0    2.00    0.23
   5  -4   0    0.08    0.05
   5  -4   0    0.15    0.06
   5  -4   0    0.05    0.05
   5  -4   0   -0.04    0.06
  -5   4   0    0.13    0.04
  -5   4   0    0.01    0.05
   4  -4   0  102.33    2.18
   4  -4   0  105.88    2.22
   4  -4   0  100.82    2.19
   4  -4   0  102.45    2.19
  -4   4   0  100.62    2.21
  -4   4   0   99.60    2.16
  -4   4   0   98.19    2.24
   3  -4   0   12.88    0.32
   3  -4   0   12.84    0.31
   3  -4   0   12.95    0.33
  -3   4   0   12.68    0.28
  -3   4   0   12.68    0.29
  -3   4   0   12.90    0.33
   2  -4   0   50.06    1.16
   2  -4   0   54.41    1.16
   2  -4   0   52.83    1.15
  -2   4   0   52.90    1.17
  -2   4   0   53.85    1.13
  -2   4   0   54.37    1.13
   1  -4   0    0.47    0.03
   1  -4   0    0.52    0.04
  -1   4   0    0.46    0.05
   0  -4   0   26.84    0.61
   0  -4   0   26.96    0.60
   0  -4   0   27.85    0.59
   0   4   0   28.20    0.62
  -1  -4   0    0.62    0.05
  -1  -4   0    0.51    0.05
  -2  -4   0   51.52    1.16
  -2  -4   0   54.62    1.15
   2   4   0   53.88    1.15
  -3  -4   0   12.48    0.29
  -3  -4   0   12.68    0.32
  -3  -4   0   12.65    0.29
  -3  -4   0   13.16    0.31
   3   4   0   12.59    0.31
   3   4   0   12.76    0.31
   3   4   0   12.68    0.30
  -4  -4   0  103.00    2.20
  -4  -4   0  101.29    2.23
  -4  -4   0  105.24    2.22
  -4  -4   0  103.58    2.22
   4   4   0  101.02    2.22
   4   4   0  101.56    2.20
  -5  -4   0   -0.01    0.05
  -5  -4   0    0.08    0.06
  -5  -4   0    0.01    0.05
  -5  -4   0    0.05    0.06
   5   4   0   -0.03    0.05
   5   4   0    0.09    0.05
  -6  -4   0    2.03    0.14
  -6  -4   0    2.11    0.14
  -6  -4   0    2.15    0.16
   6   4   0    2.00    0.14
   6   4   0    2.31    0.12
  -7  -4   0   17.14    0.46
  -7  -4   0   17.52    0.46
  -7  -4   0   17.38    0.49
   7   4   0   16.94    0.43
   7   4   0   16.91    0.45
  -8  -4   0    6.51    0.27
  -8  -4   0    6.65    0.27
  -8  -4   0    6.29    0.30
   8   4   0    6.54    0.26
  -9  -4   0    2.68    0.23
  -9  -4   0    2.68    0.25
  -9  -4   0    2.17    0.25
   9   4   0    2.41    0.20
 -10  -4   0    2.69    0.28
 -10  -4   0    3.27    0.29
 -10  -4   0    3.13    0.23
  10   4   0    3.19    0.23
  10  -5   0    0.51    0.13
  10  -5   0    0.42    0.13
   9  -5   0    0.67    0.13
   9  -5   0    0.43    0.12
  -9   5   0    0.37    0.15
   8  -5   0    9.90    0.34
   8  -5   0   10.07    0.32
   8  -5   0   10.41    0.35
   8  -5   0    9.78    0.39
  -8   5   0   10.25    0.38
   7  -5   0   16.04    0.42
   7  -5   0   15.63    0.49
   7  -5   0   15.95    0.45
   7  -5   0   16.01    0.44
  -7   5   0   15.58    0.47
   6  -5   0    0.77    0.09
   6  -5   0    0.60    0.10
   6  -5   0    0.50    0.09
   6  -5   0    0.85    0.09
  -6   5   0    0.81    0.08
  -6   5   0    0.55    0.11
   5  -5   0    0.18    0.06
   5  -5   0    0.31    0.08
   5  -5   0    0.02    0.08
   4  -5   0   26.34    0.62
   4  -5   0   27.14    0.64
   4  -5   0   27.30    0.63
  -4   5   0   25.99    0.58
  -4   5   0   26.08    0.59
  -4   5   0   26.94    0.64
   3  -5   0  117.68    2.50
   3  -5   0  114.05    2.48
   3  -5   0  116.34    2.49
  -3   5   0  114.05    2.45
  -3   5   0  111.52    2.45
  -3   5   0  119.06    2.50
   2  -5   0   22.70    0.52
   2  -5   0   21.92    0.50
  -2   5   0   22.25    0.48
  -2   5   0   22.50    0.49
  -2   5   0   21.73    0.52
   1  -5   0  120.15    2.62
   1  -5   0  115.88    2.61
   1  -5   0  123.65    2.62
   1  -5   0  126.29    2.61
  -1   5   0  124.75    2.62
   0  -5   0   -0.07    0.01
   0  -5   0   -0.02    0.03
   0  -5   0   -0.06    0.02
   0   5   0   -0.08    0.03
  -1  -5   0  121.40    2.59
  -2  -5   0   22.57    0.49
  -2  -5   0   21.59    0.51
   2   5   0   22.22    0.50
  -3  -5   0  120.38    2.48
  -3  -5   0  112.43    2.47
  -3  -5   0  116.97    2.47
  -3  -5   0  115.92    2.50
   3   5   0  115.44    2.50
   3   5   0  114.73    2.48
  -4  -5   0   26.90    0.61
  -4  -5   0   26.62    0.59
  -4  -5   0   26.74    0.63
  -4  -5   0   25.35    0.59
  -4  -5   0   26.62    0.62
   4   5   0   26.11    0.65
   4   5   0   26.51    0.59
   4   5   0   25.71    0.61
  -5  -5   0   -0.03    0.06
  -5  -5   0    0.10    0.06
  -5  -5   0    0.13    0.08
  -6  -5   0    0.73    0.10
  -6  -5   0    0.62    0.09
  -6  -5   0    0.65    0.08
   6   5   0    0.53    0.09
   6   5   0    0.72    0.10
  -7  -5   0   15.65    0.43
  -7  -5   0   16.19    0.44
  -7  -5   0   15.51    0.46
   7   5   0   16.03    0.44
   7   5   0   15.16    0.40
  -8  -5   0   10.71    0.35
  -8  -5   0    9.94    0.35
  -8  -5   0   10.07    0.38
   8   5   0   10.13    0.34
  -9  -5   0    0.56    0.14
  -9  -5   0    0.41    0.14
   9   5   0    0.69    0.13
 -10  -5   0    0.43    0.14
 -10  -5   0    0.46    0.16
 -10  -5   0    0.53    0.15
  10   5   0    0.51    0.14
  10  -6   0    4.08    0.28
   9  -6   0   16.41    0.46
   9  -6   0   16.38    0.50
  -9   6   0   15.68    0.53
   8  -6   0    0.22    0.11
   8  -6   0    0.23    0.10
   8  -6   0    0.30    0.10
   8  -6   0    0.22    0.11
  -8   6   0    0.08    0.14
   7  -6   0    0.83    0.11
   7  -6   0    0.87    0.13
   7  -6   0    0.93    0.12
   7  -6   0    1.02    0.10
  -7   6   0    0.83    0.13
   6  -6   0    0.91    0.13
   6  -6   0    0.89    0.10
   6  -6   0    0.96    0.12
  -6   6   0    1.04    0.18
   5  -6   0    1.22    0.15
   5  -6   0    1.20    0.12
   5  -6   0    1.58    0.14
  -5   6   0    1.13    0.16
  -5   6   0    1.49    0.08
   4  -6   0    8.00    0.24
   4  -6   0    7.89    0.25
   4  -6   0    7.62    0.22
  -4   6   0    7.68    0.18
  -4   6   0    7.73    0.19
  -4   6   0    7.72    0.26
   3  -6   0   64.34    1.53
   3  -6   0   70.00    1.50
   3  -6   0   67.47    1.48
  -3   6   0   68.22    1.45
  -3   6   0   68.76    1.50
  -3   6   0   68.97    1.46
   2  -6   0    2.94    0.11
   2  -6   0    2.90    0.10
   2  -6   0    2.77    0.10
  -2   6   0    2.92    0.09
  -2   6   0    3.13    0.13
  -2   6   0    2.94    0.09
   1  -6   0    0.36    0.05
   1  -6   0    0.33    0.03
   1  -6   0    0.24    0.03
   0  -6   0  165.07    3.57
   0  -6   0  165.40    3.59
   0  -6   0  169.82    3.59
   0   6   0  170.86    3.59
  -1  -6   0    0.55    0.06
  -1  -6   0    0.46    0.06
  -2  -6   0    2.88    0.11
  -2  -6   0    2.90    0.12
   2   6   0    2.93    0.11
  -3  -6   0   70.89    1.49
  -3  -6   0   68.24    1.47
  -3  -6   0   70.53    1.51
  -3  -6   0   64.96    1.47
   3   6   0   69.77    1.51
   3   6   0   68.99    1.49
  -4  -6   0    7.79    0.24
  -4  -6   0    7.45    0.20
  -4  -6   0    7.92    0.22
  -4  -6   0    7.85    0.20
   4   6   0    7.31    0.23
   4   6   0    7.58    0.21
  -5  -6   0    1.31    0.14
  -5  -6   0    1.28    0.10
  -5  -6   0    1.18    0.13
   5   6   0    1.09    0.10
  -6  -6   0    1.02    0.12
  -6  -6   0    0.88    0.11
  -6  -6   0    1.14    0.15
   6   6   0    0.97    0.13
   6   6   0    1.04    0.11
  -7  -6   0    1.34    0.18
  -7  -6   0    0.99    0.14
  -7  -6   0    0.97    0.12
   7   6   0    0.94    0.12
   7   6   0    0.82    0.11
  -8  -6   0    0.32    0.10
  -8  -6   0    0.14    0.12
  -8  -6   0    0.33    0.12
   8   6   0    0.28    0.11
  -9  -6   0   15.86    0.49
  -9  -6   0   15.40    0.53
  -9  -6   0   17.73    0.50
   9   6   0   15.64    0.47
 -10  -6   0    4.50    0.30
 -10  -6   0    4.47    0.49
 -10  -6   0    4.83    0.31
  10   6   0    4.69    0.29
   9  -7   0    1.71    0.23
  -9   7   0    1.16    0.18
   8  -7   0    0.38    0.13
   8  -7   0    0.36    0.11
   8  -7   0    0.47    0.12
  -8   7   0    0.22    0.14
   7  -7   0   -0.06    0.08
   7  -7   0   -0.08    0.09
   7  -7   0   -0.13    0.09
  -7   7   0   -0.11    0.12
   6  -7   0    3.60    0.22
   6  -7   0    3.28    0.18
   6  -7   0    3.47    0.19
  -6   7   0    3.35    0.22
   5  -7   0    6.42    0.23
   5  -7   0    6.22    0.22
   5  -7   0    6.33    0.25
  -5   7   0    6.48    0.26
   4  -7   0   13.31    0.34
   4  -7   0   13.85    0.37
  -4   7   0   13.52    0.38
  -4   7   0   12.77    0.31
   3  -7   0    0.45    0.07
   3  -7   0    0.53    0.06
  -3   7   0    0.47    0.08
  -3   7   0    0.54    0.05
  -3   7   0    0.47    0.06
   2  -7   0    8.33    0.25
   2  -7   0    7.77    0.21
   2  -7   0    8.26    0.21
   2  -7   0    8.43    0.23
  -2   7   0    8.11    0.25
  -2   7   0    8.27    0.20
  -2   7   0    8.33    0.20
   1  -7   0   59.36    1.30
   1  -7   0   59.97    1.27
   1  -7   0   57.89    1.26
  -1   7   0   58.04    1.31
   0  -7   0    0.07    0.05
   0  -7   0    0.02    0.04
   0   7   0    0.12    0.05
  -1  -7   0   58.87    1.29
  -1  -7   0   57.88    1.28
   1   7   0   58.98    1.30
  -2  -7   0    8.36    0.23
  -2  -7   0    8.38    0.23
   2   7   0    8.11    0.23
  -3  -7   0    0.56    0.07
   3   7   0    0.55    0.07
   3   7   0    0.53    0.08
  -4  -7   0   13.58    0.32
  -4  -7   0   12.40    0.34
  -4  -7   0   13.86    0.36
   4   7   0   13.13    0.33
   4   7   0   13.45    0.36
  -5  -7   0    6.39    0.19
  -5  -7   0    6.64    0.23
   5   7   0    6.33    0.23
   5   7   0    6.35    0.20
  -6  -7   0    3.46    0.20
  -6  -7   0    3.30    0.16
  -6  -7   0    3.46    0.20
   6   7   0    3.11    0.15
   6   7   0    3.24    0.18
  -7  -7   0   -0.06    0.08
  -7  -7   0   -0.09    0.10
  -7  -7   0    0.02    0.10
   7   7   0   -0.12    0.09
  -8  -7   0    0.51    0.13
  -8  -7   0    0.45    0.11
  -8  -7   0    0.35    0.12
   8   7   0    0.33    0.12
  -9  -7   0    1.57    0.23
  -9  -7   0    1.56    0.18
  -9  -7   0    2.05    0.23
   9   7   0    1.39    0.16
   9  -8   0    3.68    0.27
   8  -8   0    1.84    0.22
   8  -8   0    1.76    0.21
  -8   8   0    1.45    0.18
   7  -8   0   -0.07    0.10
   7  -8   0    0.06    0.09
   7  -8   0    0.04    0.09
  -7   8   0   -0.08    0.12
   6  -8   0   -0.05    0.08
   6  -8   0    0.01    0.08
   6  -8   0   -0.07    0.09
  -6   8   0   -0.03    0.11
   5  -8   0    0.35    0.08
   5  -8   0    0.46    0.10
   5  -8   0    0.31    0.09
  -5   8   0    0.44    0.11
   4  -8   0    6.05    0.20
   4  -8   0    6.00    0.23
   4  -8   0    5.86    0.23
  -4   8   0    6.21    0.24
  -4   8   0    5.85    0.17
   3  -8   0   11.04    0.28
   3  -8   0   11.34    0.31
  -3   8   0   10.52    0.27
  -3   8   0   10.96    0.33
  -3   8   0   10.69    0.26
   2  -8   0   17.89    0.41
   2  -8   0   18.87    0.46
   2  -8   0   16.97    0.41
   2  -8   0   18.03    0.43
  -2   8   0   17.80    0.46
  -2   8   0   17.75    0.41
  -2   8   0   17.56    0.40
   1  -8   0   -0.01    0.03
   1  -8   0    0.11    0.06
   1  -8   0   -0.03    0.02
   1  -8   0   -0.04    0.03
  -1   8   0    0.04    0.06
   0  -8   0   47.31    1.05
   0  -8   0   46.69    1.03
   0   8   0   46.17    1.06
  -1  -8   0    0.03    0.05
  -1  -8   0   -0.01    0.05
   1   8   0    0.02    0.06
  -2  -8   0   18.62    0.46
  -2  -8   0   18.50    0.46
   2   8   0   18.84    0.46
  -3  -8   0   11.23    0.31
   3   8   0   11.46    0.32
   3   8   0   11.39    0.30
  -4  -8   0    6.08    0.17
  -4  -8   0    6.26    0.23
   4   8   0    6.22    0.23
   4   8   0    6.34    0.20
  -5  -8   0    0.48    0.07
  -5  -8   0    0.43    0.10
   5   8   0    0.52    0.07
   5   8   0    0.38    0.09
  -6  -8   0    0.03    0.09
  -6  -8   0   -0.04    0.07
   6   8   0   -0.07    0.08
   6   8   0    0.05    0.07
  -7  -8   0   -0.09    0.10
  -7  -8   0   -0.02    0.08
   7   8   0    0.09    0.10
  -8  -8   0    1.96    0.19
  -8  -8   0    1.68    0.21
   8   8   0    1.79    0.21
  -9  -8   0    3.73    0.26
  -9  -8   0    3.74    0.28
   9   8   0    3.85    0.26
   8  -9   0    3.18    0.24
   8  -9   0    3.14    0.25
  -8   9   0    2.52    0.26
   7  -9   0    2.57    0.21
   7  -9   0    2.53    0.23
  -7   9   0    2.21    0.24
   6  -9   0    0.88    0.13
   6  -9   0    0.61    0.11
   6  -9   0    0.76    0.11
  -6   9   0    0.69    0.14
   5  -9   0    2.04    0.17
   5  -9   0    1.96    0.16
   5  -9   0    2.20    0.18
  -5   9   0    2.29    0.21
   4  -9   0   -0.03    0.08
   4  -9   0    0.01    0.06
   4  -9   0   -0.06    0.06
  -4   9   0    0.03    0.10
   3  -9   0    0.52    0.10
   3  -9   0    0.45    0.07
   3  -9   0    0.36    0.07
  -3   9   0    0.57    0.06
  -3   9   0    0.59    0.10
   2  -9   0    2.20    0.16
   2  -9   0    2.05    0.10
   2  -9   0    1.61    0.11
  -2   9   0    2.28    0.16
  -2   9   0    1.87    0.10
  -2   9   0    2.05    0.10
   1  -9   0   69.40    1.49
   1  -9   0   64.39    1.42
   1  -9   0   66.88    1.44
   1  -9   0   65.53    1.42
  -1   9   0   66.04    1.49
   0  -9   0    0.12    0.07
   0  -9   0   -0.02    0.05
   0   9   0   -0.13    0.07
  -1  -9   0   68.72    1.50
  -1  -9   0   68.77    1.51
   1   9   0   67.07    1.52
  -2  -9   0    2.29    0.15
  -2  -9   0    2.27    0.14
   2   9   0    2.55    0.15
   2   9   0    2.12    0.16
  -3  -9   0    0.65    0.09
   3   9   0    0.89    0.12
   3   9   0    0.64    0.09
  -4  -9   0    0.16    0.08
   4   9   0    0.02    0.08
   4   9   0    0.18    0.07
  -5  -9   0    2.34    0.17
  -5  -9   0    2.10    0.12
   5   9   0    2.35    0.18
   5   9   0    2.34    0.14
  -6  -9   0    0.65    0.09
  -6  -9   0    0.67    0.12
   6   9   0    0.75    0.12
  -7  -9   0    2.44    0.21
  -7  -9   0    2.43    0.18
   7   9   0    2.62    0.21
  -8  -9   0    3.16    0.21
  -8  -9   0    2.92    0.25
   8   9   0    3.04    0.22
   8 -10   0    0.90    0.16
   8 -10   0    0.90    0.15
  -8  10   0    0.66    0.20
   7 -10   0    0.02    0.12
   7 -10   0   -0.11    0.10
  -7  10   0   -0.13    0.13
   6 -10   0    0.44    0.11
   6 -10   0    0.23    0.12
  -6  10   0    0.35    0.13
   5 -10   0    6.19    0.27
   5 -10   0    5.96    0.25
   5 -10   0    6.21    0.24
  -5  10   0    6.19    0.29
   4 -10   0   20.70    0.55
   4 -10   0   20.00    0.51
   4 -10   0   19.56    0.53
  -4  10   0   21.20    0.56
   3 -10   0    0.09    0.09
  -3  10   0    0.16    0.10
   2 -10   0    0.21    0.06
   2 -10   0    0.31    0.09
   2 -10   0    0.12    0.06
  -2  10   0    0.40    0.10
  -2  10   0    0.37    0.06
   1 -10   0    2.14    0.10
   1 -10   0    2.06    0.16
   1 -10   0    2.17    0.08
   1 -10   0    2.19    0.08
  -1  10   0    2.09    0.17
   0 -10   0   50.28    1.11
   0 -10   0   50.43    1.14
   0  10   0   48.95    1.15
  -1 -10   0    2.25    0.14
  -1 -10   0    1.86    0.16
   1  10   0    2.07    0.16
  -2 -10   0    0.43    0.09
  -2 -10   0    0.30    0.09
   2  10   0    0.33    0.09
   2  10   0    0.46    0.10
  -3 -10   0   -0.07    0.08
  -3 -10   0    0.01    0.08
   3  10   0    0.11    0.08
   3  10   0    0.00    0.08
  -4 -10   0   20.01    0.46
  -4 -10   0   20.69    0.53
   4  10   0   20.45    0.53
   4  10   0   19.89    0.50
  -5 -10   0    6.37    0.27
  -5 -10   0    6.07    0.20
   5  10   0    6.20    0.22
   5  10   0    6.34    0.27
  -6 -10   0    0.29    0.11
  -6 -10   0    0.34    0.08
   6  10   0    0.24    0.11
  -7 -10   0    0.03    0.08
  -7 -10   0    0.08    0.12
   7  10   0   -0.01    0.10
  -8 -10   0    0.79    0.16
  -8 -10   0    0.81    0.12
   8  10   0    1.13    0.15
   7 -11   0    1.12    0.16
   7 -11   0    1.05    0.15
  -7  11   0    1.22    0.18
   6 -11   0    0.52    0.13
   6 -11   0    0.44    0.11
  -6  11   0    0.46    0.14
   5 -11   0   11.60    0.36
   5 -11   0   11.51    0.39
  -5  11   0   11.54    0.40
   4 -11   0    1.32    0.17
   4 -11   0    1.44    0.18
   4 -11   0    1.14    0.14
  -4  11   0    1.48    0.20
   3 -11   0    0.09    0.06
   3 -11   0    0.17    0.10
   3 -11   0   -0.09    0.06
  -3  11   0    0.10    0.10
   2 -11   0    0.64    0.11
   2 -11   0    0.52    0.06
   2 -11   0    0.43    0.07
  -2  11   0    0.57    0.11
  -2  11   0    0.63    0.10
   1 -11   0    4.38    0.21
   1 -11   0    4.27    0.13
  -1  11   0    4.39    0.22
   0  11   0    0.36    0.10
  -1 -11   0    4.34    0.21
  -1 -11   0    4.34    0.19
   1  11   0    4.09    0.21
  -2 -11   0    0.62    0.10
  -2 -11   0    0.43    0.09
   2  11   0    0.51    0.10
   2  11   0    0.30    0.09
  -3 -11   0    0.12    0.08
  -3 -11   0   -0.06    0.09
   3  11   0    0.08    0.08
   3  11   0    0.10    0.08
   3  11   0   -0.01    0.09
  -4 -11   0    1.37    0.17
   4  11   0    1.39    0.16
   4  11   0    1.48    0.14
  -5 -11   0   11.86    0.38
  -5 -11   0   11.71    0.31
   5  11   0   11.41    0.37
   5  11   0   11.76    0.37
  -6 -11   0    0.63    0.13
  -6 -11   0    0.47    0.09
   6  11   0    0.54    0.13
  -7 -11   0    1.25    0.16
  -7 -11   0    1.24    0.16
   7  11   0    1.54    0.21
   7 -12   0   -0.09    0.11
   7 -12   0    0.02    0.13
   6 -12   0    0.19    0.11
   6 -12   0    0.26    0.13
  -6  12   0    0.39    0.14
   5 -12   0    1.15    0.15
   5 -12   0    1.26    0.18
  -5  12   0    1.05    0.15
   4 -12   0    0.72    0.13
   4 -12   0    0.75    0.10
  -4  12   0    0.80    0.14
   3 -12   0    2.18    0.21
   3 -12   0    2.04    0.14
  -3  12   0    2.27    0.20
   2 -12   0    0.32    0.06
   2 -12   0    0.30    0.10
  -2  12   0    0.29    0.10
   1 -12   0    2.45    0.10
   1 -12   0    2.44    0.20
  -1  12   0    2.51    0.19
   0 -12   0    3.86    0.21
   0  12   0    3.65    0.20
  -1 -12   0    2.64    0.18
  -1 -12   0    2.65    0.16
   1  12   0    2.64    0.19
   1  12   0    2.41    0.19
  -2 -12   0    0.42    0.10
  -2 -12   0    0.43    0.10
   2  12   0    0.27    0.10
   2  12   0    0.49    0.10
  -3 -12   0    1.90    0.17
  -3 -12   0    2.44    0.18
   3  12   0    2.42    0.28
   3  12   0    2.23    0.17
   3  12   0    2.02    0.19
  -4 -12   0    0.59    0.12
   4  12   0    0.72    0.13
   4  12   0    0.82    0.11
  -5 -12   0    1.36    0.12
  -5 -12   0    1.33    0.15
   5  12   0    1.35    0.15
  -6 -12   0    0.36    0.14
  -6 -12   0    0.35    0.09
   6  12   0    0.36    0.13
  -7 -12   0    0.01    0.13
  -7 -12   0    0.00    0.09
   7  12   0    0.21    0.13
   6 -13   0    1.63    0.19
   6 -13   0    2.05    0.23
  -6  13   0    1.40    0.24
   5 -13   0    0.00    0.10
   5 -13   0    0.01    0.12
  -5  13   0   -0.03    0.13
   4 -13   0    1.69    0.18
   4 -13   0    1.62    0.17
  -4  13   0    1.94    0.22
   3 -13   0    8.11    0.26
   3 -13   0    8.23    0.34
  -3  13   0    8.36    0.33
   2 -13   0    6.20    0.29
   2 -13   0    6.34    0.20
  -2  13   0    6.29    0.28
   1 -13   0    5.64    0.18
   1 -13   0    5.73    0.27
  -1  13   0    6.04    0.26
   0 -13   0   -0.02    0.10
   0  13   0    0.00    0.09
  -1 -13   0    5.86    0.23
  -1 -13   0    5.94    0.27
   1  13   0    5.70    0.26
   1  13   0    6.30    0.27
  -2 -13   0    6.50    0.27
  -2 -13   0    6.25    0.25
   2  13   0    6.39    0.28
  -3 -13   0    8.24    0.30
  -3 -13   0    8.48    0.30
   3  13   0    8.93    0.31
   3  13   0    8.44    0.31
  -4 -13   0    1.61    0.20
   4  13   0    1.96    0.19
   4  13   0    1.73    0.20
  -5 -13   0    0.02    0.12
  -5 -13   0    0.02    0.07
   5  13   0    0.13    0.13
  -6 -13   0    1.58    0.16
  -6 -13   0    1.39    0.17
   6  13   0    1.87    0.21
   5 -14   0    3.53    0.24
   5 -14   0    3.08    0.28
  -5  14   0    2.92    0.27
   4 -14   0    0.09    0.10
   4 -14   0    0.22    0.14
  -4  14   0    0.22    0.14
   3 -14   0    0.43    0.09
   3 -14   0    0.57    0.15
  -3  14   0    0.67    0.13
   2 -14   0    1.66    0.21
   2 -14   0    1.55    0.13
  -2  14   0    1.96    0.21
   1 -14   0    0.33    0.06
   1 -14   0    0.40    0.12
  -1  14   0    0.38    0.12
   0 -14   0   -0.07    0.10
  -1 -14   0    0.40    0.12
  -1 -14   0    0.32    0.10
   1  14   0    0.39    0.12
  -2 -14   0    2.05    0.21
  -2 -14   0    1.74    0.18
   2  14   0    1.72    0.20
  -3 -14   0    0.49    0.12
   3  14   0    0.64    0.13
   3  14   0    0.71    0.13
  -4 -14   0    0.15    0.13
   4  14   0    0.21    0.12
  -5 -14   0    2.80    0.15
  -5 -14   0    2.93    0.26
   5  14   0    3.22    0.26
   3 -15   0    2.33    0.18
   3 -15   0    2.19    0.26
  -3  15   0    2.31    0.26
   2 -15   0    0.58    0.09
   2 -15   0    0.73    0.15
   1 -15   0    0.51    0.07
   1 -15   0    0.69    0.15
   0 -15   0   -0.11    0.11
   0  15   0   -0.21    0.11
  -1 -15   0    0.63    0.14
   1  15   0    0.71    0.14
  -2 -15   0    0.75    0.13
  -2 -15   0    0.78    0.14
   2  15   0    0.73    0.14
  -3 -15   0    2.08    0.22
   3  15   0    2.40    0.22
   3  15   0    2.48    0.22
   3  15  -1    0.69    0.14
   3  15  -1    0.60    0.14
  -3 -15   1    0.49    0.13
   2  15  -1    1.11    0.15
  -2 -15   1    0.94    0.14
  -2 -15   1    1.26    0.16
   1  15  -1    0.63    0.14
  -1 -15   1    0.54    0.14
   0  15  -1    1.69    0.21
   0 -15   1    1.53    0.21
   0 -15   1    1.92    0.11
   1 -15   1    0.54    0.07
   1 -15   1    0.35    0.13
   2 -15   1    1.05    0.17
   2 -15   1    0.87    0.13
   3 -15   1    0.53    0.10
   3 -15   1    0.53    0.15
   5  14  -1    3.87    0.27
  -5 -14   1    3.48    0.27
  -5 -14   1    3.41    0.17
   4  14  -1    0.79    0.15
   4  14  -1    0.89    0.14
  -4 -14   1    0.50    0.14
   3  14  -1    0.45    0.12
   3  14  -1    0.41    0.12
  -3 -14   1    0.27    0.12
   2  14  -1    0.60    0.13
  -2 -14   1    0.55    0.13
  -2 -14   1    0.57    0.12
   1  14  -1    0.82    0.14
  -1 -14   1    0.91    0.14
   0 -14   1   -0.18    0.10
   1 -14   1    1.01    0.15
   1 -14   1    0.84    0.11
  -2  14  -1    0.73    0.13
   2 -14   1    0.43    0.08
   2 -14   1    0.55    0.14
  -3  14  -1    0.37    0.12
   3 -14   1    0.17    0.13
   3 -14   1    0.31    0.09
  -4  14  -1    0.53    0.14
   4 -14   1    0.55    0.11
   4 -14   1    0.56    0.16
  -5  14  -1    3.57    0.28
   5 -14   1    3.76    0.31
   5 -14   1    3.94    0.26
   6  13  -1    0.49    0.14
  -6 -13   1    0.37    0.09
  -6 -13   1    0.50    0.14
   5  13  -1    2.08    0.23
  -5 -13   1    1.96    0.23
  -5 -13   1    1.94    0.14
   4  13  -1    0.68    0.11
   4  13  -1    0.72    0.14
  -4 -13   1    0.48    0.13
   3  13  -1    9.05    0.32
  -3 -13   1    8.59    0.32
   2  13  -1    1.05    0.13
  -2 -13   1    1.08    0.12
  -2 -13   1    1.00    0.13
   1  13  -1    2.55    0.20
  -1 -13   1    2.86    0.18
  -1 -13   1    2.98    0.20
   0  13  -1    1.47    0.17
   0 -13   1    1.03    0.13
  -1  13  -1    3.02    0.20
   1 -13   1    2.84    0.13
   1 -13   1    2.90    0.21
  -2  13  -1    1.32    0.19
   2 -13   1    1.06    0.12
   2 -13   1    0.96    0.14
  -3  13  -1    8.35    0.32
   3 -13   1    8.25    0.34
   3 -13   1    8.30    0.27
  -4  13  -1    0.57    0.14
   4 -13   1    0.50    0.14
   4 -13   1    0.62    0.10
  -5  13  -1    2.09    0.24
   5 -13   1    1.95    0.23
   5 -13   1    2.10    0.21
  -6  13  -1    0.33    0.16
   6 -13   1    0.44    0.13
   6 -13   1    0.39    0.15
   7  12  -1    0.14    0.13
  -7 -12   1   -0.18    0.13
  -7 -12   1    0.00    0.09
   6  12  -1    2.89    0.22
  -6 -12   1    2.89    0.17
  -6 -12   1    2.74    0.25
   5  12  -1    2.41    0.19
   5  12  -1    2.19    0.20
  -5 -12   1    2.12    0.21
  -5 -12   1    2.18    0.13
   4  12  -1    4.61    0.22
   4  12  -1    4.21    0.24
  -4 -12   1    4.52    0.24
   3  12  -1    5.85    0.24
  -3 -12   1    5.70    0.25
   2  12  -1   -0.02    0.09
   2  12  -1    0.04    0.12
  -2 -12   1    0.02    0.09
  -2 -12   1   -0.02    0.09
   1  12  -1    3.18    0.19
   1  12  -1    3.06    0.20
  -1 -12   1    3.21    0.17
  -1 -12   1    3.21    0.20
   0  12  -1    0.08    0.08
   0 -12   1    0.05    0.09
  -1  12  -1    3.15    0.20
   1 -12   1    3.11    0.12
   1 -12   1    3.24    0.21
  -2  12  -1    0.04    0.10
   2 -12   1   -0.04    0.09
   2 -12   1    0.05    0.05
   2 -12   1    0.03    0.06
  -3  12  -1    5.49    0.26
   3 -12   1    5.84    0.28
   3 -12   1    5.42    0.20
  -4  12  -1    4.19    0.25
   4 -12   1    4.00    0.20
   4 -12   1    4.36    0.25
  -5  12  -1    2.18    0.23
   5 -12   1    2.08    0.19
   5 -12   1    2.27    0.22
  -6  12  -1    2.56    0.24
   6 -12   1    2.85    0.26
   6 -12   1    2.73    0.23
  -7  12  -1   -0.17    0.17
   7 -12   1    0.01    0.12
   7 -12   1   -0.02    0.14
   7  11  -1    0.43    0.13
  -7 -11   1    0.32    0.13
  -7 -11   1    0.26    0.09
   6  11  -1    1.50    0.19
  -6 -11   1    1.29    0.16
  -6 -11   1    1.33    0.14
   5  11  -1    2.86    0.22
   5  11  -1    3.10    0.18
  -5 -11   1    3.21    0.15
  -5 -11   1    2.79    0.21
   4  11  -1    7.20    0.28
   4  11  -1    7.19    0.25
  -4 -11   1    7.24    0.20
  -4 -11   1    6.99    0.27
   3  11  -1    2.99    0.19
   3  11  -1    2.79    0.18
  -3 -11   1    2.90    0.19
   2  11  -1    2.93    0.18
   2  11  -1    2.67    0.18
  -2 -11   1    2.76    0.18
  -2 -11   1    2.98    0.17
   1  11  -1    2.53    0.17
   1  11  -1    2.41    0.17
  -1 -11   1    2.40    0.17
  -1 -11   1    2.41    0.15
   0  11  -1   39.53    0.95
   0 -11   1   41.19    0.96
  -1  11  -1    2.21    0.17
  -1  11  -1    2.52    0.13
   1 -11   1    2.40    0.10
   1 -11   1    2.79    0.18
   1 -11   1    2.32    0.10
  -2  11  -1    2.65    0.20
  -2  11  -1    2.85    0.14
   2 -11   1    3.02    0.19
   2 -11   1    2.72    0.13
   2 -11   1    2.69    0.13
  -3  11  -1    2.73    0.20
   3 -11   1    2.77    0.14
   3 -11   1    2.88    0.20
   3 -11   1    2.82    0.15
  -4  11  -1    6.86    0.29
   4 -11   1    6.82    0.29
   4 -11   1    6.87    0.24
   4 -11   1    7.27    0.30
  -5  11  -1    2.82    0.23
   5 -11   1    2.92    0.23
   5 -11   1    2.95    0.19
  -6  11  -1    1.03    0.16
   6 -11   1    1.22    0.14
   6 -11   1    1.57    0.21
  -7  11  -1    0.13    0.14
   7 -11   1    0.16    0.12
   7 -11   1    0.17    0.13
   8  10  -1    1.25    0.16
  -8 -10   1    1.35    0.19
  -8 -10   1    1.18    0.17
   7  10  -1    0.01    0.11
  -7 -10   1    0.17    0.12
  -7 -10   1    0.22    0.09
   6  10  -1    9.18    0.33
  -6 -10   1    9.28    0.28
  -6 -10   1    9.93    0.35
   5  10  -1    3.18    0.17
   5  10  -1    2.99    0.20
  -5 -10   1    3.05    0.20
  -5 -10   1    2.97    0.14
   4  10  -1   19.58    0.52
   4  10  -1   19.01    0.49
  -4 -10   1   19.89    0.45
  -4 -10   1   20.12    0.52
   3  10  -1    3.89    0.18
  -3 -10   1    3.93    0.19
   2  10  -1   34.71    0.83
   2  10  -1   34.57    0.82
  -2 -10   1   35.36    0.82
  -2 -10   1   35.37    0.83
   1  10  -1    3.89    0.18
   1  10  -1    3.57    0.19
  -1 -10   1    3.90    0.19
  -1 -10   1    3.77    0.17
   0  10  -1    0.25    0.08
  -1  10  -1    3.68    0.19
   1 -10   1    3.93    0.20
   1 -10   1    3.80    0.13
   1 -10   1    3.78    0.12
  -2  10  -1   33.67    0.83
  -2  10  -1   33.91    0.77
  -2  10  -1   34.63    0.78
   2 -10   1   35.17    0.79
   2 -10   1   35.33    0.84
   2 -10   1   34.85    0.78
  -3  10  -1    3.72    0.15
  -3  10  -1    3.56    0.20
   3 -10   1    3.33    0.15
   3 -10   1    3.53    0.17
   3 -10   1    3.66    0.21
  -4  10  -1   19.91    0.54
   4 -10   1   19.26    0.49
   4 -10   1   19.34    0.52
   4 -10   1   20.14    0.55
  -5  10  -1    3.15    0.22
   5 -10   1    2.99    0.18
   5 -10   1    2.88    0.19
   5 -10   1    3.06    0.22
  -6  10  -1    9.50    0.37
   6 -10   1   10.05    0.34
   6 -10   1    9.47    0.35
  -7  10  -1   -0.03    0.13
   7 -10   1   -0.01    0.10
   7 -10   1    0.02    0.11
  -8  10  -1    0.96    0.19
   8 -10   1    1.16    0.16
   8 -10   1    1.21    0.17
   8   9  -1    0.10    0.12
  -8  -9   1   -0.04    0.09
  -8  -9   1    0.03    0.12
   7   9  -1    0.25    0.11
  -7  -9   1    0.34    0.09
  -7  -9   1    0.43    0.12
   6   9  -1    2.21    0.15
   6   9  -1    1.91    0.17
  -6  -9   1    2.14    0.19
  -6  -9   1    1.73    0.15
   5   9  -1    1.04    0.13
   5   9  -1    0.89    0.12
  -5  -9   1    0.72    0.11
  -5  -9   1    0.94    0.11
   4   9  -1    4.95    0.19
   4   9  -1    5.00    0.21
  -4  -9   1    4.81    0.15
  -4  -9   1    5.11    0.21
   3   9  -1   16.46    0.43
  -3  -9   1   17.03    0.44
   2   9  -1   47.92    1.07
   2   9  -1   45.81    1.08
  -2  -9   1   47.57    1.07
  -2  -9   1   47.30    1.07
   1   9  -1   10.13    0.30
  -1  -9   1    9.80    0.28
  -1  -9   1   10.24    0.30
   0   9  -1    6.03    0.22
   0  -9   1    6.43    0.22
   0  -9   1    6.26    0.19
  -1   9  -1    9.50    0.29
   1  -9   1    9.28    0.23
   1  -9   1    8.56    0.22
   1  -9   1    9.93    0.30
   1  -9   1    9.05    0.24
  -2   9  -1   46.85    1.07
  -2   9  -1   46.31    1.02
  -2   9  -1   46.74    1.02
   2  -9   1   47.16    1.08
   2  -9   1   46.37    1.04
   2  -9   1   46.09    1.02
  -3   9  -1   16.02    0.39
  -3   9  -1   16.80    0.45
   3  -9   1   16.39    0.45
   3  -9   1   16.22    0.42
   3  -9   1   16.22    0.40
  -4   9  -1    5.09    0.23
   4  -9   1    4.84    0.23
   4  -9   1    5.06    0.21
   4  -9   1    4.77    0.19
  -5   9  -1    0.82    0.13
   5  -9   1    0.78    0.10
   5  -9   1    0.92    0.12
   5  -9   1    0.80    0.10
  -6   9  -1    1.86    0.21
   6  -9   1    1.80    0.20
   6  -9   1    2.14    0.18
   6  -9   1    1.62    0.19
  -7   9  -1    0.27    0.13
   7  -9   1    0.36    0.12
   7  -9   1    0.41    0.11
  -8   9  -1   -0.12    0.14
   8  -9   1    0.06    0.11
   8  -9   1   -0.01    0.11
   9   8  -1    0.84    0.15
  -9  -8   1    0.89    0.16
  -9  -8   1    0.89    0.14
   8   8  -1    0.11    0.11
  -8  -8   1    0.27    0.10
  -8  -8   1    0.22    0.13
   7   8  -1    2.27    0.18
  -7  -8   1    2.63    0.17
  -7  -8   1    2.56    0.20
   6   8  -1    6.65    0.26
   6   8  -1    6.80    0.22
  -6  -8   1    7.07    0.27
  -6  -8   1    6.77    0.23
   5   8  -1    2.62    0.14
   5   8  -1    2.61    0.17
  -5  -8   1    2.57    0.13
  -5  -8   1    2.80    0.17
   4   8  -1   18.17    0.47
   4   8  -1   18.22    0.45
  -4  -8   1   18.34    0.47
  -4  -8   1   17.87    0.42
   3   8  -1    2.90    0.14
  -3  -8   1    2.89    0.15
   2   8  -1   54.58    1.21
  -2  -8   1   54.53    1.21
  -2  -8   1   54.60    1.21
   1   8  -1   25.67    0.62
  -1  -8   1   25.71    0.60
  -1  -8   1   26.43    0.62
   0   8  -1   -0.05    0.05
   0  -8   1    0.03    0.05
   0  -8   1    0.14    0.06
   0  -8   1   -0.01    0.02
  -1   8  -1   25.21    0.61
   1  -8   1   24.77    0.56
   1  -8   1   25.99    0.62
   1  -8   1   26.05    0.56
   1  -8   1   26.00    0.58
  -2   8  -1   53.42    1.15
  -2   8  -1   52.28    1.19
  -2   8  -1   52.84    1.14
   2  -8   1   51.39    1.17
   2  -8   1   54.46    1.17
   2  -8   1   53.62    1.15
   2  -8   1   52.35    1.22
  -3   8  -1    2.48    0.10
  -3   8  -1    2.49    0.11
  -3   8  -1    2.92    0.16
   3  -8   1    2.97    0.14
   3  -8   1    2.82    0.12
  -4   8  -1   18.37    0.49
  -4   8  -1   17.72    0.42
   4  -8   1   18.06    0.47
   4  -8   1   17.97    0.45
   4  -8   1   18.22    0.48
  -5   8  -1    2.70    0.20
   5  -8   1    2.53    0.16
   5  -8   1    2.60    0.18
   5  -8   1    2.50    0.18
  -6   8  -1    7.17    0.30
   6  -8   1    6.90    0.28
   6  -8   1    7.04    0.27
   6  -8   1    7.11    0.29
  -7   8  -1    2.27    0.22
   7  -8   1    2.74    0.20
   7  -8   1    2.45    0.21
   7  -8   1    2.47    0.22
  -8   8  -1    0.05    0.13
   8  -8   1    0.24    0.12
   8  -8   1    0.22    0.11
   9  -8   1    0.90    0.15
   9   7  -1    0.00    0.12
  -9  -7   1    0.22    0.12
  -9  -7   1    0.06    0.13
   8   7  -1    3.45    0.22
  -8  -7   1    4.22    0.23
  -8  -7   1    3.56    0.25
  -8  -7   1    3.82    0.26
   7   7  -1    0.42    0.08
   7   7  -1    0.38    0.11
  -7  -7   1    0.54    0.09
  -7  -7   1    0.62    0.11
  -7  -7   1    0.65    0.12
   6   7  -1    5.49    0.20
   6   7  -1    5.45    0.22
  -6  -7   1    5.52    0.24
  -6  -7   1    5.57    0.20
  -6  -7   1    5.73    0.23
   5   7  -1    5.81    0.22
   5   7  -1    5.74    0.19
  -5  -7   1    6.12    0.19
  -5  -7   1    6.17    0.22
   4   7  -1    5.61    0.20
   4   7  -1    5.59    0.18
  -4  -7   1    5.93    0.21
  -4  -7   1    6.08    0.18
  -4  -7   1    6.29    0.17
   3   7  -1    9.51    0.25
  -3  -7   1    9.66    0.27
  -3  -7   1    8.78    0.22
  -3  -7   1    9.58    0.24
  -3  -7   1    9.41    0.22
   2   7  -1   16.72    0.41
  -2  -7   1   16.35    0.41
  -2  -7   1   16.89    0.37
  -2  -7   1   16.33    0.40
   1   7  -1   12.99    0.33
  -1  -7   1   12.62    0.32
  -1  -7   1   12.99    0.33
   0   7  -1   55.87    1.23
   0  -7   1   56.00    1.20
   0  -7   1   56.52    1.24
   0  -7   1   54.73    1.22
  -1   7  -1   12.84    0.33
   1  -7   1   12.78    0.33
   1  -7   1   12.60    0.30
   1  -7   1   12.96    0.29
   1  -7   1   12.06    0.29
  -2   7  -1   16.36    0.37
  -2   7  -1   16.41    0.41
  -2   7  -1   16.43    0.37
   2  -7   1   16.19    0.38
   2  -7   1   16.54    0.40
   2  -7   1   15.76    0.43
   2  -7   1   15.95    0.38
  -3   7  -1    9.15    0.28
  -3   7  -1    9.67    0.23
  -3   7  -1    9.16    0.22
   3  -7   1    9.50    0.25
   3  -7   1    9.70    0.27
  -4   7  -1    5.92    0.17
  -4   7  -1    6.18    0.23
   4  -7   1    6.27    0.22
   4  -7   1    5.96    0.19
   4  -7   1    5.92    0.22
  -5   7  -1    5.90    0.17
  -5   7  -1    5.72    0.24
   5  -7   1    5.94    0.24
   5  -7   1    6.04    0.23
   5  -7   1    5.77    0.21
  -6   7  -1    5.64    0.27
   6  -7   1    5.43    0.23
   6  -7   1    5.36    0.24
   6  -7   1    5.73    0.26
  -7   7  -1    0.38    0.13
   7  -7   1    0.44    0.11
   7  -7   1    0.51    0.11
   7  -7   1    0.45    0.10
  -8   7  -1    3.45    0.26
   8  -7   1    3.48    0.27
   8  -7   1    4.16    0.24
   8  -7   1    4.04    0.24
  -9   7  -1   -0.14    0.14
   9  -7   1    0.08    0.11
  10   6  -1    0.66    0.15
 -10  -6   1    0.35    0.15
 -10  -6   1    0.50    0.16
   9   6  -1    0.78    0.14
  -9  -6   1    0.73    0.15
  -9  -6   1    0.73    0.15
   8   6  -1    1.11    0.14
  -8  -6   1    1.46    0.20
  -8  -6   1    1.16    0.14
  -8  -6   1    1.67    0.20
   7   6  -1    0.82    0.09
   7   6  -1    0.71    0.11
  -7  -6   1    0.75    0.10
  -7  -6   1    0.81    0.12
  -7  -6   1    1.01    0.16
   6   6  -1    1.25    0.12
   6   6  -1    1.28    0.14
  -6  -6   1    1.49    0.15
  -6  -6   1    1.27    0.15
  -6  -6   1    1.37    0.12
   5   6  -1   14.50    0.37
  -5  -6   1   14.84    0.40
  -5  -6   1   14.93    0.37
  -5  -6   1   14.41    0.41
  -5  -6   1   15.21    0.43
   4   6  -1    5.37    0.17
  -4  -6   1    5.41    0.19
  -4  -6   1    5.16    0.16
  -4  -6   1    5.73    0.16
  -4  -6   1    5.54    0.17
   3   6  -1   45.18    0.99
   3   6  -1   45.14    1.00
  -3  -6   1   44.90    1.00
  -3  -6   1   44.64    0.96
  -3  -6   1   43.24    0.96
  -3  -6   1   45.13    0.98
   2   6  -1    3.31    0.12
  -2  -6   1    3.44    0.12
  -2  -6   1    3.52    0.10
  -2  -6   1    3.38    0.13
   1   6  -1   63.62    1.37
  -1  -6   1   63.31    1.37
  -1  -6   1   60.40    1.36
   0   6  -1    0.00    0.04
   0  -6   1   -0.01    0.03
   0  -6   1   -0.01    0.04
  -1   6  -1   63.04    1.38
   1  -6   1   63.71    1.34
   1  -6   1   62.78    1.36
   1  -6   1   63.41    1.38
   1  -6   1   61.30    1.34
  -2   6  -1    3.44    0.10
  -2   6  -1    3.21    0.14
  -2   6  -1    3.43    0.11
   2  -6   1    3.82    0.11
   2  -6   1    3.44    0.11
   2  -6   1    3.59    0.13
  -3   6  -1   45.27    1.01
  -3   6  -1   44.01    0.96
  -3   6  -1   44.83    0.97
   3  -6   1   45.07    1.01
   3  -6   1   45.76    1.01
   3  -6   1   43.11    0.99
  -4   6  -1    5.35    0.14
  -4   6  -1    5.37    0.20
  -4   6  -1    5.29    0.15
   4  -6   1    5.48    0.20
   4  -6   1    5.30    0.18
   4  -6   1    5.89    0.20
  -5   6  -1   14.72    0.42
  -5   6  -1   14.69    0.35
   5  -6   1   14.74    0.39
   5  -6   1   15.33    0.42
   5  -6   1   15.07    0.40
  -6   6  -1    1.29    0.18
  -6   6  -1    1.64    0.10
   6  -6   1    1.40    0.17
   6  -6   1    1.16    0.14
   6  -6   1    1.37    0.14
  -7   6  -1    0.83    0.14
   7  -6   1    0.97    0.12
   7  -6   1    0.76    0.11
   7  -6   1    0.72    0.12
   7  -6   1    0.88    0.10
  -8   6  -1    1.16    0.16
   8  -6   1    1.43    0.22
   8  -6   1    1.22    0.16
   8  -6   1    1.56    0.19
   8  -6   1    1.44    0.20
  -9   6  -1    0.72    0.17
   9  -6   1    0.91    0.13
   9  -6   1    0.92    0.14
  10  -6   1    0.32    0.14
  10  -6   1    0.62    0.17
  10   5  -1    1.85    0.23
 -10  -5   1    1.81    0.27
 -10  -5   1    1.80    0.24
   9   5  -1   10.28    0.35
  -9  -5   1   11.02    0.38
  -9  -5   1   10.35    0.37
  -9  -5   1    8.88    0.39
   8   5  -1    1.54    0.18
  -8  -5   1    1.46    0.20
  -8  -5   1    1.14    0.14
  -8  -5   1    2.04    0.20
   7   5  -1    3.24    0.16
   7   5  -1    3.45    0.20
  -7  -5   1    3.32    0.19
  -7  -5   1    3.53    0.21
  -7  -5   1    3.28    0.19
   6   5  -1    4.33    0.19
   6   5  -1    4.44    0.17
  -6  -5   1    4.39    0.18
  -6  -5   1    4.76    0.20
  -6  -5   1    4.67    0.21
   5   5  -1  104.72    2.28
  -5  -5   1  106.43    2.31
  -5  -5   1  107.03    2.29
  -5  -5   1  104.82    2.32
  -5  -5   1  106.59    2.31
   4   5  -1    8.32    0.22
  -4  -5   1    8.46    0.22
  -4  -5   1    8.32    0.25
  -4  -5   1    7.84    0.22
  -4  -5   1    8.77    0.24
  -4  -5   1    8.53    0.25
   3   5  -1   49.87    1.08
   3   5  -1   49.43    1.10
  -3  -5   1   47.36    1.07
  -3  -5   1   49.55    1.10
  -3  -5   1   50.22    1.07
  -3  -5   1   51.22    1.09
   2   5  -1   14.64    0.35
  -2  -5   1   15.20    0.34
  -2  -5   1   14.74    0.36
   1   5  -1   14.61    0.35
  -1  -5   1   14.47    0.34
   0   5  -1   26.53    0.59
   0  -5   1   25.67    0.58
  -1   5  -1   15.02    0.36
  -1   5  -1   15.54    0.33
   1  -5   1   14.92    0.34
   1  -5   1   14.13    0.33
   1  -5   1   13.71    0.39
   1  -5   1   14.87    0.33
  -2   5  -1   14.96    0.37
  -2   5  -1   14.94    0.33
  -2   5  -1   14.84    0.34
   2  -5   1   14.52    0.37
   2  -5   1   15.40    0.36
   2  -5   1   14.89    0.35
  -3   5  -1   48.88    1.07
  -3   5  -1   49.94    1.11
  -3   5  -1   48.58    1.06
   3  -5   1   50.43    1.10
   3  -5   1   49.15    1.09
   3  -5   1   50.61    1.11
  -4   5  -1    8.56    0.21
  -4   5  -1    8.47    0.20
  -4   5  -1    8.54    0.26
   4  -5   1    8.73    0.25
   4  -5   1    8.39    0.24
   4  -5   1    8.68    0.27
  -5   5  -1   98.93    2.30
  -5   5  -1  102.85    2.24
   5  -5   1  106.79    2.31
   5  -5   1  109.39    2.29
   5  -5   1  102.87    2.28
   5  -5   1  108.23    2.27
  -6   5  -1    4.43    0.15
  -6   5  -1    4.56    0.23
   6  -5   1    4.70    0.18
   6  -5   1    4.18    0.19
   6  -5   1    4.64    0.19
   6  -5   1    4.49    0.23
  -7   5  -1    3.36    0.22
  -7   5  -1    3.73    0.16
   7  -5   1    3.41    0.20
   7  -5   1    3.63    0.20
   7  -5   1    3.74    0.18
   7  -5   1    3.21    0.24
  -8   5  -1    1.45    0.21
   8  -5   1    1.05    0.15
   8  -5   1    1.57    0.18
   8  -5   1    1.98    0.26
   8  -5   1    1.51    0.17
  -9   5  -1    9.52    0.39
   9  -5   1   10.09    0.34
   9  -5   1    9.62    0.35
  10  -5   1    1.23    0.16
  10  -5   1    1.22    0.15
  10   4  -1    0.50    0.13
 -10  -4   1    0.36    0.13
 -10  -4   1    0.48    0.15
 -10  -4   1    0.30    0.14
   9   4  -1   11.16    0.36
  -9  -4   1   10.76    0.41
  -9  -4   1   10.96    0.37
  -9  -4   1   11.93    0.40
   8   4  -1   11.06    0.33
   8   4  -1   11.47    0.35
  -8  -4   1   12.28    0.38
  -8  -4   1   11.27    0.39
  -8  -4   1   11.61    0.37
   7   4  -1    4.64    0.19
   7   4  -1    4.84    0.21
  -7  -4   1    4.88    0.22
  -7  -4   1    5.11    0.24
  -7  -4   1    4.80    0.21
   6   4  -1    4.29    0.16
   6   4  -1    4.15    0.18
  -6  -4   1    4.15    0.20
  -6  -4   1    4.19    0.18
  -6  -4   1    4.05    0.17
   5   4  -1   14.76    0.38
   5   4  -1   14.90    0.40
   5   4  -1   15.41    0.37
  -5  -4   1   15.06    0.40
  -5  -4   1   15.58    0.40
  -5  -4   1   15.34    0.39
  -5  -4   1   15.19    0.38
   4   4  -1    6.82    0.21
   4   4  -1    7.34    0.19
  -4  -4   1    7.23    0.20
  -4  -4   1    7.15    0.21
  -4  -4   1    7.27    0.22
  -4  -4   1    7.10    0.21
   3   4  -1   16.60    0.39
  -3  -4   1   16.78    0.40
  -3  -4   1   17.68    0.40
  -3  -4   1   17.35    0.39
  -3  -4   1   16.57    0.38
   2   4  -1   31.28    0.69
  -2  -4   1   30.97    0.67
  -2  -4   1   31.74    0.67
  -2  -4   1   30.97    0.70
  -2  -4   1   32.34    0.69
   1   4  -1   55.00    1.19
  -1  -4   1   54.28    1.19
  -1  -4   1   55.78    1.19
   0   4  -1    0.03    0.03
   0  -4   1    0.00    0.02
   0  -4   1    0.12    0.03
  -1   4  -1   55.57    1.18
  -1   4  -1   54.73    1.20
   1  -4   1   55.89    1.20
   1  -4   1   54.82    1.18
   1  -4   1   55.69    1.18
  -2   4  -1   31.39    0.67
  -2   4  -1   31.74    0.68
  -2   4  -1   30.99    0.70
   2  -4   1   32.07    0.70
   2  -4   1   30.31    0.69
   2  -4   1   30.63    0.70
  -3   4  -1   16.86    0.38
  -3   4  -1   17.50    0.42
  -3   4  -1   17.34    0.39
   3  -4   1   16.94    0.41
   3  -4   1   17.74    0.43
   3  -4   1   17.12    0.41
  -4   4  -1    7.56    0.23
  -4   4  -1    7.25    0.18
  -4   4  -1    6.36    0.21
  -4   4  -1    7.48    0.19
   4  -4   1    7.61    0.20
   4  -4   1    7.13    0.21
   4  -4   1    7.34    0.22
   4  -4   1    7.32    0.24
  -5   4  -1   15.46    0.36
  -5   4  -1   14.11    0.38
   5  -4   1   16.07    0.40
   5  -4   1   15.82    0.43
   5  -4   1   15.29    0.40
   5  -4   1   15.88    0.38
  -6   4  -1    4.10    0.32
  -6   4  -1    4.27    0.15
   6  -4   1    4.25    0.22
   6  -4   1    4.37    0.17
   6  -4   1    4.16    0.18
   6  -4   1    4.29    0.18
  -7   4  -1    4.81    0.24
  -7   4  -1    4.90    0.18
   7  -4   1    4.94    0.20
   7  -4   1    5.03    0.22
   7  -4   1    4.78    0.21
   7  -4   1    4.82    0.26
  -8   4  -1   11.23    0.39
   8  -4   1   11.17    0.34
   8  -4   1   11.24    0.36
  -9   4  -1   11.02    0.42
   9  -4   1   10.84    0.37
   9  -4   1   10.98    0.36
 -10   4  -1    0.32    0.16
  10  -4   1    0.32    0.13
  10  -4   1    0.17    0.12
  10   3  -1    0.36    0.12
 -10  -3   1    0.47    0.15
 -10  -3   1    0.18    0.14
 -10  -3   1    0.49    0.13
   9   3  -1    2.81    0.21
  -9  -3   1    2.02    0.23
  -9  -3   1    2.70    0.25
  -9  -3   1    2.64    0.21
   8   3  -1    3.75    0.19
   8   3  -1    4.05    0.22
  -8  -3   1    4.19    0.21
  -8  -3   1    3.47    0.23
  -8  -3   1    4.56    0.24
   7   3  -1    5.43    0.22
   7   3  -1    5.20    0.19
  -7  -3   1    5.84    0.25
  -7  -3   1    5.61    0.23
  -7  -3   1    5.22    0.22
   6   3  -1    7.06    0.21
   6   3  -1    7.16    0.23
  -6  -3   1    7.09    0.25
  -6  -3   1    6.90    0.23
  -6  -3   1    7.24    0.23
   5   3  -1   28.09    0.64
   5   3  -1   27.46    0.68
   5   3  -1   28.42    0.66
  -5  -3   1   28.95    0.67
  -5  -3   1   28.78    0.66
  -5  -3   1   28.79    0.68
  -5  -3   1   28.19    0.65
   4   3  -1   10.51    0.29
   4   3  -1   10.89    0.26
   4   3  -1   11.03    0.28
  -4  -3   1   10.57    0.27
  -4  -3   1   11.04    0.28
  -4  -3   1   10.54    0.29
  -4  -3   1   11.00    0.29
   3   3  -1   67.53    1.50
   3   3  -1   70.10    1.52
  -3  -3   1   69.62    1.51
  -3  -3   1   70.49    1.51
  -3  -3   1   71.74    1.52
  -3  -3   1   69.05    1.50
   2   3  -1   92.42    1.96
  -2  -3   1   89.90    1.97
  -2  -3   1   94.29    1.98
  -2  -3   1   91.82    1.96
  -2  -3   1   89.20    1.96
  -2  -3   1   92.80    1.97
   1   3  -1    7.41    0.19
  -1  -3   1    8.43    0.19
  -1  -3   1    7.27    0.19
   0   3  -1  299.19    6.36
   0  -3   1  294.21    6.35
   0  -3   1  284.42    6.34
   0  -3   1  299.82    6.31
  -1   3  -1    7.16    0.18
  -1   3  -1    7.28    0.17
   1  -3   1    7.53    0.17
   1  -3   1    6.20    0.18
  -2   3  -1   91.12    1.97
  -2   3  -1   93.54    1.98
  -2   3  -1   91.41    1.96
   2  -3   1   90.61    1.98
   2  -3   1   92.82    1.99
   2  -3   1   93.98    1.97
  -3   3  -1   67.61    1.52
  -3   3  -1   72.01    1.53
  -3   3  -1   68.76    1.50
  -3   3  -1   69.11    1.50
   3  -3   1   72.07    1.52
   3  -3   1   70.58    1.52
   3  -3   1   71.37    1.54
  -4   3  -1   10.54    0.26
  -4   3  -1   11.07    0.30
  -4   3  -1   10.30    0.28
   4  -3   1   10.93    0.28
   4  -3   1   10.83    0.28
   4  -3   1   10.93    0.27
   4  -3   1   10.71    0.30
  -5   3  -1   28.29    0.64
  -5   3  -1   27.67    0.66
   5  -3   1   28.71    0.65
   5  -3   1   28.91    0.66
   5  -3   1   27.74    0.66
   5  -3   1   29.51    0.70
  -6   3  -1    6.57    0.23
  -6   3  -1    6.78    0.20
   6  -3   1    7.15    0.22
   6  -3   1    6.88    0.23
   6  -3   1    7.18    0.27
   6  -3   1    6.97    0.22
  -7   3  -1    5.58    0.26
  -7   3  -1    5.37    0.19
   7  -3   1    5.36    0.27
   7  -3   1    5.25    0.21
   7  -3   1    5.72    0.21
   7  -3   1    5.46    0.23
  -8   3  -1    3.64    0.18
  -8   3  -1    3.88    0.24
   8  -3   1    3.85    0.20
   8  -3   1    3.73    0.20
  -9   3  -1    2.46    0.24
   9  -3   1    1.92    0.19
   9  -3   1    2.28    0.19
 -10   3  -1    0.19    0.14
  10  -3   1    0.13    0.12
  10  -3   1    0.08    0.12
  10   2  -1    0.21    0.11
 -10  -2   1    0.28    0.12
 -10  -2   1    0.09    0.13
 -10  -2   1    0.25    0.13
   9   2  -1    0.11    0.08
   9   2  -1    0.17    0.10
  -9  -2   1    0.03    0.11
  -9  -2   1    0.03    0.11
  -9  -2   1    0.12    0.10
   8   2  -1    4.83    0.20
   8   2  -1    5.07    0.23
  -8  -2   1    5.93    0.25
  -8  -2   1    4.84    0.23
  -8  -2   1    4.83    0.25
   7   2  -1   14.83    0.40
   7   2  -1   15.23    0.39
  -7  -2   1   14.71    0.41
  -7  -2   1   15.32    0.42
  -7  -2   1   14.97    0.43
   6   2  -1   10.22    0.32
   6   2  -1   10.60    0.30
   6   2  -1   10.76    0.28
  -6  -2   1   10.45    0.30
  -6  -2   1   10.73    0.30
  -6  -2   1   10.68    0.32
   5   2  -1    8.95    0.23
   5   2  -1    8.85    0.27
   5   2  -1    8.95    0.24
  -5  -2   1    8.67    0.25
  -5  -2   1    8.53    0.27
  -5  -2   1    9.06    0.26
  -5  -2   1    8.78    0.24
   4   2  -1    3.17    0.13
   4   2  -1    3.43    0.11
   4   2  -1    3.37    0.12
  -4  -2   1    3.22    0.12
  -4  -2   1    3.15    0.12
  -4  -2   1    3.35    0.13
  -4  -2   1    3.03    0.13
   3   2  -1   30.73    0.69
   3   2  -1   30.82    0.71
  -3  -2   1   31.59    0.70
  -3  -2   1   31.69    0.69
  -3  -2   1   31.77    0.70
  -3  -2   1   31.23    0.71
   2   2  -1   37.19    0.81
   2   2  -1   37.84    0.82
  -2  -2   1   37.84    0.82
  -2  -2   1   37.21    0.82
  -2  -2   1   37.88    0.81
  -2  -2   1   37.06    0.82
   1   2  -1  349.48    7.45
   1   2  -1  344.86    7.46
  -1  -2   1  348.97    7.47
  -1  -2   1  347.61    7.72
  -1  -2   1  336.06    7.46
  -1  -2   1  363.07    7.69
   0   2  -1    0.01    0.01
   0  -2   1    0.00    0.01
   0  -2   1    0.04    0.01
  -1   2  -1  343.83    7.56
  -1   2  -1  344.49    7.78
  -1   2  -1  340.64    7.96
   1  -2   1  327.21    7.37
   1  -2   1  347.80    7.38
   1  -2   1  353.46    7.34
  -2   2  -1   36.94    0.81
  -2   2  -1   37.62    0.83
  -2   2  -1   37.16    0.81
  -2   2  -1   39.89    0.86
   2  -2   1   37.21    0.82
   2  -2   1   38.04    0.82
   2  -2   1   37.27    0.83
   2  -2   1   36.79    0.82
  -3   2  -1   31.31    0.68
  -3   2  -1   30.71    0.68
  -3   2  -1   30.16    0.70
  -3   2  -1   30.29    0.69
   3  -2   1   32.63    0.69
   3  -2   1   31.33    0.70
   3  -2   1   31.79    0.71
  -4   2  -1    3.44    0.12
  -4   2  -1    3.32    0.10
   4  -2   1    3.21    0.12
   4  -2   1    3.20    0.11
   4  -2   1    3.20    0.14
   4  -2   1    3.23    0.12
  -5   2  -1    8.46    0.25
  -5   2  -1    8.90    0.23
  -5   2  -1    8.74    0.27
   5  -2   1    8.75    0.28
   5  -2   1    8.74    0.25
   5  -2   1    8.86    0.24
   5  -2   1    8.87    0.24
  -6   2  -1    9.32    0.31
  -6   2  -1   10.19    0.30
  -6   2  -1   10.38    0.27
   6  -2   1   10.69    0.29
   6  -2   1   10.47    0.30
   6  -2   1   10.78    0.29
   6  -2   1   10.74    0.34
  -7   2  -1   14.92    0.39
  -7   2  -1   14.96    0.44
  -7   2  -1   15.00    0.42
   7  -2   1   15.36    0.40
   7  -2   1   15.59    0.40
   7  -2   1   14.79    0.46
  -8   2  -1    4.98    0.20
  -8   2  -1    4.97    0.26
   8  -2   1    4.85    0.22
   8  -2   1    4.78    0.21
  -9   2  -1    0.11    0.09
  -9   2  -1    0.12    0.12
   9  -2   1    0.04    0.09
   9  -2   1    0.03    0.10
 -10   2  -1    0.22    0.13
  10  -2   1    0.08    0.12
  10   1  -1    1.03    0.13
 -10  -1   1    1.41    0.14
 -10  -1   1    0.79    0.15
   9   1  -1    0.63    0.11
   9   1  -1    0.66    0.10
  -9  -1   1    0.70    0.11
  -9  -1   1    0.69    0.13
  -9  -1   1    0.57    0.13
   8   1  -1    3.68    0.20
   8   1  -1    3.36    0.17
  -8  -1   1    3.53    0.19
  -8  -1   1    4.24    0.22
  -8  -1   1    3.50    0.22
   7   1  -1   28.16    0.65
   7   1  -1   27.12    0.65
  -7  -1   1   27.78    0.68
  -7  -1   1   26.81    0.65
  -7  -1   1   27.32    0.69
   6   1  -1   11.27    0.29
   6   1  -1   10.96    0.34
   6   1  -1   10.89    0.30
  -6  -1   1   10.76    0.39
  -6  -1   1   11.01    0.30
  -6  -1   1   11.12    0.31
  -6  -1   1   11.23    0.33
   5   1  -1    1.99    0.13
   5   1  -1    2.14    0.10
   5   1  -1    2.20    0.10
  -5  -1   1    1.88    0.13
  -5  -1   1    2.01    0.12
  -5  -1   1    2.24    0.10
  -5  -1   1    2.09    0.11
   4   1  -1    6.32    0.16
   4   1  -1    5.28    0.16
   4   1  -1    5.92    0.16
   4   1  -1    5.45    0.18
  -4  -1   1    5.42    0.17
  -4  -1   1    5.22    0.18
  -4  -1   1    5.51    0.16
  -4  -1   1    5.74    0.17
   3   1  -1    7.70    0.19
   3   1  -1    7.53    0.21
  -3  -1   1    7.80    0.21
  -3  -1   1    7.61    0.19
  -3  -1   1    7.62    0.20
  -3  -1   1    7.80    0.20
   2   1  -1  197.95    4.31
   2   1  -1  193.14    4.26
   2   1  -1  195.92    4.25
   2   1  -1  197.58    4.30
  -2  -1   1  198.19    4.26
  -2  -1   1  199.38    4.25
  -2  -1   1  200.30    4.31
  -2  -1   1  193.97    4.29
   1   1  -1   41.95    0.91
   1   1  -1   42.84    0.92
  -1  -1   1   44.08    0.91
  -1  -1   1   43.56    0.92
  -1  -1   1   41.52    0.92
  -1  -1   1   42.32    0.93
   0   1  -1   29.05    0.57
   0  -1   1   25.47    0.57
   0  -1   1   22.04    0.56
  -1   1  -1   42.69    0.91
  -1   1  -1   42.83    0.92
  -1   1  -1   41.67    0.91
   1  -1   1   42.51    0.91
   1  -1   1   42.41    0.91
   1  -1   1   43.02    0.92
   1  -1   1   42.69    0.91
  -2   1  -1  197.63    4.25
  -2   1  -1  195.13    4.18
  -2   1  -1  194.35    4.20
   2  -1   1  190.17    4.27
   2  -1   1  195.77    4.23
   2  -1   1  193.76    4.23
   2  -1   1  200.44    4.21
  -3   1  -1    7.61    0.19
  -3   1  -1    7.29    0.18
   3  -1   1    7.53    0.21
   3  -1   1    7.36    0.18
  -4   1  -1    5.39    0.16
  -4   1  -1    5.28    0.15
  -4   1  -1    4.95    0.17
   4  -1   1    5.30    0.16
   4  -1   1    5.43    0.15
   4  -1   1    5.37    0.15
  -5   1  -1    2.13    0.12
  -5   1  -1    1.96    0.10
  -5   1  -1    1.88    0.11
   5  -1   1    2.32    0.10
   5  -1   1    2.00    0.11
   5  -1   1    2.05    0.10
   5  -1   1    1.98    0.13
  -6   1  -1   11.36    0.30
  -6   1  -1   11.46    0.33
  -6   1  -1   11.15    0.32
   6  -1   1   11.53    0.30
   6  -1   1   11.42    0.30
   6  -1   1   10.66    0.31
   6  -1   1   11.01    0.35
  -7   1  -1   27.14    0.65
  -7   1  -1   27.35    0.68
  -7   1  -1   27.76    0.70
   7  -1   1   27.67    0.75
   7  -1   1   27.98    0.66
   7  -1   1   27.66    0.65
  -8   1  -1    3.56    0.18
  -8   1  -1    3.56    0.24
  -8   1  -1    3.94    0.23
   8  -1   1    3.76    0.20
   8  -1   1    3.61    0.18
  -9   1  -1    0.76    0.11
  -9   1  -1    0.66    0.13
   9  -1   1    0.51    0.11
   9  -1   1    0.73    0.10
 -10   1  -1    1.10    0.13
 -10   1  -1    0.99    0.16
  10  -1   1    1.01    0.14
  10   0  -1    0.02    0.11
 -10   0   1    0.12    0.10
 -10   0   1    0.02    0.11
   9   0  -1   -0.02    0.09
   9   0  -1   -0.09    0.08
  -9   0   1   -0.13    0.08
  -9   0   1   -0.13    0.10
   8   0  -1    5.28    0.22
   8   0  -1    5.23    0.21
  -8   0   1    5.43    0.22
  -8   0   1    5.74    0.26
  -8   0   1    5.40    0.26
   7   0  -1   -0.15    0.06
   7   0  -1   -0.05    0.07
  -7   0   1   -0.07    0.08
  -7   0   1    0.10    0.08
  -7   0   1   -0.12    0.06
   6   0  -1   61.18    1.39
   6   0  -1   57.05    1.34
   6   0  -1   62.21    1.33
   6   0  -1   61.38    1.33
  -6   0   1   61.23    1.33
  -6   0   1   62.20    1.36
  -6   0   1   61.87    1.37
  -6   0   1   57.59    1.38
   5   0  -1    0.02    0.05
   5   0  -1    0.08    0.04
   5   0  -1    0.01    0.04
   5   0  -1   -0.01    0.04
  -5   0   1   -0.03    0.04
  -5   0   1    0.00    0.05
  -5   0   1    0.04    0.04
  -5   0   1   -0.06    0.05
   4   0  -1  129.14    2.76
   4   0  -1  128.36    2.72
   4   0  -1  123.26    2.73
   4   0  -1  128.11    2.72
  -4   0   1  128.77    2.74
  -4   0   1  128.89    2.72
  -4   0   1  125.24    2.75
  -4   0   1  128.26    2.74
   3   0  -1    0.03    0.02
   3   0  -1    0.00    0.03
   3   0  -1    0.03    0.03
   3   0  -1   -0.01    0.02
  -3   0   1   -0.03    0.03
  -3   0   1    0.04    0.03
   2   0  -1  719.08   16.54
   2   0  -1  713.57   16.95
   2   0  -1  761.81   15.88
  -2   0   1  751.17   17.34
  -2   0   1  745.58   17.23
  -2   0   1  756.00   16.66
   1   0  -1   -0.39    0.02
  -1   0   1   -0.45    0.02
  -1   0   1   -0.43    0.02
  -2   0  -1  758.73   17.12
  -2   0  -1  747.77   16.83
   2   0   1  746.66   16.32
   2   0   1  737.67   17.13
   2   0   1  658.65   16.74
   2   0   1  781.31   18.13
  -3   0  -1    0.01    0.03
  -3   0  -1   -0.01    0.03
  -3   0  -1   -0.02    0.02
   3   0   1    0.07    0.02
   3   0   1    0.02    0.03
   3   0   1    0.02    0.02
  -4   0  -1  127.09    2.73
  -4   0  -1  126.43    2.71
  -4   0  -1  126.24    2.74
  -4   0  -1  128.76    2.72
   4   0   1  126.30    2.71
   4   0   1  123.61    2.72
   4   0   1  129.94    2.74
   4   0   1  125.89    2.70
  -5   0  -1   -0.01    0.04
  -5   0  -1    0.05    0.05
  -5   0  -1    0.03    0.06
   5   0   1    0.04    0.04
   5   0   1    0.10    0.05
   5   0   1    0.08    0.04
   5   0   1    0.00    0.05
  -6   0  -1   62.44    1.38
  -6   0  -1   61.31    1.36
  -6   0  -1   61.48    1.35
   6   0   1   59.03    1.36
   6   0   1   62.22    1.34
   6   0   1   60.68    1.39
   6   0   1   60.17    1.34
  -7   0  -1    0.03    0.07
  -7   0  -1    0.02    0.08
  -7   0  -1   -0.06    0.07
   7   0   1   -0.07    0.06
   7   0   1   -0.08    0.07
  -8   0  -1    5.55    0.26
  -8   0  -1    5.60    0.27
  -8   0  -1    5.35    0.22
   8   0   1    5.32    0.22
   8   0   1    5.32    0.21
  -9   0  -1   -0.01    0.09
  -9   0  -1   -0.07    0.10
   9   0   1   -0.14    0.09
   9   0   1   -0.07    0.09
 -10   0  -1   -0.06    0.12
 -10   0  -1   -0.02    0.10
  10   0   1   -0.02    0.10
  10  -1  -1    0.86    0.13
  10  -1  -1    1.04    0.13
 -10   1   1    0.98    0.16
   9  -1  -1    0.72    0.11
   9  -1  -1    0.62    0.11
  -9   1   1    0.53    0.13
  -9   1   1    0.72    0.10
   8  -1  -1    3.74    0.19
   8  -1  -1    3.56    0.19
  -8   1   1    4.01    0.24
  -8   1   1    3.37    0.22
  -8   1   1    3.77    0.18
   7  -1  -1   27.11    0.64
   7  -1  -1   26.81    0.64
   7  -1  -1   26.71    0.71
  -7   1   1   27.78    0.67
  -7   1   1   27.40    0.68
  -7   1   1   26.60    0.64
   6  -1  -1   11.12    0.30
   6  -1  -1   11.19    0.35
   6  -1  -1   11.55    0.30
   6  -1  -1   10.63    0.31
  -6   1   1   11.44    0.34
  -6   1   1   11.30    0.32
  -6   1   1   11.25    0.29
   5  -1  -1    1.95    0.10
   5  -1  -1    2.13    0.13
   5  -1  -1    1.82    0.11
   5  -1  -1    2.07    0.10
  -5   1   1    1.79    0.11
  -5   1   1    2.45    0.13
  -5   1   1    2.11    0.09
  -5   1   1    1.96    0.16
   4  -1  -1    5.45    0.15
   4  -1  -1    5.12    0.18
   4  -1  -1    5.61    0.15
  -4   1   1    5.46    0.15
  -4   1   1    5.52    0.18
  -4   1   1    5.06    0.16
  -4   1   1    5.16    0.18
   3  -1  -1    7.36    0.18
   3  -1  -1    7.38    0.19
   3  -1  -1    7.14    0.18
   3  -1  -1    7.33    0.21
  -3   1   1    7.30    0.19
  -3   1   1    7.59    0.18
  -3   1   1    7.37    0.21
   2  -1  -1  189.89    4.83
   2  -1  -1  194.05    4.24
   2  -1  -1  194.23    4.20
   2  -1  -1  194.95    4.21
  -2   1   1  197.54    4.14
  -2   1   1  182.65    4.19
  -2   1   1  196.09    4.18
  -2   1   1  196.43    4.20
   1  -1  -1   42.52    0.90
   1  -1  -1   42.50    0.91
   1  -1  -1   40.02    0.90
  -1   1   1   42.65    0.91
   0  -1  -1   26.84    0.59
  -1  -1  -1   38.80    0.90
  -1  -1  -1   43.00    0.90
  -1  -1  -1   42.72    0.89
   1   1   1   41.97    0.90
   1   1   1   42.46    0.90
   1   1   1   41.58    0.90
  -2  -1  -1  195.93    4.31
  -2  -1  -1  202.26    4.27
  -2  -1  -1  199.44    4.27
  -2  -1  -1  198.80    4.35
   2   1   1  200.17    4.34
   2   1   1  192.11    4.24
  -3  -1  -1    7.64    0.21
  -3  -1  -1    7.44    0.19
  -3  -1  -1    7.80    0.19
   3   1   1    7.70    0.18
   3   1   1    7.49    0.21
  -4  -1  -1    5.85    0.18
  -4  -1  -1    5.51    0.16
  -4  -1  -1    5.17    0.16
  -4  -1  -1    5.27    0.18
   4   1   1    5.27    0.15
   4   1   1    5.36    0.18
   4   1   1    5.04    0.16
   4   1   1    5.52    0.18
  -5  -1  -1    2.07    0.11
  -5  -1  -1    2.13    0.11
  -5  -1  -1    2.15    0.12
   5   1   1    1.91    0.10
   5   1   1    2.00    0.13
   5   1   1    2.20    0.11
   5   1   1    2.27    0.09
  -6  -1  -1   10.80    0.30
  -6  -1  -1   11.49    0.33
  -6  -1  -1   11.37    0.32
   6   1   1   11.06    0.29
   6   1   1   11.38    0.31
   6   1   1   10.90    0.34
  -7  -1  -1   27.81    0.69
  -7  -1  -1   27.11    0.67
  -7  -1  -1   26.85    0.65
   7   1   1   27.89    0.64
   7   1   1   26.64    0.65
  -8  -1  -1    3.64    0.22
  -8  -1  -1    3.64    0.20
  -8  -1  -1    4.07    0.22
   8   1   1    3.31    0.17
   8   1   1    3.46    0.20
  -9  -1  -1    0.78    0.12
  -9  -1  -1    0.49    0.13
  -9  -1  -1    0.69    0.12
   9   1   1    0.71    0.12
 -10  -1  -1    1.29    0.14
 -10  -1  -1    1.04    0.16
  10   1   1    1.13    0.14
  10  -2  -1    0.07    0.11
  10  -2  -1    0.12    0.11
 -10   2   1    0.08    0.13
   9  -2  -1    0.05    0.09
   9  -2  -1    0.02    0.10
  -9   2   1    0.07    0.12
   8  -2  -1    4.95    0.21
   8  -2  -1    4.85    0.22
  -8   2   1    4.85    0.26
  -8   2   1    4.51    0.19
   7  -2  -1   14.91    0.39
   7  -2  -1   15.21    0.44
   7  -2  -1   14.84    0.46
   7  -2  -1   15.07    0.40
  -7   2   1   14.90    0.42
  -7   2   1   15.27    0.44
  -7   2   1   15.02    0.38
   6  -2  -1   10.37    0.30
   6  -2  -1   10.44    0.29
   6  -2  -1   10.43    0.28
   6  -2  -1   10.59    0.34
  -6   2   1   10.47    0.27
  -6   2   1   10.51    0.30
  -6   2   1   10.76    0.32
   5  -2  -1    9.07    0.24
   5  -2  -1    8.89    0.28
   5  -2  -1    8.68    0.25
   5  -2  -1    9.03    0.24
  -5   2   1    8.76    0.32
  -5   2   1    8.54    0.25
  -5   2   1    9.25    0.27
  -5   2   1    8.95    0.23
   4  -2  -1    3.56    0.12
   4  -2  -1    3.20    0.12
   4  -2  -1    3.47    0.12
   4  -2  -1    3.18    0.14
  -4   2   1    3.70    0.10
  -4   2   1    3.32    0.14
  -4   2   1    2.96    0.12
   3  -2  -1   30.10    0.68
   3  -2  -1   31.17    0.67
   3  -2  -1   30.76    0.69
   3  -2  -1   31.20    0.70
  -3   2   1   29.91    0.68
  -3   2   1   31.27    0.70
  -3   2   1   30.76    0.67
   2  -2  -1   37.54    0.83
   2  -2  -1   37.73    0.81
   2  -2  -1   37.43    0.81
   2  -2  -1   36.95    0.81
  -2   2   1   37.79    0.83
  -2   2   1   36.86    0.80
   1  -2  -1  341.69    7.52
   1  -2  -1  356.15    7.37
   1  -2  -1  352.87    7.43
  -1   2   1  322.24    7.43
  -1   2   1  351.42    7.53
   0  -2  -1    0.03    0.01
   0   2   1    0.03    0.01
   0   2   1    0.00    0.01
  -1  -2  -1  350.25    7.42
  -1  -2  -1  345.87    7.45
   1   2   1  340.00    8.19
   1   2   1  341.11    7.45
   1   2   1  362.15    7.93
   1   2   1  348.35    7.42
  -2  -2  -1   39.90    0.82
  -2  -2  -1   37.46    0.82
  -2  -2  -1   37.45    0.83
  -2  -2  -1   37.27    0.81
   2   2   1   36.60    0.82
   2   2   1   37.74    0.81
   2   2   1   38.21    0.83
  -3  -2  -1   30.55    0.69
  -3  -2  -1   31.36    0.69
  -3  -2  -1   31.86    0.70
   3   2   1   31.11    0.68
   3   2   1   31.24    0.70
  -4  -2  -1    3.47    0.13
  -4  -2  -1    3.39    0.12
  -4  -2  -1    3.37    0.13
  -4  -2  -1    3.67    0.12
   4   2   1    2.78    0.12
   4   2   1    3.34    0.13
   4   2   1    3.23    0.10
  -5  -2  -1    8.96    0.25
  -5  -2  -1    8.91    0.27
  -5  -2  -1    8.76    0.25
   5   2   1    8.95    0.23
   5   2   1    8.90    0.24
   5   2   1    8.82    0.27
  -6  -2  -1   10.77    0.30
  -6  -2  -1   10.49    0.32
  -6  -2  -1   10.30    0.29
   6   2   1   10.51    0.29
   6   2   1   10.28    0.32
   6   2   1   10.80    0.27
  -7  -2  -1   15.48    0.45
  -7  -2  -1   14.86    0.42
  -7  -2  -1   15.21    0.41
   7   2   1   15.13    0.40
   7   2   1   15.17    0.38
  -8  -2  -1    5.10    0.23
  -8  -2  -1    5.63    0.25
  -8  -2  -1    5.00    0.25
   8   2   1    4.67    0.19
   8   2   1    4.93    0.22
  -9  -2  -1    0.19    0.10
  -9  -2  -1    0.08    0.11
  -9  -2  -1    0.03    0.12
   9   2   1    0.00    0.10
 -10  -2  -1    0.14    0.13
 -10  -2  -1    0.29    0.12
 -10  -2  -1    0.32    0.13
  10   2   1    0.20    0.11
  10  -3  -1    0.08    0.11
  10  -3  -1    0.26    0.12
 -10   3   1    0.14    0.14
   9  -3  -1    2.18    0.20
   9  -3  -1    1.96    0.18
  -9   3   1    2.06    0.22
   8  -3  -1    3.85    0.21
   8  -3  -1    3.68    0.19
  -8   3   1    3.76    0.24
   7  -3  -1    5.39    0.27
   7  -3  -1    5.56    0.22
   7  -3  -1    5.79    0.23
   7  -3  -1    5.71    0.21
  -7   3   1    5.46    0.19
  -7   3   1    5.48    0.26
   6  -3  -1    6.93    0.22
   6  -3  -1    7.16    0.23
   6  -3  -1    6.93    0.23
   6  -3  -1    6.88    0.27
  -6   3   1    6.73    0.23
  -6   3   1    6.84    0.20
  -6   3   1    7.37    0.26
   5  -3  -1   28.22    0.64
   5  -3  -1   28.60    0.66
   5  -3  -1   29.48    0.69
   5  -3  -1   28.56    0.66
  -5   3   1   27.90    0.63
  -5   3   1   27.59    0.68
  -5   3   1   27.27    0.66
   4  -3  -1   10.62    0.28
   4  -3  -1   11.06    0.30
   4  -3  -1   10.70    0.28
   4  -3  -1   10.52    0.27
  -4   3   1   10.35    0.30
  -4   3   1   10.39    0.27
  -4   3   1   10.49    0.25
   3  -3  -1   70.81    1.51
   3  -3  -1   70.23    1.53
   3  -3  -1   68.86    1.51
   3  -3  -1   70.51    1.50
  -3   3   1   68.65    1.49
   2  -3  -1   92.88    1.95
   2  -3  -1   93.30    1.95
   2  -3  -1   84.59    1.96
  -2   3   1   91.86    1.96
  -2   3   1   90.54    1.95
  -2   3   1   90.73    1.94
   1  -3  -1    7.54    0.18
   1  -3  -1    7.33    0.17
   1  -3  -1    7.66    0.17
   1  -3  -1    7.06    0.18
  -1   3   1    7.21    0.19
   0  -3  -1  293.06    6.29
   0  -3  -1  286.27    6.33
   0   3   1  293.05    6.38
   0   3   1  304.40    6.39
  -1  -3  -1    7.49    0.18
  -1  -3  -1    7.29    0.18
   1   3   1    7.37    0.17
  -2  -3  -1   90.93    1.97
  -2  -3  -1   92.42    1.97
  -2  -3  -1   91.03    1.97
  -2  -3  -1   92.94    1.99
   2   3   1   93.03    1.97
   2   3   1   93.02    2.00
   2   3   1   91.75    1.96
  -3  -3  -1   68.00    1.49
  -3  -3  -1   70.23    1.50
  -3  -3  -1   69.21    1.50
   3   3   1   70.23    1.50
   3   3   1   68.47    1.50
   3   3   1   70.08    1.48
  -4  -3  -1   11.04    0.30
  -4  -3  -1   10.51    0.28
  -4  -3  -1   10.66    0.29
  -4  -3  -1   10.54    0.27
   4   3   1   10.94    0.26
   4   3   1   10.65    0.29
  -5  -3  -1   28.23    0.67
  -5  -3  -1   27.60    0.64
  -5  -3  -1   28.38    0.65
   5   3   1   26.80    0.65
   5   3   1   28.22    0.62
   5   3   1   28.20    0.67
  -6  -3  -1    7.32    0.26
  -6  -3  -1    6.79    0.23
  -6  -3  -1    6.87    0.23
   6   3   1    6.94    0.23
   6   3   1    7.38    0.21
  -7  -3  -1    5.61    0.25
  -7  -3  -1    5.74    0.23
  -7  -3  -1    5.21    0.22
   7   3   1    5.75    0.22
   7   3   1    5.48    0.19
  -8  -3  -1    4.09    0.21
  -8  -3  -1    4.30    0.22
  -8  -3  -1    3.38    0.24
   8   3   1    3.85    0.20
  -9  -3  -1    2.29    0.24
  -9  -3  -1    2.43    0.23
  -9  -3  -1    2.57    0.22
   9   3   1    2.54    0.20
 -10  -3  -1    0.25    0.14
 -10  -3  -1    0.37    0.14
 -10  -3  -1    0.41    0.13
  10   3   1    0.31    0.12
  10  -4  -1    0.30    0.13
  10  -4  -1    0.19    0.12
 -10   4   1    0.15    0.14
   9  -4  -1   10.59    0.34
   9  -4  -1   11.04    0.37
  -9   4   1   10.81    0.40
   8  -4  -1   11.42    0.34
   8  -4  -1   11.69    0.37
  -8   4   1   11.51    0.40
   7  -4  -1    4.63    0.26
   7  -4  -1    4.99    0.20
   7  -4  -1    4.92    0.21
   7  -4  -1    5.09    0.23
  -7   4   1    5.09    0.19
  -7   4   1    4.71    0.24
   6  -4  -1    4.12    0.22
   6  -4  -1    4.20    0.19
   6  -4  -1    4.40    0.17
   6  -4  -1    4.11    0.17
  -6   4   1    4.24    0.21
  -6   4   1    4.16    0.14
   5  -4  -1   15.85    0.40
   5  -4  -1   15.23    0.39
   5  -4  -1   15.88    0.43
   5  -4  -1   15.46    0.38
  -5   4   1   15.07    0.36
  -5   4   1   14.40    0.38
   4  -4  -1    7.19    0.19
   4  -4  -1    7.17    0.21
   4  -4  -1    7.07    0.23
  -4   4   1    6.86    0.17
   3  -4  -1   17.10    0.42
   3  -4  -1   17.49    0.40
   3  -4  -1   16.84    0.41
  -3   4   1   16.65    0.42
  -3   4   1   16.85    0.42
  -3   4   1   16.79    0.37
   2  -4  -1   31.79    0.72
   2  -4  -1   31.60    0.71
  -2   4   1   32.85    0.69
  -2   4   1   31.24    0.73
  -2   4   1   33.22    0.69
   1  -4  -1   55.36    1.19
   1  -4  -1   57.50    1.20
   1  -4  -1   54.96    1.19
  -1   4   1   55.46    1.22
   0  -4  -1   -0.05    0.02
   0   4   1   -0.01    0.03
  -1  -4  -1   55.41    1.19
  -1  -4  -1   54.92    1.19
  -2  -4  -1   30.56    0.69
  -2  -4  -1   31.15    0.68
   2   4   1   31.32    0.69
   2   4   1   31.04    0.68
   2   4   1   31.09    0.68
  -3  -4  -1   16.51    0.38
  -3  -4  -1   16.90    0.40
  -3  -4  -1   15.53    0.41
  -3  -4  -1   16.70    0.38
   3   4   1   16.82    0.38
   3   4   1   17.07    0.40
   3   4   1   17.20    0.39
  -4  -4  -1    7.04    0.21
  -4  -4  -1    6.91    0.19
  -4  -4  -1    7.47    0.23
   4   4   1    6.76    0.21
   4   4   1    6.91    0.21
   4   4   1    7.42    0.18
  -5  -4  -1   15.48    0.38
  -5  -4  -1   15.65    0.40
  -5  -4  -1   15.60    0.42
   5   4   1   15.48    0.36
   5   4   1   15.01    0.40
  -6  -4  -1    4.10    0.17
  -6  -4  -1    4.38    0.21
  -6  -4  -1    3.91    0.18
   6   4   1    4.21    0.15
   6   4   1    3.94    0.18
  -7  -4  -1    4.74    0.21
  -7  -4  -1    4.76    0.21
  -7  -4  -1    5.04    0.25
   7   4   1    4.98    0.22
   7   4   1    4.74    0.18
  -8  -4  -1   11.82    0.37
  -8  -4  -1   11.02    0.40
  -8  -4  -1   11.73    0.37
   8   4   1   11.46    0.35
  -9  -4  -1   11.69    0.40
  -9  -4  -1   12.06    0.40
  -9  -4  -1   10.65    0.42
   9   4   1   11.28    0.38
 -10  -4  -1    0.48    0.14
 -10  -4  -1    0.33    0.15
 -10  -4  -1    0.56    0.15
  10   4   1    0.37    0.13
  10  -5  -1    1.21    0.16
   9  -5  -1    9.64    0.35
   9  -5  -1    9.07    0.32
  -9   5   1    9.70    0.39
   8  -5  -1    1.58    0.16
   8  -5  -1    1.80    0.19
   8  -5  -1    1.10    0.15
   8  -5  -1    1.79    0.19
  -8   5   1    1.51    0.23
   7  -5  -1    3.55    0.20
   7  -5  -1    3.06    0.24
   7  -5  -1    3.63    0.20
   7  -5  -1    3.91    0.18
  -7   5   1    3.18    0.22
   6  -5  -1    4.82    0.17
   6  -5  -1    4.71    0.19
   6  -5  -1    4.43    0.23
   6  -5  -1    4.01    0.20
  -6   5   1    4.60    0.15
  -6   5   1    4.69    0.23
   5  -5  -1  107.20    2.32
   5  -5  -1  104.98    2.31
   5  -5  -1  108.80    2.35
   5  -5  -1  107.77    2.30
  -5   5   1  103.67    2.27
   4  -5  -1    8.36    0.24
   4  -5  -1    8.81    0.27
   4  -5  -1    8.75    0.25
  -4   5   1    8.46    0.20
  -4   5   1    8.35    0.27
   3  -5  -1   50.70    1.10
   3  -5  -1   47.74    1.10
   3  -5  -1   49.55    1.08
  -3   5   1   49.12    1.11
  -3   5   1   49.42    1.06
   2  -5  -1   14.31    0.36
   2  -5  -1   14.71    0.34
   2  -5  -1   15.36    0.36
  -2   5   1   14.92    0.32
  -2   5   1   14.92    0.33
  -2   5   1   14.68    0.37
   1  -5  -1   13.96    0.31
   1  -5  -1   13.56    0.34
   1  -5  -1   14.50    0.33
   1  -5  -1   14.53    0.31
  -1   5   1   14.65    0.36
   0  -5  -1   27.45    0.60
   0   5   1   26.33    0.62
  -1  -5  -1   14.28    0.33
  -1  -5  -1   14.04    0.35
  -2  -5  -1   14.32    0.34
  -2  -5  -1   14.47    0.35
   2   5   1   14.66    0.34
   2   5   1   14.74    0.35
  -3  -5  -1   48.48    1.05
  -3  -5  -1   47.81    1.05
  -3  -5  -1   49.31    1.08
   3   5   1   48.30    1.07
   3   5   1   49.76    1.08
   3   5   1   49.26    1.06
  -4  -5  -1    8.72    0.25
  -4  -5  -1    7.98    0.21
  -4  -5  -1    8.55    0.26
  -4  -5  -1    8.47    0.22
   4   5   1    8.15    0.23
   4   5   1    8.57    0.24
   4   5   1    8.41    0.22
  -5  -5  -1  106.07    2.27
  -5  -5  -1  106.93    2.29
  -5  -5  -1  106.17    2.31
   5   5   1  104.11    2.25
   5   5   1  101.89    2.29
  -6  -5  -1    4.41    0.20
  -6  -5  -1    4.43    0.17
  -6  -5  -1    4.61    0.21
   6   5   1    4.23    0.19
   6   5   1    4.41    0.16
  -7  -5  -1    3.56    0.22
  -7  -5  -1    3.31    0.20
  -7  -5  -1    3.36    0.19
   7   5   1    3.55    0.19
  -8  -5  -1    1.32    0.15
  -8  -5  -1    1.96    0.20
  -8  -5  -1    1.53    0.21
   8   5   1    1.61    0.19
  -9  -5  -1   10.64    0.38
  -9  -5  -1    9.36    0.40
  -9  -5  -1   10.03    0.38
   9   5   1   10.05    0.36
 -10  -5  -1    1.76    0.27
 -10  -5  -1    1.40    0.18
 -10  -5  -1    1.25    0.19
  10   5   1    1.26    0.16
  10  -6  -1    0.30    0.13
   9  -6  -1    0.87    0.14
  -9   6   1    0.78    0.17
   8  -6  -1    1.67    0.20
   8  -6  -1    1.26    0.15
   8  -6  -1    1.78    0.20
   8  -6  -1    1.39    0.22
  -8   6   1    1.20    0.16
   7  -6  -1    0.86    0.12
   7  -6  -1    1.06    0.10
   7  -6  -1    0.57    0.12
   7  -6  -1    0.76    0.11
  -7   6   1    0.65    0.13
   6  -6  -1    1.39    0.14
   6  -6  -1    1.21    0.17
   6  -6  -1    0.93    0.14
  -6   6   1    1.30    0.17
   5  -6  -1   14.95    0.39
   5  -6  -1   14.78    0.41
   5  -6  -1   14.47    0.38
  -5   6   1   14.59    0.33
  -5   6   1   12.21    0.40
   4  -6  -1    5.61    0.20
   4  -6  -1    5.63    0.18
  -4   6   1    5.50    0.21
  -4   6   1    5.64    0.14
   3  -6  -1   45.33    0.99
   3  -6  -1   45.74    1.01
  -3   6   1   44.31    0.96
  -3   6   1   43.99    1.02
   2  -6  -1    3.63    0.14
   2  -6  -1    3.37    0.11
   2  -6  -1    3.31    0.12
   2  -6  -1    3.16    0.10
  -2   6   1    3.32    0.09
  -2   6   1    3.51    0.10
  -2   6   1    3.51    0.15
   1  -6  -1   62.60    1.34
   1  -6  -1   64.68    1.36
   1  -6  -1   63.22    1.38
   1  -6  -1   62.04    1.34
  -1   6   1   62.96    1.39
   0  -6  -1   -0.04    0.03
   0   6   1    0.16    0.05
  -1  -6  -1   60.41    1.33
  -1  -6  -1   62.08    1.36
  -2  -6  -1    3.42    0.13
   2   6   1    3.94    0.13
  -3  -6  -1   42.76    0.95
  -3  -6  -1   45.13    0.99
   3   6   1   44.95    0.99
   3   6   1   44.31    0.97
  -4  -6  -1    5.59    0.19
  -4  -6  -1    5.24    0.15
  -4  -6  -1    5.50    0.15
   4   6   1    5.22    0.17
   4   6   1    5.42    0.16
   4   6   1    5.42    0.18
  -5  -6  -1   14.97    0.36
  -5  -6  -1   14.84    0.39
  -5  -6  -1   14.80    0.41
   5   6   1   14.33    0.35
   5   6   1   12.85    0.37
  -6  -6  -1    1.16    0.15
  -6  -6  -1    1.34    0.12
  -6  -6  -1    1.46    0.16
   6   6   1    1.30    0.11
   6   6   1    1.11    0.14
  -7  -6  -1    1.04    0.13
  -7  -6  -1    1.10    0.15
  -7  -6  -1    0.82    0.12
   7   6   1    0.81    0.12
  -8  -6  -1    1.16    0.14
  -8  -6  -1    1.73    0.20
  -8  -6  -1    1.65    0.21
   8   6   1    1.42    0.18
  -9  -6  -1    0.90    0.16
  -9  -6  -1    0.87    0.16
   9   6   1    0.67    0.14
 -10  -6  -1    0.35    0.15
 -10  -6  -1    0.42    0.16
 -10  -6  -1    0.46    0.15
  10   6   1    0.56    0.15
   9  -7  -1    0.07    0.12
  -9   7   1   -0.23    0.13
   8  -7  -1    4.00    0.24
   8  -7  -1    3.81    0.27
   8  -7  -1    4.12    0.25
  -8   7   1    3.39    0.28
   7  -7  -1    0.45    0.11
   7  -7  -1    0.63    0.12
   7  -7  -1    0.54    0.11
  -7   7   1    0.39    0.13
   6  -7  -1    5.57    0.23
   6  -7  -1    5.81    0.24
   6  -7  -1    5.73    0.26
  -6   7   1    5.53    0.26
   5  -7  -1    5.55    0.21
   5  -7  -1    5.74    0.24
   5  -7  -1    5.88    0.22
  -5   7   1    5.93    0.25
   4  -7  -1    6.27    0.22
   4  -7  -1    5.91    0.19
  -4   7   1    5.73    0.23
  -4   7   1    5.93    0.15
   3  -7  -1    9.43    0.26
   3  -7  -1    9.21    0.24
  -3   7   1    9.14    0.28
  -3   7   1    9.26    0.22
  -3   7   1    8.72    0.21
   2  -7  -1   16.95    0.40
   2  -7  -1   16.56    0.38
   2  -7  -1   15.35    0.38
   2  -7  -1   16.92    0.42
  -2   7   1   15.85    0.36
  -2   7   1   16.52    0.37
  -2   7   1   15.94    0.42
   1  -7  -1   13.18    0.31
   1  -7  -1   12.94    0.34
  -1   7   1   12.70    0.34
   0  -7  -1   55.12    1.21
   0  -7  -1   53.78    1.19
   0   7   1   55.25    1.23
  -1  -7  -1   12.73    0.31
  -1  -7  -1   12.69    0.32
   1   7   1   12.52    0.34
  -2  -7  -1   16.68    0.41
  -2  -7  -1   16.99    0.41
   2   7   1   16.78    0.41
  -3  -7  -1    9.62    0.27
   3   7   1    9.93    0.27
   3   7   1    9.70    0.26
  -4  -7  -1    5.67    0.17
  -4  -7  -1    6.01    0.21
  -4  -7  -1    6.05    0.16
   4   7   1    6.04    0.21
   4   7   1    5.86    0.18
  -5  -7  -1    5.78    0.22
  -5  -7  -1    5.71    0.18
   5   7   1    5.65    0.21
   5   7   1    6.12    0.18
  -6  -7  -1    5.66    0.20
  -6  -7  -1    5.68    0.23
  -6  -7  -1    5.70    0.25
   6   7   1    5.45    0.19
   6   7   1    5.58    0.23
  -7  -7  -1    0.47    0.11
  -7  -7  -1    0.55    0.09
  -7  -7  -1    0.53    0.12
   7   7   1    0.53    0.11
  -8  -7  -1    3.64    0.26
  -8  -7  -1    4.20    0.23
  -8  -7  -1    3.59    0.24
   8   7   1    3.88    0.22
  -9  -7  -1    0.21    0.11
  -9  -7  -1   -0.09    0.13
  -9  -7  -1   -0.02    0.13
   9   7   1   -0.05    0.13
   9  -8  -1    0.81    0.15
   8  -8  -1    0.33    0.11
   8  -8  -1    0.22    0.12
  -8   8   1    0.04    0.13
   7  -8  -1    2.58    0.20
   7  -8  -1    2.33    0.21
   7  -8  -1    2.57    0.22
  -7   8   1    2.20    0.22
   6  -8  -1    7.07    0.28
   6  -8  -1    6.91    0.26
   6  -8  -1    7.02    0.29
  -6   8   1    7.02    0.30
   5  -8  -1    2.52    0.18
   5  -8  -1    2.63    0.17
   5  -8  -1    2.49    0.16
  -5   8   1    2.65    0.20
   4  -8  -1   18.11    0.47
   4  -8  -1   17.28    0.48
   4  -8  -1   17.97    0.44
  -4   8   1   17.93    0.48
   3  -8  -1    2.45    0.22
   3  -8  -1    2.75    0.12
   3  -8  -1    2.76    0.14
  -3   8   1    2.64    0.10
  -3   8   1    2.96    0.17
   2  -8  -1   53.49    1.18
   2  -8  -1   53.46    1.16
   2  -8  -1   52.64    1.14
   2  -8  -1   48.70    1.13
  -2   8   1   52.26    1.13
  -2   8   1   51.52    1.13
  -2   8   1   53.66    1.19
   1  -8  -1   25.97    0.62
   1  -8  -1   25.88    0.57
  -1   8   1   24.98    0.62
   0  -8  -1    0.00    0.05
   0  -8  -1    0.07    0.05
   0   8   1    0.07    0.06
  -1  -8  -1   25.48    0.60
  -1  -8  -1   25.93    0.61
   1   8   1   25.94    0.63
  -2  -8  -1   53.78    1.21
  -2  -8  -1   54.59    1.21
   2   8   1   55.23    1.21
  -3  -8  -1    2.90    0.14
   3   8   1    2.91    0.13
   3   8   1    2.92    0.14
  -4  -8  -1   17.78    0.41
  -4  -8  -1   18.30    0.47
   4   8   1   17.61    0.43
   4   8   1   18.13    0.46
  -5  -8  -1    2.64    0.17
  -5  -8  -1    2.43    0.12
   5   8   1    2.62    0.16
   5   8   1    2.59    0.13
  -6  -8  -1    6.80    0.23
  -6  -8  -1    7.79    0.28
   6   8   1    6.86    0.26
  -7  -8  -1    2.78    0.21
  -7  -8  -1    2.50    0.17
   7   8   1    2.61    0.19
  -8  -8  -1    0.15    0.12
  -8  -8  -1    0.29    0.10
   8   8   1    0.21    0.12
  -9  -8  -1    0.98    0.14
  -9  -8  -1    0.87    0.16
   9   8   1    0.84    0.15
   8  -9  -1    0.00    0.12
   8  -9  -1   -0.07    0.11
  -8   9   1   -0.17    0.14
   7  -9  -1    0.20    0.12
   7  -9  -1    0.32    0.11
  -7   9   1    0.29    0.13
   6  -9  -1    2.15    0.18
   6  -9  -1    1.58    0.20
   6  -9  -1    1.89    0.20
  -6   9   1    1.95    0.22
   5  -9  -1    0.70    0.10
   5  -9  -1    0.76    0.10
   5  -9  -1    0.69    0.12
  -5   9   1    1.07    0.18
   4  -9  -1    4.95    0.21
   4  -9  -1    4.78    0.19
   4  -9  -1    4.99    0.23
  -4   9   1    4.95    0.23
   3  -9  -1   16.31    0.44
   3  -9  -1   16.01    0.40
   3  -9  -1   16.07    0.42
  -3   9   1   16.18    0.45
   2  -9  -1   48.07    1.07
   2  -9  -1   47.22    1.01
   2  -9  -1   46.71    1.03
  -2   9   1   44.69    1.00
  -2   9   1   44.91    1.01
  -2   9   1   46.25    1.07
   1  -9  -1   10.23    0.30
   1  -9  -1    9.36    0.23
  -1   9   1    9.71    0.31
   0  -9  -1    6.18    0.19
   0  -9  -1    5.79    0.21
   0   9   1    5.76    0.22
  -1  -9  -1    9.60    0.29
  -1  -9  -1    9.92    0.27
   1   9   1    9.77    0.31
  -2  -9  -1   47.65    1.06
  -2  -9  -1   47.26    1.06
   2   9   1   47.60    1.06
   2   9   1   45.19    1.08
  -3  -9  -1   15.94    0.41
  -3  -9  -1   16.67    0.43
   3   9   1   16.31    0.43
   3   9   1   16.69    0.42
  -4  -9  -1    4.89    0.21
  -4  -9  -1    4.90    0.14
   4   9   1    5.14    0.18
   4   9   1    4.77    0.20
  -5  -9  -1    1.00    0.12
  -5  -9  -1    0.68    0.10
   5   9   1    0.83    0.11
   5   9   1    1.16    0.11
  -6  -9  -1    2.11    0.19
  -6  -9  -1    1.67    0.14
   6   9   1    1.96    0.17
  -7  -9  -1    0.42    0.13
  -7  -9  -1    0.35    0.09
   7   9   1    0.30    0.11
  -8  -9  -1    0.07    0.13
  -8  -9  -1    0.03    0.09
   8   9   1    0.06    0.12
   8 -10  -1    1.17    0.16
   8 -10  -1    1.16    0.17
  -8  10   1    0.94    0.24
   7 -10  -1   -0.04    0.11
   7 -10  -1   -0.01    0.10
  -7  10   1   -0.17    0.13
   6 -10  -1    9.90    0.33
   6 -10  -1    9.52    0.36
  -6  10   1    9.42    0.36
   5 -10  -1    3.15    0.18
   5 -10  -1    2.76    0.19
   5 -10  -1    3.01    0.22
  -5  10   1    3.15    0.24
   4 -10  -1   20.40    0.54
   4 -10  -1   19.21    0.49
   4 -10  -1   18.71    0.51
  -4  10   1   19.92    0.54
   3 -10  -1    3.67    0.20
   3 -10  -1    3.28    0.15
   3 -10  -1    3.38    0.16
  -3  10   1    3.69    0.21
   2 -10  -1   35.06    0.79
   2 -10  -1   34.87    0.83
   2 -10  -1   34.02    0.77
  -2  10   1   33.44    0.77
  -2  10   1   35.31    0.84
   1 -10  -1    3.78    0.11
   1 -10  -1    3.67    0.19
   1 -10  -1    3.86    0.11
  -1  10   1    3.81    0.20
   0 -10  -1    0.10    0.07
   0 -10  -1    0.18    0.08
   0  10   1    0.28    0.09
  -1 -10  -1    3.65    0.18
  -1 -10  -1    3.92    0.17
   1  10   1    3.61    0.20
  -2 -10  -1   34.29    0.81
  -2 -10  -1   35.90    0.82
   2  10   1   35.30    0.82
   2  10   1   34.72    0.85
  -3 -10  -1    3.49    0.18
  -3 -10  -1    3.51    0.17
   3  10   1    3.47    0.19
   3  10   1    3.91    0.17
  -4 -10  -1   19.05    0.44
  -4 -10  -1   20.10    0.52
   4  10   1   19.65    0.51
   4  10   1   19.66    0.49
  -5 -10  -1    3.17    0.21
  -5 -10  -1    2.89    0.14
   5  10   1    3.07    0.23
   5  10   1    2.86    0.19
  -6 -10  -1   10.04    0.34
  -6 -10  -1    9.37    0.28
   6  10   1    9.17    0.32
  -7 -10  -1    0.10    0.08
  -7 -10  -1    0.21    0.12
   7  10   1    0.13    0.11
  -8 -10  -1    1.06    0.16
  -8 -10  -1    1.11    0.13
   8  10   1    1.25    0.16
   7 -11  -1    0.06    0.12
   7 -11  -1    0.30    0.13
  -7  11   1    0.04    0.15
   6 -11  -1    1.35    0.19
   6 -11  -1    1.49    0.21
  -6  11   1    1.29    0.17
   5 -11  -1    3.16    0.20
   5 -11  -1    2.92    0.22
  -5  11   1    2.89    0.24
   4 -11  -1    6.82    0.29
   4 -11  -1    7.31    0.29
   4 -11  -1    6.71    0.24
  -4  11   1    7.17    0.30
   3 -11  -1    3.06    0.21
   3 -11  -1    2.48    0.14
   3 -11  -1    2.97    0.15
  -3  11   1    2.83    0.20
   2 -11  -1    2.69    0.12
   2 -11  -1    2.88    0.19
  -2  11   1    3.17    0.21
   1 -11  -1    2.48    0.10
   1 -11  -1    2.51    0.19
  -1  11   1    2.46    0.19
   0 -11  -1   40.40    0.95
   0 -11  -1   40.11    0.91
   0  11   1   39.49    0.95
  -1 -11  -1    2.43    0.15
  -1 -11  -1    2.51    0.17
   1  11   1    2.41    0.18
  -2 -11  -1    2.71    0.17
  -2 -11  -1    3.21    0.18
   2  11   1    2.95    0.18
   2  11   1    3.01    0.19
  -3 -11  -1    2.38    0.18
  -3 -11  -1    3.08    0.17
   3  11   1    2.63    0.18
   3  11   1    2.95    0.19
   3  11   1    2.91    0.17
  -4 -11  -1    7.57    0.28
   4  11   1    7.04    0.25
   4  11   1    6.92    0.27
  -5 -11  -1    2.83    0.14
  -5 -11  -1    2.87    0.21
   5  11   1    3.38    0.21
  -6 -11  -1    1.36    0.14
  -6 -11  -1    1.28    0.15
   6  11   1    1.56    0.18
  -7 -11  -1    0.26    0.13
  -7 -11  -1    0.25    0.09
   7  11   1    0.36    0.13
   7 -12  -1   -0.09    0.11
   7 -12  -1   -0.13    0.13
   6 -12  -1    2.82    0.26
   6 -12  -1    2.79    0.23
  -6  12   1    2.55    0.24
   5 -12  -1    2.18    0.23
   5 -12  -1    2.03    0.19
  -5  12   1    2.13    0.24
   4 -12  -1    4.12    0.20
   4 -12  -1    3.93    0.25
  -4  12   1    4.24    0.25
   3 -12  -1    5.84    0.28
   3 -12  -1    5.56    0.20
  -3  12   1    5.83    0.28
   2 -12  -1    0.04    0.09
   2 -12  -1   -0.04    0.05
  -2  12   1   -0.02    0.10
   1 -12  -1    3.36    0.21
   1 -12  -1    3.17    0.12
  -1  12   1    3.15    0.21
   0 -12  -1    0.09    0.09
   0 -12  -1    0.02    0.07
   0  12   1    0.03    0.09
  -1 -12  -1    2.97    0.20
  -1 -12  -1    3.21    0.17
   1  12   1    3.29    0.20
  -2 -12  -1    0.00    0.08
  -2 -12  -1    0.03    0.09
   2  12   1    0.09    0.09
   2  12   1   -0.03    0.09
  -3 -12  -1    5.58    0.24
  -3 -12  -1    5.85    0.23
   3  12   1    5.56    0.24
   3  12   1    5.66    0.27
   3  12   1    5.68    0.23
  -4 -12  -1    4.35    0.23
   4  12   1    4.28    0.20
   4  12   1    4.14    0.22
  -5 -12  -1    2.29    0.13
  -5 -12  -1    1.91    0.21
   5  12   1    2.33    0.20
  -6 -12  -1    2.61    0.24
  -6 -12  -1    2.87    0.17
   6  12   1    2.90    0.23
  -7 -12  -1   -0.08    0.13
  -7 -12  -1    0.03    0.09
   7  12   1    0.15    0.13
   6 -13  -1    0.54    0.12
   6 -13  -1    0.34    0.15
  -6  13   1    0.38    0.16
   5 -13  -1    2.12    0.21
   5 -13  -1    1.84    0.24
  -5  13   1    2.17    0.25
   4 -13  -1    0.57    0.14
   4 -13  -1    0.59    0.10
  -4  13   1    0.56    0.14
   3 -13  -1    8.62    0.27
   3 -13  -1    8.57    0.35
  -3  13   1    8.64    0.34
   2 -13  -1    1.02    0.14
   2 -13  -1    1.26    0.11
  -2  13   1    1.39    0.19
   1 -13  -1    2.78    0.12
   1 -13  -1    2.92    0.22
  -1  13   1    3.03    0.21
   0 -13  -1    1.27    0.14
   0  13   1    1.43    0.18
  -1 -13  -1    2.94    0.21
  -1 -13  -1    2.93    0.17
   1  13   1    3.02    0.21
   1  13   1    2.92    0.21
  -2 -13  -1    1.00    0.12
  -2 -13  -1    1.04    0.13
   2  13   1    1.14    0.18
   2  13   1    1.04    0.13
  -3 -13  -1    8.47    0.31
  -3 -13  -1    8.84    0.31
   3  13   1    9.20    0.31
   3  13   1    8.93    0.32
  -4 -13  -1    0.67    0.13
   4  13   1    0.76    0.13
  -5 -13  -1    2.05    0.13
  -5 -13  -1    2.03    0.22
   5  13   1    2.23    0.22
  -6 -13  -1    0.38    0.14
  -6 -13  -1    0.44    0.09
   6  13   1    0.56    0.14
   5 -14  -1    3.70    0.30
   5 -14  -1    4.30    0.25
  -5  14   1    3.66    0.29
   4 -14  -1    0.77    0.11
   4 -14  -1    0.81    0.16
  -4  14   1    0.66    0.15
   3 -14  -1    0.33    0.13
   3 -14  -1    0.29    0.09
  -3  14   1    0.48    0.13
   2 -14  -1    0.58    0.14
   2 -14  -1    0.46    0.08
  -2  14   1    0.72    0.14
   1 -14  -1    0.77    0.14
   1 -14  -1    0.69    0.10
   0 -14  -1   -0.08    0.10
   0  14   1    0.11    0.11
  -1 -14  -1    0.93    0.14
  -1 -14  -1    0.78    0.11
   1  14   1    0.98    0.14
  -2 -14  -1    0.42    0.11
  -2 -14  -1    0.74    0.13
   2  14   1    0.62    0.12
   2  14   1    0.67    0.12
  -3 -14  -1    0.18    0.12
  -3 -14  -1    0.36    0.11
   3  14   1    0.40    0.11
   3  14   1    0.45    0.12
  -4 -14  -1    0.66    0.14
   4  14   1    0.79    0.14
  -5 -14  -1    3.53    0.25
  -5 -14  -1    3.52    0.17
   5  14   1    3.95    0.26
   3 -15  -1    0.42    0.10
   3 -15  -1    0.42    0.15
  -3  15   1    0.62    0.14
   2 -15  -1    0.98    0.16
   2 -15  -1    0.84    0.09
  -2  15   1    1.46    0.21
   1 -15  -1    0.61    0.14
   1 -15  -1    0.31    0.07
   0 -15  -1    1.92    0.22
  -1 -15  -1    0.55    0.13
   1  15   1    0.54    0.13
  -2 -15  -1    0.99    0.14
  -2 -15  -1    0.82    0.13
   2  15   1    0.99    0.14
   2  15   1    0.92    0.14
  -3 -15  -1    0.42    0.13
   3  15   1    0.58    0.13
   3  15  -2    0.49    0.14
   3  15  -2    0.72    0.14
  -3 -15   2    0.40    0.13
   2  15  -2    0.45    0.14
  -2 -15   2    0.42    0.12
  -2 -15   2    0.55    0.14
   1  15  -2    2.00    0.23
  -1 -15   2    1.92    0.23
   0  15  -2    0.00    0.12
   0 -15   2   -0.17    0.11
   0 -15   2    0.12    0.06
   1 -15   2    2.18    0.14
   1 -15   2    1.69    0.24
   2 -15   2    0.26    0.14
   2 -15   2    0.44    0.08
   3 -15   2    0.32    0.15
   3 -15   2    0.36    0.10
   5  14  -2    2.30    0.25
  -5 -14   2    2.00    0.15
  -5 -14   2    1.89    0.23
   4  14  -2    1.84    0.23
   4  14  -2    2.16    0.20
  -4 -14   2    1.51    0.12
  -4 -14   2    1.44    0.17
   3  14  -2    1.62    0.22
  -3 -14   2    1.31    0.15
   2  14  -2    1.58    0.21
  -2 -14   2    1.54    0.18
  -2 -14   2    1.60    0.21
   1  14  -2    1.00    0.14
  -1 -14   2    1.00    0.15
   0  14  -2    4.33    0.27
   0 -14   2    4.57    0.16
   0 -14   2    3.83    0.26
   1 -14   2    1.07    0.11
   1 -14   2    0.90    0.15
   2 -14   2    1.46    0.21
   2 -14   2    1.38    0.13
  -3  14  -2    1.30    0.21
   3 -14   2    1.32    0.17
   3 -14   2    1.33    0.15
  -4  14  -2    1.56    0.22
   4 -14   2    1.29    0.18
   4 -14   2    1.66    0.19
  -5  14  -2    1.72    0.26
   5 -14   2    2.10    0.23
   5 -14   2    2.17    0.26
   6  13  -2    3.32    0.24
  -6 -13   2    3.08    0.19
  -6 -13   2    3.23    0.25
   5  13  -2    0.73    0.15
   5  13  -2    0.85    0.15
  -5 -13   2    0.49    0.08
  -5 -13   2    0.57    0.14
   4  13  -2    0.29    0.12
   4  13  -2    0.42    0.11
  -4 -13   2    0.19    0.12
  -4 -13   2    0.37    0.06
   3  13  -2    4.44    0.24
  -3 -13   2    4.07    0.24
   2  13  -2    1.16    0.14
  -2 -13   2    1.11    0.14
  -2 -13   2    1.12    0.13
   1  13  -2   10.12    0.35
  -1 -13   2   10.09    0.35
  -1 -13   2    9.74    0.31
   0 -13   2    0.06    0.05
   0 -13   2    0.01    0.10
  -1  13  -2    9.84    0.36
   1 -13   2    9.68    0.26
   1 -13   2    9.95    0.36
  -2  13  -2    1.47    0.17
   2 -13   2    1.19    0.15
   2 -13   2    1.14    0.12
  -3  13  -2    4.03    0.25
   3 -13   2    4.08    0.26
   3 -13   2    3.64    0.19
  -4  13  -2    0.30    0.13
   4 -13   2    0.27    0.09
   4 -13   2    0.20    0.13
  -5  13  -2    0.52    0.14
   5 -13   2    0.58    0.12
   5 -13   2    0.69    0.15
  -6  13  -2    2.63    0.27
   6 -13   2    2.87    0.27
   6 -13   2    3.21    0.26
   7  12  -2    2.01    0.23
  -7 -12   2    1.69    0.19
  -7 -12   2    1.59    0.18
   6  12  -2    1.05    0.15
  -6 -12   2    1.15    0.15
  -6 -12   2    1.00    0.15
   5  12  -2    1.56    0.16
   5  12  -2    1.46    0.19
  -5 -12   2    1.40    0.16
  -5 -12   2    1.39    0.13
   4  12  -2    1.58    0.19
   4  12  -2    1.71    0.17
  -4 -12   2    1.51    0.18
  -4 -12   2    1.64    0.11
   3  12  -2    2.30    0.19
  -3 -12   2    2.35    0.18
   2  12  -2    2.12    0.19
  -2 -12   2    2.34    0.17
  -2 -12   2    2.54    0.19
   1  12  -2    4.79    0.23
  -1 -12   2    4.94    0.23
  -1 -12   2    4.88    0.21
   0  12  -2   18.63    0.50
   0 -12   2   18.63    0.43
   0 -12   2   19.38    0.52
  -1  12  -2    4.93    0.19
  -1  12  -2    4.79    0.22
   1 -12   2    4.72    0.24
   1 -12   2    4.63    0.14
   1 -12   2    4.69    0.16
  -2  12  -2    2.56    0.15
  -2  12  -2    2.57    0.18
   2 -12   2    2.48    0.13
   2 -12   2    2.58    0.13
   2 -12   2    2.30    0.19
  -3  12  -2    2.43    0.20
   3 -12   2    2.18    0.20
   3 -12   2    2.31    0.15
  -4  12  -2    1.40    0.20
   4 -12   2    1.51    0.16
   4 -12   2    1.67    0.21
  -5  12  -2    1.19    0.16
   5 -12   2    1.26    0.16
   5 -12   2    1.20    0.18
  -6  12  -2    0.84    0.16
   6 -12   2    0.98    0.16
   6 -12   2    0.93    0.14
  -7  12  -2    1.40    0.23
   7 -12   2    1.52    0.24
   7 -12   2    1.99    0.26
   7  11  -2    0.76    0.14
  -7 -11   2    0.65    0.11
  -7 -11   2    0.74    0.15
   6  11  -2    1.29    0.15
  -6 -11   2    1.21    0.15
  -6 -11   2    1.15    0.15
   5  11  -2    3.99    0.20
   5  11  -2    3.72    0.22
  -5 -11   2    4.02    0.17
  -5 -11   2    4.15    0.24
   4  11  -2    1.32    0.16
   4  11  -2    1.05    0.13
  -4 -11   2    0.95    0.13
  -4 -11   2    1.07    0.10
   3  11  -2    7.52    0.27
  -3 -11   2    8.08    0.28
   2  11  -2    8.78    0.29
   2  11  -2    8.71    0.30
  -2 -11   2    9.01    0.29
  -2 -11   2    8.85    0.30
   1  11  -2    4.50    0.20
   1  11  -2    4.39    0.21
  -1 -11   2    4.46    0.21
  -1 -11   2    4.27    0.19
   0  11  -2    0.21    0.08
   0 -11   2    0.11    0.09
  -1  11  -2    4.36    0.17
  -1  11  -2    4.28    0.21
   1 -11   2    4.32    0.14
   1 -11   2    4.61    0.22
   1 -11   2    4.29    0.14
  -2  11  -2    8.58    0.25
  -2  11  -2    8.46    0.30
   2 -11   2    8.71    0.25
   2 -11   2    9.07    0.32
   2 -11   2    8.91    0.25
  -3  11  -2    7.37    0.30
   3 -11   2    7.75    0.25
   3 -11   2    7.97    0.24
   3 -11   2    8.09    0.30
  -4  11  -2    0.97    0.14
   4 -11   2    0.92    0.15
   4 -11   2    1.31    0.15
   4 -11   2    0.99    0.14
  -5  11  -2    3.81    0.25
   5 -11   2    3.55    0.21
   5 -11   2    3.92    0.24
  -6  11  -2    1.20    0.16
   6 -11   2    1.17    0.16
   6 -11   2    1.09    0.13
  -7  11  -2    0.58    0.16
   7 -11   2    0.64    0.14
   7 -11   2    0.79    0.15
   8  10  -2    0.70    0.14
  -8 -10   2    0.88    0.16
  -8 -10   2    0.76    0.12
   7  10  -2    0.60    0.13
  -7 -10   2    0.61    0.10
  -7 -10   2    0.62    0.14
   6  10  -2    2.40    0.20
   6  10  -2    2.62    0.16
  -6 -10   2    2.34    0.16
  -6 -10   2    2.41    0.21
   5  10  -2    1.05    0.13
   5  10  -2    1.17    0.14
  -5 -10   2    1.08    0.13
  -5 -10   2    1.00    0.12
   4  10  -2    5.14    0.23
   4  10  -2    5.17    0.21
  -4 -10   2    5.11    0.23
  -4 -10   2    4.73    0.16
   3  10  -2   18.56    0.50
   3  10  -2   19.15    0.49
  -3 -10   2   19.78    0.50
   2  10  -2   24.30    0.61
   2  10  -2   24.27    0.61
  -2 -10   2   24.33    0.61
  -2 -10   2   25.43    0.61
   1  10  -2    7.87    0.26
   1  10  -2    8.54    0.27
  -1 -10   2    8.24    0.28
  -1 -10   2    8.05    0.26
   0  10  -2   82.57    1.85
   0 -10   2   85.27    1.86
  -1  10  -2    8.12    0.23
  -1  10  -2    8.00    0.27
   1 -10   2    8.15    0.22
   1 -10   2    8.04    0.21
   1 -10   2    8.36    0.28
  -2  10  -2   24.57    0.57
  -2  10  -2   24.14    0.61
  -2  10  -2   23.82    0.56
   2 -10   2   24.31    0.56
   2 -10   2   24.78    0.62
   2 -10   2   24.08    0.58
  -3  10  -2   19.18    0.52
  -3  10  -2   19.25    0.46
   3 -10   2   18.73    0.49
   3 -10   2   19.03    0.47
   3 -10   2   19.66    0.53
  -4  10  -2    5.07    0.25
   4 -10   2    4.44    0.21
   4 -10   2    4.83    0.25
   4 -10   2    4.53    0.20
  -5  10  -2    1.03    0.14
   5 -10   2    0.86    0.11
   5 -10   2    1.10    0.14
   5 -10   2    1.00    0.11
  -6  10  -2    2.44    0.22
   6 -10   2    2.34    0.20
   6 -10   2    2.44    0.23
  -7  10  -2    0.37    0.15
   7 -10   2    0.62    0.14
   7 -10   2    0.68    0.13
  -8  10  -2    0.69    0.17
   8 -10   2    0.80    0.15
   8 -10   2    0.77    0.14
   8   9  -2    0.01    0.11
  -8  -9   2    0.04    0.10
  -8  -9   2    0.09    0.13
   7   9  -2    2.46    0.20
  -7  -9   2    2.54    0.21
  -7  -9   2    2.54    0.18
   6   9  -2   16.04    0.43
   6   9  -2   16.61    0.47
  -6  -9   2   16.92    0.47
  -6  -9   2   16.66    0.43
   5   9  -2    3.90    0.20
   5   9  -2    3.99    0.18
  -5  -9   2    4.10    0.21
  -5  -9   2    3.63    0.15
   4   9  -2    3.51    0.16
   4   9  -2    3.46    0.18
  -4  -9   2    3.89    0.19
  -4  -9   2    3.39    0.13
  -4  -9   2    3.34    0.13
   3   9  -2   15.91    0.41
  -3  -9   2   15.80    0.36
  -3  -9   2   16.28    0.42
  -3  -9   2   15.08    0.36
   2   9  -2   10.01    0.30
   2   9  -2    9.97    0.30
  -2  -9   2   10.31    0.30
  -2  -9   2   10.18    0.30
   1   9  -2   40.13    0.94
   1   9  -2   42.28    0.95
  -1  -9   2   40.84    0.93
  -1  -9   2   41.66    0.95
   0   9  -2   -0.02    0.06
   0  -9   2    0.12    0.07
   0  -9   2   -0.02    0.03
   0  -9   2   -0.14    0.05
  -1   9  -2   40.30    0.93
  -1   9  -2   40.64    0.90
   1  -9   2   41.35    0.94
   1  -9   2   40.50    0.90
   1  -9   2   40.08    0.88
   1  -9   2   40.43    0.88
  -2   9  -2    9.94    0.26
  -2   9  -2    9.68    0.25
  -2   9  -2    9.68    0.29
   2  -9   2    9.24    0.30
   2  -9   2    9.48    0.25
   2  -9   2    9.65    0.27
  -3   9  -2   15.53    0.43
  -3   9  -2   15.63    0.38
  -3   9  -2   15.35    0.40
   3  -9   2   15.73    0.41
   3  -9   2   15.97    0.39
   3  -9   2   15.62    0.43
  -4   9  -2    3.45    0.14
  -4   9  -2    3.75    0.21
   4  -9   2    3.60    0.20
   4  -9   2    3.62    0.17
   4  -9   2    3.82    0.18
  -5   9  -2    4.03    0.23
   5  -9   2    3.69    0.21
   5  -9   2    4.12    0.20
   5  -9   2    4.02    0.21
  -6   9  -2   16.69    0.50
   6  -9   2   17.53    0.48
   6  -9   2   17.05    0.50
   6  -9   2   16.57    0.50
  -7   9  -2    2.21    0.23
   7  -9   2    2.61    0.22
   7  -9   2    2.65    0.23
  -8   9  -2   -0.13    0.14
   8  -9   2    0.05    0.11
   8  -9   2    0.14    0.12
   9   8  -2    1.47    0.21
  -9  -8   2    1.68    0.24
  -9  -8   2    1.35    0.18
   8   8  -2    0.12    0.12
  -8  -8   2    0.16    0.12
  -8  -8   2    0.29    0.11
   7   8  -2    0.07    0.10
   7   8  -2    0.00    0.08
  -7  -8   2    0.10    0.10
  -7  -8   2    0.16    0.08
   6   8  -2    3.29    0.19
   6   8  -2    3.06    0.16
  -6  -8   2    3.34    0.21
  -6  -8   2    3.20    0.16
   5   8  -2    9.59    0.31
   5   8  -2    9.28    0.28
  -5  -8   2   10.00    0.31
  -5  -8   2    9.81    0.27
   4   8  -2    5.76    0.20
   4   8  -2    5.95    0.22
  -4  -8   2    5.74    0.18
  -4  -8   2    5.75    0.17
  -4  -8   2    6.09    0.22
   3   8  -2    2.26    0.13
  -3  -8   2    2.11    0.08
  -3  -8   2    1.99    0.08
  -3  -8   2    2.09    0.09
  -3  -8   2    2.35    0.14
   2   8  -2   28.24    0.67
   2   8  -2   29.22    0.67
  -2  -8   2   28.95    0.67
  -2  -8   2   28.47    0.67
  -2  -8   2   28.92    0.63
   1   8  -2   11.36    0.31
   1   8  -2   11.57    0.32
  -1  -8   2   11.23    0.31
  -1  -8   2   11.35    0.30
   0   8  -2   60.78    1.36
   0  -8   2   62.08    1.37
   0  -8   2   62.24    1.35
  -1   8  -2   11.13    0.31
  -1   8  -2   11.13    0.28
   1  -8   2   11.24    0.31
   1  -8   2   11.16    0.28
   1  -8   2   11.16    0.26
   1  -8   2   11.15    0.26
  -2   8  -2   28.05    0.67
  -2   8  -2   27.88    0.63
  -2   8  -2   28.45    0.63
   2  -8   2   28.20    0.64
   2  -8   2   28.27    0.65
  -3   8  -2    1.78    0.09
  -3   8  -2    2.03    0.15
  -3   8  -2    1.81    0.10
   3  -8   2    2.14    0.11
   3  -8   2    2.16    0.13
  -4   8  -2    5.82    0.23
  -4   8  -2    5.76    0.17
   4  -8   2    5.91    0.20
   4  -8   2    5.86    0.22
   4  -8   2    5.86    0.23
  -5   8  -2    9.79    0.34
  -5   8  -2    9.55    0.26
   5  -8   2    9.55    0.32
   5  -8   2    9.93    0.30
   5  -8   2    9.78    0.32
  -6   8  -2    3.35    0.23
   6  -8   2    3.39    0.22
   6  -8   2    3.35    0.20
   6  -8   2    3.38    0.22
  -7   8  -2    0.04    0.12
   7  -8   2    0.08    0.10
   7  -8   2    0.01    0.09
   7  -8   2    0.11    0.10
  -8   8  -2    0.18    0.14
   8  -8   2    0.31    0.12
   8  -8   2    0.30    0.11
   9  -8   2    1.63    0.23
   9   7  -2    0.63    0.14
  -9  -7   2    0.80    0.14
  -9  -7   2    0.49    0.15
   8   7  -2    0.11    0.11
  -8  -7   2    0.28    0.10
  -8  -7   2    0.18    0.12
   7   7  -2    0.92    0.12
   7   7  -2    0.83    0.10
  -7  -7   2    0.89    0.13
  -7  -7   2    0.92    0.13
  -7  -7   2    1.00    0.15
   6   7  -2    0.25    0.08
   6   7  -2    0.20    0.09
  -6  -7   2    0.29    0.07
  -6  -7   2    0.35    0.10
  -6  -7   2    0.27    0.09
   5   7  -2    0.93    0.11
   5   7  -2    0.89    0.10
  -5  -7   2    1.16    0.14
  -5  -7   2    0.76    0.10
   4   7  -2    4.48    0.16
  -4  -7   2    4.68    0.16
  -4  -7   2    4.50    0.18
  -4  -7   2    4.64    0.14
   3   7  -2   17.58    0.42
  -3  -7   2   16.16    0.38
  -3  -7   2   17.20    0.40
  -3  -7   2   17.29    0.38
  -3  -7   2   16.90    0.43
   2   7  -2    1.87    0.11
  -2  -7   2    1.80    0.11
  -2  -7   2    1.69    0.11
  -2  -7   2    1.81    0.07
   1   7  -2   25.23    0.59
   1   7  -2   24.86    0.58
  -1  -7   2   25.15    0.58
  -1  -7   2   25.24    0.59
   0  -7   2    0.04    0.05
   0  -7   2    0.05    0.04
  -1   7  -2   24.55    0.58
  -1   7  -2   23.83    0.55
   1  -7   2   24.87    0.56
   1  -7   2   24.31    0.54
   1  -7   2   24.86    0.54
   1  -7   2   24.91    0.59
  -2   7  -2    1.72    0.12
  -2   7  -2    1.88    0.08
  -2   7  -2    1.80    0.08
   2  -7   2    1.78    0.09
   2  -7   2    1.84    0.10
   2  -7   2    1.73    0.08
  -3   7  -2   17.07    0.43
  -3   7  -2   16.96    0.38
  -3   7  -2   17.24    0.39
   3  -7   2   17.35    0.43
   3  -7   2   16.89    0.41
   3  -7   2   16.09    0.51
  -4   7  -2    4.63    0.14
  -4   7  -2    4.54    0.13
  -4   7  -2    4.67    0.20
   4  -7   2    4.29    0.17
   4  -7   2    4.56    0.19
   4  -7   2    4.67    0.19
  -5   7  -2    0.79    0.12
  -5   7  -2    1.03    0.09
   5  -7   2    0.89    0.14
   5  -7   2    0.81    0.12
   5  -7   2    0.81    0.10
  -6   7  -2    0.18    0.11
   6  -7   2    0.21    0.09
   6  -7   2    0.27    0.09
   6  -7   2    0.35    0.10
  -7   7  -2    0.82    0.14
   7  -7   2    0.79    0.12
   7  -7   2    0.98    0.12
   7  -7   2    1.05    0.12
  -8   7  -2    0.07    0.13
   8  -7   2    0.28    0.11
   8  -7   2    0.05    0.10
   8  -7   2    0.13    0.11
  -9   7  -2    0.35    0.16
   9  -7   2    0.63    0.14
   9   6  -2    7.85    0.33
  -9  -6   2    8.86    0.35
  -9  -6   2    7.82    0.34
   8   6  -2    3.08    0.24
   8   6  -2    2.98    0.21
  -8  -6   2    3.40    0.24
  -8  -6   2    3.66    0.22
  -8  -6   2    3.26    0.22
   7   6  -2    0.79    0.10
   7   6  -2    0.86    0.12
  -7  -6   2    1.05    0.13
  -7  -6   2    1.07    0.16
  -7  -6   2    0.92    0.11
   6   6  -2    2.04    0.15
   6   6  -2    1.98    0.14
  -6  -6   2    2.33    0.17
  -6  -6   2    2.21    0.14
  -6  -6   2    2.45    0.17
   5   6  -2    1.15    0.16
   5   6  -2    1.49    0.11
  -5  -6   2    1.47    0.10
  -5  -6   2    1.50    0.13
  -5  -6   2    1.35    0.13
   4   6  -2    0.85    0.09
  -4  -6   2    0.87    0.11
  -4  -6   2    0.93    0.08
  -4  -6   2    0.99    0.07
   3   6  -2    1.19    0.09
  -3  -6   2    1.13    0.07
  -3  -6   2    1.10    0.06
  -3  -6   2    1.11    0.06
  -3  -6   2    1.01    0.10
   2   6  -2   31.00    0.70
  -2  -6   2   30.95    0.71
  -2  -6   2   31.70    0.69
  -2  -6   2   30.89    0.70
   1   6  -2   59.04    1.26
   1   6  -2   57.75    1.26
  -1  -6   2   56.66    1.26
  -1  -6   2   56.99    1.26
   0   6  -2    7.76    0.21
   0  -6   2    7.61    0.22
   0  -6   2    7.59    0.20
  -1   6  -2   58.15    1.21
  -1   6  -2   57.41    1.23
   1  -6   2   58.30    1.20
   1  -6   2   57.93    1.20
   1  -6   2   47.24    1.23
  -2   6  -2   31.27    0.68
  -2   6  -2   31.52    0.67
  -2   6  -2   30.65    0.71
   2  -6   2   30.35    0.69
   2  -6   2   31.17    0.70
   2  -6   2   29.34    0.71
   2  -6   2   30.95    0.68
  -3   6  -2    1.34    0.08
  -3   6  -2    1.13    0.12
  -3   6  -2    1.30    0.07
   3  -6   2    0.98    0.08
   3  -6   2    1.31    0.11
  -4   6  -2    1.00    0.08
  -4   6  -2    0.97    0.06
  -4   6  -2    0.85    0.12
   4  -6   2    0.88    0.11
   4  -6   2    0.81    0.09
   4  -6   2    0.82    0.10
  -5   6  -2    1.74    0.09
  -5   6  -2    1.41    0.15
  -5   6  -2    1.67    0.10
   5  -6   2    1.72    0.14
   5  -6   2    1.48    0.13
   5  -6   2    1.31    0.14
  -6   6  -2    2.19    0.19
  -6   6  -2    2.21    0.12
   6  -6   2    2.14    0.16
   6  -6   2    2.21    0.18
   6  -6   2    2.41    0.16
  -7   6  -2    0.79    0.14
   7  -6   2    1.19    0.16
   7  -6   2    0.99    0.11
   7  -6   2    1.09    0.12
   7  -6   2    0.71    0.12
  -8   6  -2    3.16    0.25
   8  -6   2    3.23    0.20
   8  -6   2    3.36    0.22
   8  -6   2    3.72    0.22
   8  -6   2    2.99    0.25
  -9   6  -2    7.72    0.37
   9  -6   2    7.84    0.32
   9  -6   2    7.75    0.30
  10  -6   2    1.92    0.23
  10   5  -2    2.52    0.24
 -10  -5   2    2.39    0.25
 -10  -5   2    2.67    0.29
   9   5  -2    2.89    0.22
  -9  -5   2    2.43    0.25
  -9  -5   2    2.94    0.24
   8   5  -2    4.45    0.24
   8   5  -2    4.10    0.20
  -8  -5   2    3.96    0.24
  -8  -5   2    4.28    0.25
  -8  -5   2    4.94    0.24
   7   5  -2    0.89    0.10
   7   5  -2    0.80    0.11
  -7  -5   2    0.75    0.11
  -7  -5   2    0.90    0.12
  -7  -5   2    0.99    0.16
   6   5  -2   -0.01    0.06
   6   5  -2    0.07    0.08
  -6  -5   2    0.13    0.07
  -6  -5   2    0.02    0.08
  -6  -5   2   -0.01    0.06
   5   5  -2    0.98    0.12
   5   5  -2    1.50    0.11
  -5  -5   2    0.95    0.12
  -5  -5   2    1.22    0.10
  -5  -5   2    1.41    0.13
  -5  -5   2    1.26    0.11
   4   5  -2    6.73    0.19
  -4  -5   2    7.10    0.21
  -4  -5   2    6.94    0.21
  -4  -5   2    6.31    0.18
  -4  -5   2    6.73    0.21
  -4  -5   2    6.99    0.19
   3   5  -2   52.41    1.13
  -3  -5   2   52.63    1.12
  -3  -5   2   51.91    1.15
  -3  -5   2   52.70    1.14
  -3  -5   2   49.32    1.12
   2   5  -2    0.79    0.07
  -2  -5   2    0.80    0.06
  -2  -5   2    0.72    0.04
  -2  -5   2    0.71    0.04
  -2  -5   2    0.83    0.07
   1   5  -2  196.96    4.03
   1   5  -2  194.83    4.06
  -1  -5   2  194.78    4.02
  -1  -5   2  165.57    4.00
   0   5  -2   -0.02    0.03
   0  -5   2   -0.03    0.03
   0  -5   2   -0.02    0.03
  -1   5  -2  198.39    4.22
  -1   5  -2  196.16    4.99
   1  -5   2  203.60    4.26
   1  -5   2  194.34    4.26
  -2   5  -2    0.77    0.08
  -2   5  -2    0.85    0.05
   2  -5   2    0.57    0.08
   2  -5   2    0.91    0.07
   2  -5   2    0.97    0.06
  -3   5  -2   51.43    1.12
  -3   5  -2   53.14    1.16
  -3   5  -2   51.26    1.12
   3  -5   2   52.65    1.16
   3  -5   2   51.44    1.14
   3  -5   2   52.57    1.16
  -4   5  -2    7.10    0.17
  -4   5  -2    7.12    0.23
  -4   5  -2    6.96    0.18
   4  -5   2    7.05    0.22
   4  -5   2    6.65    0.21
   4  -5   2    7.06    0.24
  -5   5  -2    1.48    0.16
  -5   5  -2    1.84    0.08
  -5   5  -2    2.05    0.10
   5  -5   2    1.84    0.12
  -6   5  -2    0.04    0.10
  -6   5  -2    0.13    0.05
   6  -5   2    0.04    0.07
   6  -5   2    0.09    0.07
   6  -5   2    0.07    0.08
   6  -5   2    0.06    0.07
  -7   5  -2    0.84    0.13
  -7   5  -2    1.17    0.12
   7  -5   2    0.90    0.13
   7  -5   2    0.93    0.11
   7  -5   2    1.15    0.15
   7  -5   2    1.00    0.12
  -8   5  -2    4.07    0.26
   8  -5   2    4.27    0.22
   8  -5   2    3.91    0.40
   8  -5   2    4.45    0.23
  -9   5  -2    2.68    0.27
   9  -5   2    2.62    0.22
   9  -5   2    2.60    0.21
  10  -5   2    2.32    0.23
  10  -5   2    1.84    0.22
  10   4  -2    4.21    0.26
 -10  -4   2    2.98    0.28
 -10  -4   2    3.80    0.24
 -10  -4   2    4.02    0.30
   9   4  -2    3.35    0.22
  -9  -4   2    3.28    0.23
  -9  -4   2    3.96    0.27
  -9  -4   2    2.90    0.25
   8   4  -2    5.95    0.24
   8   4  -2    5.58    0.23
  -8  -4   2    6.45    0.27
  -8  -4   2    5.73    0.28
  -8  -4   2    5.78    0.26
   7   4  -2    9.62    0.28
   7   4  -2    9.47    0.30
  -7  -4   2    9.59    0.31
  -7  -4   2    9.73    0.33
  -7  -4   2    9.65    0.31
   6   4  -2   10.19    0.30
   6   4  -2   10.32    0.28
  -6  -4   2    9.97    0.30
  -6  -4   2   10.50    0.32
  -6  -4   2   10.15    0.31
   5   4  -2   38.62    0.87
   5   4  -2   38.69    0.85
  -5  -4   2   38.82    0.88
  -5  -4   2   37.85    0.87
  -5  -4   2   37.48    0.86
  -5  -4   2   38.15    0.89
   4   4  -2   21.82    0.51
   4   4  -2   21.22    0.49
  -4  -4   2   21.09    0.51
  -4  -4   2   20.78    0.51
  -4  -4   2   21.09    0.49
  -4  -4   2   21.55    0.51
   3   4  -2   17.03    0.40
  -3  -4   2   17.86    0.41
  -3  -4   2   16.66    0.39
  -3  -4   2   17.94    0.41
  -3  -4   2   17.26    0.40
   2   4  -2  140.35    2.97
  -2  -4   2  141.83    3.03
  -2  -4   2  138.91    2.98
  -2  -4   2  135.00    2.99
  -2  -4   2  140.77    2.98
   1   4  -2   27.51    0.57
  -1  -4   2   27.01    0.57
  -1  -4   2   21.86    0.57
   0   4  -2    4.13    0.12
   0  -4   2    4.15    0.12
   0  -4   2    4.25    0.12
  -1   4  -2   27.99    0.59
  -1   4  -2   26.88    0.60
   1  -4   2   25.36    0.63
   1  -4   2   27.20    0.59
   1  -4   2   27.71    0.59
  -2   4  -2  140.22    3.02
  -2   4  -2  142.97    3.02
  -2   4  -2  142.91    3.07
   2  -4   2  141.93    3.04
   2  -4   2  143.24    3.04
   2  -4   2  141.49    3.09
  -3   4  -2   17.61    0.39
  -3   4  -2   17.55    0.39
  -3   4  -2   17.39    0.43
   3  -4   2   17.46    0.42
   3  -4   2   17.41    0.43
   3  -4   2   17.44    0.41
  -4   4  -2   21.02    0.47
  -4   4  -2   21.81    0.52
  -4   4  -2   19.87    0.50
  -4   4  -2   21.35    0.48
   4  -4   2   21.71    0.51
   4  -4   2   21.63    0.50
   4  -4   2   21.60    0.53
   4  -4   2   21.14    0.51
  -5   4  -2   37.93    0.84
  -5   4  -2   39.24    0.85
  -5   4  -2   35.52    0.89
  -5   4  -2   36.29    0.87
   5  -4   2   39.97    0.88
   5  -4   2   39.81    0.91
   5  -4   2   39.20    0.88
   5  -4   2   39.49    0.87
  -6   4  -2   10.44    0.27
  -6   4  -2    9.60    0.32
   6  -4   2   10.26    0.30
   6  -4   2   10.32    0.30
   6  -4   2   10.26    0.34
   6  -4   2   10.49    0.29
  -7   4  -2    9.99    0.34
  -7   4  -2    9.57    0.28
   7  -4   2   10.03    0.30
   7  -4   2    9.96    0.36
   7  -4   2    9.76    0.32
   7  -4   2    9.90    0.31
  -8   4  -2    5.64    0.28
  -8   4  -2    5.40    0.21
   8  -4   2    5.82    0.25
   8  -4   2    5.41    0.23
  -9   4  -2    2.89    0.27
   9  -4   2    2.78    0.21
   9  -4   2    2.81    0.21
 -10   4  -2    3.33    0.28
  10  -4   2    3.32    0.24
  10  -4   2    3.41    0.34
  10   3  -2    0.12    0.11
 -10  -3   2    0.08    0.13
 -10  -3   2    0.15    0.12
 -10  -3   2   -0.10    0.12
   9   3  -2    1.80    0.16
   9   3  -2    2.06    0.20
  -9  -3   2    1.93    0.25
  -9  -3   2    1.25    0.21
  -9  -3   2    1.99    0.19
   8   3  -2    1.25    0.14
   8   3  -2    1.37    0.16
  -8  -3   2    1.78    0.19
  -8  -3   2    1.47    0.18
  -8  -3   2    1.25    0.17
   7   3  -2   13.86    0.39
   7   3  -2   13.97    0.37
  -7  -3   2   14.34    0.41
  -7  -3   2   13.91    0.39
  -7  -3   2   14.34    0.40
   6   3  -2   25.24    0.59
   6   3  -2   25.45    0.60
  -6  -3   2   25.16    0.61
  -6  -3   2   25.52    0.63
  -6  -3   2   25.09    0.61
   5   3  -2    0.33    0.06
   5   3  -2    0.43    0.06
   5   3  -2    0.44    0.07
  -5  -3   2    0.41    0.06
  -5  -3   2    0.43    0.07
  -5  -3   2    0.40    0.07
  -5  -3   2    0.42    0.06
   4   3  -2   54.16    1.20
   4   3  -2   54.93    1.19
  -4  -3   2   55.18    1.20
  -4  -3   2   52.28    1.20
  -4  -3   2   54.57    1.19
  -4  -3   2   56.35    1.22
   3   3  -2   27.34    0.63
   3   3  -2   27.28    0.62
  -3  -3   2   28.31    0.63
  -3  -3   2   27.95    0.63
  -3  -3   2   27.88    0.62
  -3  -3   2   27.58    0.63
   2   3  -2   26.45    0.59
   2   3  -2   26.80    0.59
  -2  -3   2   26.91    0.58
  -2  -3   2   26.15    0.59
  -2  -3   2   27.21    0.59
  -2  -3   2   26.20    0.58
  -2  -3   2   26.61    0.59
   1   3  -2  103.96    2.56
   1   3  -2  105.50    2.21
  -1  -3   2  103.37    2.21
  -1  -3   2  101.82    2.20
  -1  -3   2  103.13    2.21
  -1  -3   2  101.99    2.21
   0  -3   2   -0.04    0.02
   0  -3   2   -0.03    0.02
  -1   3  -2  103.82    2.21
  -1   3  -2  106.22    2.22
  -1   3  -2  104.82    2.22
   1  -3   2   99.85    2.24
   1  -3   2  104.01    2.22
  -2   3  -2   26.27    0.60
  -2   3  -2   26.81    0.58
  -2   3  -2   26.20    0.58
   2  -3   2   27.39    0.59
   2  -3   2   26.52    0.60
  -3   3  -2   27.73    0.63
  -3   3  -2   27.64    0.60
  -3   3  -2   26.60    0.62
  -3   3  -2   27.56    0.60
   3  -3   2   27.15    0.63
   3  -3   2   27.78    0.62
   3  -3   2   27.78    0.62
   3  -3   2   27.83    0.64
  -4   3  -2   52.81    1.21
  -4   3  -2   54.53    1.19
  -4   3  -2   54.51    1.19
  -4   3  -2   57.19    1.23
   4  -3   2   55.46    1.24
   4  -3   2   55.06    1.21
   4  -3   2   55.27    1.22
   4  -3   2   56.85    1.21
  -5   3  -2    0.53    0.07
  -5   3  -2    0.55    0.07
   5  -3   2    0.40    0.07
   5  -3   2    0.50    0.07
   5  -3   2    0.61    0.09
   5  -3   2    0.48    0.07
  -6   3  -2   24.71    0.61
  -6   3  -2   25.19    0.58
   6  -3   2   25.45    0.60
   6  -3   2   25.75    0.60
   6  -3   2   25.26    0.61
   6  -3   2   25.54    0.65
  -7   3  -2   13.95    0.36
  -7   3  -2   13.73    0.42
   7  -3   2   14.03    0.40
   7  -3   2   14.03    0.44
   7  -3   2   14.39    0.38
   7  -3   2   13.81    0.38
  -8   3  -2    1.56    0.19
  -8   3  -2    1.46    0.14
   8  -3   2    1.35    0.17
   8  -3   2    1.42    0.16
  -9   3  -2    1.35    0.23
  -9   3  -2    1.57    0.17
   9  -3   2    1.51    0.19
   9  -3   2    1.44    0.19
 -10   3  -2   -0.02    0.13
  10  -3   2   -0.12    0.11
  10   2  -2    0.65    0.12
 -10  -2   2    0.40    0.14
 -10  -2   2    0.48    0.12
 -10  -2   2    0.30    0.13
   9   2  -2    1.72    0.17
   9   2  -2    1.45    0.15
  -9  -2   2    1.45    0.22
  -9  -2   2    1.44    0.16
  -9  -2   2    1.95    0.18
   8   2  -2    3.43    0.19
   8   2  -2    3.34    0.18
  -8  -2   2    3.55    0.22
  -8  -2   2    3.32    0.19
  -8  -2   2    4.08    0.22
   7   2  -2    6.66    0.24
   7   2  -2    7.10    0.23
  -7  -2   2    6.62    0.24
  -7  -2   2    7.14    0.27
  -7  -2   2    7.09    0.26
   6   2  -2    6.49    0.20
   6   2  -2    5.94    0.23
   6   2  -2    6.05    0.21
  -6  -2   2    6.28    0.22
  -6  -2   2    6.26    0.21
  -6  -2   2    6.25    0.22
   5   2  -2    5.70    0.18
   5   2  -2    5.48    0.20
   5   2  -2    5.87    0.17
  -5  -2   2    5.53    0.20
  -5  -2   2    5.58    0.19
  -5  -2   2    5.69    0.18
  -5  -2   2    5.65    0.18
   4   2  -2   33.47    0.74
   4   2  -2   33.10    0.75
   4   2  -2   33.42    0.77
  -4  -2   2   33.91    0.77
  -4  -2   2   34.70    0.75
  -4  -2   2   32.31    0.75
  -4  -2   2   32.84    0.75
   3   2  -2   72.89    1.55
   3   2  -2   70.98    1.57
  -3  -2   2   72.06    1.55
  -3  -2   2   71.89    1.57
  -3  -2   2   71.28    1.55
  -3  -2   2   73.21    1.56
   2   2  -2   73.60    1.57
   2   2  -2   72.41    1.57
  -2  -2   2   73.10    1.57
  -2  -2   2   74.02    1.58
  -2  -2   2   76.00    1.59
  -2  -2   2   72.57    1.86
   1   2  -2  532.65   12.04
   1   2  -2  524.70   11.41
  -1  -2   2  541.09   11.80
  -1  -2   2  528.79   11.41
  -1  -2   2  547.92   12.17
   0   2  -2  493.19   11.30
   0  -2   2  503.77   11.06
   0  -2   2  508.79   11.40
  -1   2  -2  525.55   11.18
  -1   2  -2  540.63   12.64
  -1   2  -2  521.69   11.19
   1  -2   2  504.53   12.37
   1  -2   2  540.67   11.26
   1  -2   2  524.78   11.22
  -2   2  -2   72.66    1.58
  -2   2  -2   76.08    1.59
  -2   2  -2   73.64    1.59
  -2   2  -2   74.28    1.57
   2  -2   2   74.02    1.59
   2  -2   2   73.63    1.58
   2  -2   2   73.45    1.59
  -3   2  -2   72.88    1.56
  -3   2  -2   74.99    1.59
  -3   2  -2   70.61    1.56
  -3   2  -2   71.24    1.58
   3  -2   2   75.22    1.58
   3  -2   2   74.16    1.60
   3  -2   2   71.85    1.57
  -4   2  -2   33.35    0.74
  -4   2  -2   33.68    0.74
  -4   2  -2   34.12    0.77
  -4   2  -2   33.36    0.76
   4  -2   2   33.50    0.75
   4  -2   2   33.22    0.75
   4  -2   2   33.55    0.76
   4  -2   2   34.05    0.78
  -5   2  -2    5.67    0.19
  -5   2  -2    6.10    0.17
   5  -2   2    5.70    0.21
   5  -2   2    5.79    0.18
   5  -2   2    5.39    0.18
   5  -2   2    5.49    0.17
  -6   2  -2    6.17    0.19
  -6   2  -2    6.12    0.21
   6  -2   2    6.32    0.20
   6  -2   2    6.18    0.21
   6  -2   2    6.42    0.20
   6  -2   2    6.13    0.25
  -7   2  -2    7.24    0.23
  -7   2  -2    7.30    0.28
  -7   2  -2    6.50    0.25
   7  -2   2    7.06    0.24
   7  -2   2    6.63    0.29
   7  -2   2    7.14    0.23
  -8   2  -2    3.59    0.18
  -8   2  -2    3.58    0.24
   8  -2   2    3.64    0.20
   8  -2   2    3.62    0.18
  -9   2  -2    1.44    0.22
  -9   2  -2    1.40    0.16
   9  -2   2    1.50    0.16
   9  -2   2    1.25    0.14
 -10   2  -2    0.28    0.14
  10  -2   2    0.33    0.12
  10   1  -2    0.15    0.10
 -10  -1   2   -0.11    0.11
 -10  -1   2    0.12    0.10
   9   1  -2    0.55    0.11
   9   1  -2    0.73    0.11
  -9  -1   2    0.71    0.13
  -9  -1   2    0.64    0.13
  -9  -1   2    0.71    0.11
   8   1  -2    8.86    0.28
   8   1  -2    8.93    0.29
  -8  -1   2    9.73    0.32
  -8  -1   2    8.78    0.33
  -8  -1   2    8.85    0.29
   7   1  -2   10.53    0.30
   7   1  -2   10.28    0.30
  -7  -1   2   10.43    0.34
  -7  -1   2   10.69    0.33
  -7  -1   2   10.11    0.30
   6   1  -2   18.80    0.45
   6   1  -2   18.63    0.46
  -6  -1   2   19.01    0.48
  -6  -1   2   18.54    0.46
  -6  -1   2   18.26    0.47
   5   1  -2    7.77    0.21
   5   1  -2    7.59    0.25
   5   1  -2    7.21    0.22
   5   1  -2    8.25    0.21
  -5  -1   2    7.64    0.25
  -5  -1   2    7.65    0.22
  -5  -1   2    7.74    0.23
  -5  -1   2    7.72    0.23
   4   1  -2   22.34    0.51
   4   1  -2   22.86    0.54
   4   1  -2   21.86    0.52
   4   1  -2   22.60    0.51
  -4  -1   2   22.37    0.54
  -4  -1   2   22.63    0.52
  -4  -1   2   22.45    0.52
  -4  -1   2   23.08    0.53
   3   1  -2   12.02    0.31
   3   1  -2   12.08    0.31
   3   1  -2   12.06    0.29
  -3  -1   2   12.41    0.29
  -3  -1   2   12.56    0.30
  -3  -1   2   11.80    0.31
  -3  -1   2   12.49    0.29
   2   1  -2  107.14    2.29
   2   1  -2  105.27    2.29
   2   1  -2  106.76    2.25
  -2  -1   2  103.35    2.27
  -2  -1   2  105.16    2.25
  -2  -1   2  107.38    2.30
  -2  -1   2  103.12    2.26
   1   1  -2   22.60    0.51
   1   1  -2   23.48    0.50
  -1  -1   2   23.94    0.50
  -1  -1   2   23.14    0.51
  -1  -1   2   22.92    0.51
   0   1  -2   -0.83    0.02
   0  -1   2   -0.82    0.02
  -1   1  -2   22.77    0.50
  -1   1  -2   23.39    0.51
  -1   1  -2   23.35    0.52
  -1   1  -2   22.58    0.50
   1  -1   2   23.37    0.51
   1  -1   2   23.17    0.51
   1  -1   2   23.07    0.51
  -2   1  -2  107.23    2.33
  -2   1  -2  105.08    2.27
  -2   1  -2  105.42    2.26
  -2   1  -2  105.51    2.25
   2  -1   2  103.73    2.29
   2  -1   2  105.38    2.25
   2  -1   2  106.15    2.64
  -3   1  -2   12.43    0.30
  -3   1  -2   12.40    0.28
  -3   1  -2   12.00    0.33
  -3   1  -2   11.88    0.28
   3  -1   2   11.91    0.31
   3  -1   2   12.40    0.29
   3  -1   2   12.62    0.30
  -4   1  -2   22.99    0.53
  -4   1  -2   22.99    0.51
   4  -1   2   22.23    0.52
   4  -1   2   21.98    0.51
   4  -1   2   22.85    0.55
   4  -1   2   22.49    0.52
  -5   1  -2    7.69    0.24
  -5   1  -2    7.72    0.23
  -5   1  -2    7.56    0.21
   5  -1   2    7.91    0.22
   5  -1   2    7.76    0.21
   5  -1   2    7.75    0.23
   5  -1   2    7.95    0.25
  -6   1  -2   18.60    0.47
  -6   1  -2   18.64    0.49
  -6   1  -2   18.38    0.45
   6  -1   2   18.10    0.50
   6  -1   2   18.67    0.45
   6  -1   2   17.73    0.46
   6  -1   2   18.76    0.44
  -7   1  -2   10.72    0.35
  -7   1  -2   10.41    0.30
  -7   1  -2   10.50    0.33
   7  -1   2    9.69    0.49
   7  -1   2   10.85    0.31
   7  -1   2   10.81    0.30
  -8   1  -2    9.02    0.34
  -8   1  -2    9.11    0.32
  -8   1  -2    8.88    0.28
   8  -1   2    9.50    0.30
   8  -1   2    9.08    0.28
  -9   1  -2    0.70    0.11
  -9   1  -2    0.67    0.13
   9  -1   2    0.49    0.11
   9  -1   2    0.69    0.15
 -10   1  -2    0.13    0.13
 -10   1  -2    0.16    0.10
  10  -1   2    0.13    0.11
  10   0  -2    0.06    0.11
  10   0  -2    0.02    0.10
 -10   0   2    0.02    0.12
   9   0  -2   -0.11    0.08
   9   0  -2   -0.09    0.08
  -9   0   2   -0.09    0.10
  -9   0   2   -0.07    0.08
   8   0  -2   25.46    0.63
   8   0  -2   26.38    0.64
  -8   0   2   26.37    0.67
  -8   0   2   25.60    0.63
  -8   0   2   26.18    0.68
   7   0  -2   -0.15    0.07
   7   0  -2   -0.10    0.07
  -7   0   2   -0.05    0.08
  -7   0   2   -0.12    0.06
  -7   0   2    0.06    0.08
   6   0  -2    8.74    0.24
   6   0  -2    8.32    0.25
   6   0  -2    8.84    0.25
   6   0  -2    8.21    0.29
  -6   0   2    8.21    0.30
  -6   0   2    8.43    0.27
  -6   0   2    8.92    0.25
  -6   0   2    9.14    0.28
   5   0  -2    0.00    0.04
   5   0  -2    0.01    0.04
   5   0  -2    0.04    0.04
   5   0  -2   -0.04    0.04
  -5   0   2   -0.05    0.05
  -5   0   2   -0.04    0.04
  -5   0   2   -0.01    0.05
  -5   0   2   -0.02    0.05
   4   0  -2   30.03    0.65
   4   0  -2   28.67    0.65
   4   0  -2   28.45    0.68
   4   0  -2   27.50    0.66
  -4   0   2   30.41    0.67
  -4   0   2   28.98    0.68
  -4   0   2   29.28    0.65
  -4   0   2   28.44    0.66
   3   0  -2   -0.02    0.03
   3   0  -2    0.00    0.03
   3   0  -2   -0.07    0.03
   3   0  -2   -0.01    0.03
  -3   0   2   -0.08    0.03
  -3   0   2   -0.06    0.03
  -3   0   2    0.07    0.04
  -3   0   2   -0.07    0.02
   2   0  -2  499.31   10.91
   2   0  -2  504.47   10.96
   2   0  -2  521.98   11.03
   2   0  -2  496.56   10.93
  -2   0   2  519.34   11.04
  -2   0   2  526.05   10.91
  -2   0   2  515.27   10.96
  -2   0   2  511.77   12.55
  -1   0   2   -0.42    0.03
  -1   0   2   -0.45    0.02
   0   0  -2  191.04    4.43
   0   0  -2  199.40    4.44
   0   0  -2  222.71    4.49
   0   0  -2  220.46    4.85
  -1   0  -2   -0.44    0.03
  -1   0  -2   -0.51    0.02
   1   0   2   -0.51    0.02
  -2   0  -2  525.12   11.21
  -2   0  -2  521.27   11.17
  -2   0  -2  516.52   12.31
   2   0   2  539.72   11.95
   2   0   2  516.56   11.20
  -3   0  -2    0.02    0.03
  -3   0  -2    0.00    0.03
   3   0   2    0.08    0.02
   3   0   2    0.04    0.03
  -4   0  -2   29.27    0.65
  -4   0  -2   29.54    0.68
  -4   0  -2   29.37    0.66
   4   0   2   29.03    0.68
   4   0   2   28.91    0.66
   4   0   2   28.93    0.64
   4   0   2   29.08    0.66
  -5   0  -2    0.01    0.05
  -5   0  -2   -0.02    0.04
  -5   0  -2    0.01    0.05
   5   0   2    0.01    0.05
   5   0   2    0.01    0.03
   5   0   2    0.10    0.05
   5   0   2    0.04    0.04
  -6   0  -2    8.77    0.27
  -6   0  -2    9.10    0.29
  -6   0  -2    8.98    0.25
   6   0   2    8.40    0.30
   6   0   2    9.09    0.24
   6   0   2    9.12    0.26
   6   0   2    8.36    0.29
  -7   0  -2    0.01    0.09
  -7   0  -2    0.03    0.07
  -7   0  -2   -0.02    0.07
   7   0   2   -0.01    0.07
   7   0   2   -0.05    0.06
  -8   0  -2   26.28    0.67
  -8   0  -2   25.81    0.69
  -8   0  -2   26.11    0.64
   8   0   2   26.75    0.65
   8   0   2   25.80    0.63
  -9   0  -2   -0.08    0.09
  -9   0  -2   -0.01    0.11
  -9   0  -2   -0.07    0.15
   9   0   2   -0.11    0.09
 -10   0  -2    0.15    0.11
 -10   0  -2    0.07    0.13
  10   0   2   -0.05    0.11
  10  -1  -2    0.06    0.10
  10  -1  -2    0.00    0.11
 -10   1   2    0.12    0.12
   9  -1  -2    0.49    0.11
   9  -1  -2    0.62    0.11
  -9   1   2    0.60    0.13
  -9   1   2    0.70    0.10
   8  -1  -2    8.76    0.29
   8  -1  -2    8.62    0.28
  -8   1   2    9.60    0.45
  -8   1   2    8.70    0.33
  -8   1   2    8.74    0.27
   7  -1  -2   10.53    0.36
   7  -1  -2   10.28    0.30
   7  -1  -2   10.74    0.31
  -7   1   2   10.53    0.34
  -7   1   2   10.18    0.29
  -7   1   2   10.73    0.33
   6  -1  -2   18.33    0.44
   6  -1  -2   17.70    0.46
   6  -1  -2   18.76    0.45
   6  -1  -2   18.51    0.50
  -6   1   2   18.18    0.47
  -6   1   2   19.25    0.49
  -6   1   2   18.59    0.44
   5  -1  -2    7.39    0.22
   5  -1  -2    7.56    0.21
   5  -1  -2    7.60    0.25
   5  -1  -2    7.92    0.22
  -5   1   2    7.41    0.23
  -5   1   2    8.21    0.24
  -5   1   2    7.78    0.21
   4  -1  -2   22.63    0.51
   4  -1  -2   22.13    0.54
  -4   1   2   22.59    0.54
  -4   1   2   22.95    0.53
  -4   1   2   21.53    0.52
  -4   1   2   22.65    0.50
   3  -1  -2   11.96    0.29
   3  -1  -2   12.12    0.31
   3  -1  -2   11.82    0.28
   3  -1  -2   12.16    0.29
  -3   1   2   12.19    0.28
  -3   1   2   12.03    0.29
  -3   1   2   12.30    0.31
   2  -1  -2  102.17    2.27
   2  -1  -2  103.61    2.26
   2  -1  -2  102.78    2.26
   2  -1  -2  104.45    2.24
  -2   1   2  105.02    2.24
  -2   1   2  107.30    2.24
  -2   1   2  105.13    2.23
  -2   1   2  105.20    2.29
   1  -1  -2   21.97    0.50
   1  -1  -2   23.03    0.50
  -1   1   2   22.96    0.50
  -1   1   2   22.47    0.50
   0  -1  -2   -0.74    0.02
   0  -1  -2   -0.82    0.02
   0  -1  -2   -0.90    0.02
  -1  -1  -2   22.95    0.50
  -1  -1  -2   23.06    0.50
  -1  -1  -2   22.36    0.50
   1   1   2   22.74    0.50
   1   1   2   23.75    0.51
  -2  -1  -2  107.64    2.27
   2   1   2  103.62    2.37
   2   1   2  102.71    2.23
   2   1   2  104.89    2.27
  -3  -1  -2   12.44    0.30
  -3  -1  -2   12.23    0.29
   3   1   2   12.48    0.28
   3   1   2   12.50    0.31
  -4  -1  -2   23.08    0.52
  -4  -1  -2   23.42    0.54
  -4  -1  -2   22.12    0.51
   4   1   2   21.76    0.51
   4   1   2   22.20    0.54
   4   1   2   22.15    0.50
  -5  -1  -2    7.74    0.22
  -5  -1  -2    7.97    0.25
  -5  -1  -2    7.95    0.23
   5   1   2    7.82    0.22
   5   1   2    7.31    0.21
   5   1   2    7.80    0.25
   5   1   2    7.67    0.20
  -6  -1  -2   19.24    0.50
  -6  -1  -2   18.34    0.46
  -6  -1  -2   19.10    0.48
   6   1   2   19.28    0.47
   6   1   2   18.57    0.50
   6   1   2   18.99    0.45
  -7  -1  -2   10.30    0.33
  -7  -1  -2   10.74    0.31
  -7  -1  -2   10.68    0.35
   7   1   2   10.90    0.29
   7   1   2   10.64    0.31
  -8  -1  -2    9.07    0.34
  -8  -1  -2    9.58    0.32
  -8  -1  -2    9.03    0.29
   8   1   2    9.06    0.29
   8   1   2    8.69    0.27
  -9  -1  -2    0.69    0.12
  -9  -1  -2    0.59    0.12
  -9  -1  -2    0.57    0.13
   9   1   2    0.60    0.11
 -10  -1  -2    0.14    0.11
 -10  -1  -2    0.17    0.14
  10   1   2    0.06    0.12
  10  -2  -2    0.20    0.12
  10  -2  -2    0.15    0.11
 -10   2   2    0.36    0.14
   9  -2  -2    1.31    0.13
   9  -2  -2    1.40    0.14
  -9   2   2    1.66    0.20
   8  -2  -2    3.36    0.19
   8  -2  -2    3.37    0.18
  -8   2   2    3.46    0.17
  -8   2   2    3.49    0.22
   7  -2  -2    6.89    0.30
   7  -2  -2    7.16    0.27
   7  -2  -2    7.13    0.24
   7  -2  -2    7.07    0.23
  -7   2   2    7.24    0.28
  -7   2   2    7.14    0.26
  -7   2   2    6.74    0.22
   6  -2  -2    5.95    0.20
   6  -2  -2    6.01    0.21
   6  -2  -2    6.24    0.25
   6  -2  -2    6.20    0.19
  -6   2   2    6.05    0.18
  -6   2   2    5.82    0.21
  -6   2   2    6.26    0.23
   5  -2  -2    5.57    0.17
   5  -2  -2    5.57    0.21
   5  -2  -2    5.73    0.18
   5  -2  -2    5.38    0.18
  -5   2   2    5.61    0.16
  -5   2   2    5.97    0.21
  -5   2   2    5.31    0.18
  -5   2   2    5.41    0.21
   4  -2  -2   33.79    0.78
   4  -2  -2   32.60    0.75
   4  -2  -2   33.09    0.74
  -4   2   2   33.69    0.76
  -4   2   2   33.65    0.73
  -4   2   2   32.27    0.75
   3  -2  -2   73.11    1.54
   3  -2  -2   72.86    1.57
   3  -2  -2   71.91    1.55
   3  -2  -2   72.74    1.55
  -3   2   2   66.71    1.58
  -3   2   2   70.65    1.55
  -3   2   2   72.49    1.53
  -3   2   2   73.53    1.57
   2  -2  -2   73.78    1.54
   2  -2  -2   72.42    1.54
   2  -2  -2   64.33    1.55
   2  -2  -2   73.67    1.56
  -2   2   2   73.60    1.53
  -2   2   2   73.96    1.56
   1  -2  -2  504.05   11.34
   1  -2  -2  557.03   12.09
  -1   2   2  533.94   11.37
   0  -2  -2  505.22   11.10
   0  -2  -2  496.02   11.59
  -1  -2  -2  539.93   11.38
  -1  -2  -2  546.06   11.80
  -1  -2  -2  536.44   11.63
   1   2   2  514.58   11.37
  -2  -2  -2   72.80    1.58
  -2  -2  -2   73.30    1.57
  -2  -2  -2   74.74    1.56
   2   2   2   72.24    1.56
   2   2   2   75.00    1.57
   2   2   2   71.17    1.57
  -3  -2  -2   72.63    1.56
  -3  -2  -2   72.88    1.56
   3   2   2   71.21    1.56
   3   2   2   72.18    1.54
   3   2   2   73.03    1.57
  -4  -2  -2   33.01    0.76
  -4  -2  -2   34.31    0.78
  -4  -2  -2   33.74    0.76
   4   2   2   34.10    0.78
   4   2   2   34.08    0.74
  -5  -2  -2    5.77    0.18
  -5  -2  -2    5.98    0.21
  -5  -2  -2    5.38    0.18
   5   2   2    5.71    0.16
   5   2   2    5.58    0.18
   5   2   2    5.56    0.20
  -6  -2  -2    5.61    0.20
  -6  -2  -2    6.05    0.21
  -6  -2  -2    6.61    0.24
   6   2   2    6.01    0.18
   6   2   2    6.20    0.24
   6   2   2    5.79    0.20
  -7  -2  -2    7.14    0.29
  -7  -2  -2    7.11    0.24
  -7  -2  -2    6.79    0.26
   7   2   2    7.11    0.21
   7   2   2    7.34    0.25
  -8  -2  -2    4.05    0.22
  -8  -2  -2    3.67    0.20
  -8  -2  -2    3.71    0.24
   8   2   2    3.61    0.20
  -9  -2  -2    1.69    0.19
  -9  -2  -2    1.48    0.22
  -9  -2  -2    1.62    0.21
   9   2   2    1.64    0.17
 -10  -2  -2    0.28    0.14
 -10  -2  -2    0.41    0.13
 -10  -2  -2    0.43    0.13
  10   2   2    0.38    0.12
  10  -3  -2   -0.18    0.10
  10  -3  -2    0.03    0.12
 -10   3   2   -0.13    0.12
   9  -3  -2    1.25    0.17
   9  -3  -2    1.39    0.19
  -9   3   2    1.74    0.21
   8  -3  -2    1.10    0.15
   8  -3  -2    1.34    0.16
  -8   3   2    1.30    0.20
   7  -3  -2   14.07    0.40
   7  -3  -2   13.81    0.44
   7  -3  -2   13.87    0.38
   7  -3  -2   13.80    0.37
  -7   3   2   13.94    0.35
  -7   3   2   13.99    0.42
   6  -3  -2   25.76    0.59
   6  -3  -2   25.60    0.61
   6  -3  -2   25.07    0.61
   6  -3  -2   25.71    0.65
  -6   3   2   24.79    0.58
  -6   3   2   25.99    0.64
  -6   3   2   24.06    0.61
   5  -3  -2    0.49    0.06
   5  -3  -2    0.47    0.06
   5  -3  -2    0.31    0.07
   5  -3  -2    0.44    0.06
  -5   3   2    0.44    0.06
  -5   3   2    0.38    0.08
  -5   3   2    0.49    0.05
   4  -3  -2   55.15    1.21
   4  -3  -2   55.34    1.21
   4  -3  -2   56.47    1.24
  -4   3   2   55.40    1.22
  -4   3   2   54.32    1.23
  -4   3   2   55.11    1.18
  -4   3   2   52.16    1.20
   3  -3  -2   27.63    0.63
   3  -3  -2   28.63    0.65
   3  -3  -2   28.12    0.61
   3  -3  -2   27.63    0.63
  -3   3   2   27.66    0.60
   2  -3  -2   27.45    0.61
   2  -3  -2   26.77    0.59
  -2   3   2   26.48    0.58
   1  -3  -2   98.23    2.20
   1  -3  -2  102.03    2.21
   1  -3  -2  106.61    2.22
   1  -3  -2  104.86    2.25
  -1   3   2  102.07    2.21
   0  -3  -2   -0.02    0.02
   0  -3  -2    0.05    0.02
   0   3   2   -0.01    0.03
  -1  -3  -2  104.36    2.27
  -1  -3  -2  107.42    2.25
   1   3   2  104.93    2.26
  -2  -3  -2   27.07    0.60
  -2  -3  -2   25.67    0.62
  -2  -3  -2   27.19    0.58
  -2  -3  -2   25.95    0.58
   2   3   2   28.21    0.60
   2   3   2   28.27    0.59
   2   3   2   26.47    0.60
  -3  -3  -2   26.22    0.63
  -3  -3  -2   26.93    0.60
  -3  -3  -2   26.95    0.61
   3   3   2   28.18    0.62
   3   3   2   27.77    0.59
   3   3   2   27.42    0.61
  -4  -3  -2   56.06    1.22
  -4  -3  -2   54.35    1.19
  -4  -3  -2   54.47    1.20
   4   3   2   55.94    1.21
   4   3   2   55.29    1.17
   4   3   2   51.36    1.19
  -5  -3  -2    0.54    0.08
  -5  -3  -2    0.38    0.07
  -5  -3  -2    0.40    0.06
   5   3   2    0.48    0.06
   5   3   2    0.36    0.06
  -6  -3  -2   25.61    0.60
  -6  -3  -2   26.13    0.64
  -6  -3  -2   25.40    0.61
   6   3   2   25.66    0.57
   6   3   2   22.83    0.60
  -7  -3  -2   13.96    0.39
  -7  -3  -2   14.03    0.39
  -7  -3  -2   14.34    0.43
   7   3   2   13.53    0.35
   7   3   2   14.02    0.38
  -8  -3  -2    1.68    0.18
  -8  -3  -2    1.63    0.19
  -8  -3  -2    1.41    0.19
   8   3   2    1.56    0.17
  -9  -3  -2    1.64    0.20
  -9  -3  -2    1.62    0.23
  -9  -3  -2    1.41    0.21
   9   3   2    1.63    0.20
 -10  -3  -2    0.09    0.13
 -10  -3  -2   -0.13    0.13
 -10  -3  -2    0.11    0.12
  10   3   2   -0.09    0.11
  10  -4  -2    3.69    0.27
 -10   4   2    3.57    0.28
   9  -4  -2    3.03    0.23
   9  -4  -2    2.64    0.20
  -9   4   2    3.13    0.27
   8  -4  -2    5.58    0.24
   8  -4  -2    5.57    0.23
  -8   4   2    5.55    0.28
   7  -4  -2   10.07    0.29
   7  -4  -2    9.41    0.36
   7  -4  -2   10.07    0.32
   7  -4  -2    9.51    0.30
  -7   4   2    9.49    0.34
   6  -4  -2   10.56    0.28
   6  -4  -2   10.28    0.30
   6  -4  -2   10.06    0.34
   6  -4  -2   10.58    0.31
  -6   4   2   10.69    0.34
  -6   4   2   10.07    0.26
   5  -4  -2   38.94    0.89
   5  -4  -2   40.25    0.92
   5  -4  -2   39.04    0.86
   5  -4  -2   38.82    0.88
  -5   4   2   37.25    0.90
  -5   4   2   38.26    0.85
   4  -4  -2   21.75    0.51
   4  -4  -2   21.75    0.53
   4  -4  -2   21.25    0.51
  -4   4   2   20.77    0.47
   3  -4  -2   16.54    0.41
   3  -4  -2   17.84    0.43
   3  -4  -2   17.30    0.41
   3  -4  -2   17.74    0.39
  -3   4   2   17.49    0.43
  -3   4   2   17.24    0.38
   2  -4  -2  139.71    3.05
   2  -4  -2  141.40    3.03
  -2   4   2  144.45    3.02
  -2   4   2  138.28    3.00
  -2   4   2  140.00    3.02
   1  -4  -2   26.59    0.59
   1  -4  -2   27.62    0.59
   1  -4  -2   28.13    0.61
   1  -4  -2   27.19    0.59
  -1   4   2   27.69    0.63
   0  -4  -2    4.04    0.11
   0  -4  -2    4.25    0.12
   0   4   2    4.20    0.10
   0   4   2    4.41    0.14
  -1  -4  -2   27.97    0.61
  -1  -4  -2   27.85    0.62
  -2  -4  -2  140.37    2.97
  -2  -4  -2  137.12    2.98
   2   4   2  139.66    2.97
   2   4   2  140.38    2.98
   2   4   2  139.97    3.01
  -3  -4  -2   17.06    0.41
  -3  -4  -2   17.54    0.39
  -3  -4  -2   16.68    0.39
  -3  -4  -2   17.83    0.43
  -3  -4  -2   17.04    0.39
   3   4   2   17.15    0.40
   3   4   2   17.13    0.39
   3   4   2   17.06    0.41
  -4  -4  -2   21.33    0.50
  -4  -4  -2   21.03    0.49
  -4  -4  -2   21.63    0.53
   4   4   2   21.15    0.50
   4   4   2   20.57    0.50
   4   4   2   21.17    0.47
  -5  -4  -2   39.05    0.90
  -5  -4  -2   37.87    0.86
  -5  -4  -2   38.44    0.88
   5   4   2   37.84    0.88
   5   4   2   38.43    0.84
  -6  -4  -2   10.37    0.29
  -6  -4  -2   10.47    0.33
  -6  -4  -2   10.17    0.30
   6   4   2   10.19    0.26
   6   4   2    8.68    0.29
  -7  -4  -2    9.92    0.35
  -7  -4  -2    9.92    0.32
  -7  -4  -2    9.65    0.31
   7   4   2    9.97    0.31
  -8  -4  -2    6.23    0.26
  -8  -4  -2    5.94    0.27
  -8  -4  -2    5.65    0.29
   8   4   2    5.59    0.24
  -9  -4  -2    3.36    0.24
  -9  -4  -2    2.88    0.27
  -9  -4  -2    3.23    0.25
   9   4   2    3.11    0.22
 -10  -4  -2    3.78    0.30
 -10  -4  -2    3.89    0.28
 -10  -4  -2    3.38    0.30
  10   4   2    3.54    0.24
  10  -5  -2    2.00    0.24
   9  -5  -2    2.92    0.24
  -9   5   2    2.70    0.26
   8  -5  -2    4.40    0.21
   8  -5  -2    4.59    0.24
   8  -5  -2    4.93    0.25
   8  -5  -2    3.88    0.27
  -8   5   2    4.02    0.26
   7  -5  -2    1.23    0.17
   7  -5  -2    1.30    0.16
   7  -5  -2    1.15    0.13
  -7   5   2    0.83    0.14
   6  -5  -2    0.11    0.06
   6  -5  -2   -0.03    0.08
   6  -5  -2    0.12    0.07
  -6   5   2    0.10    0.10
   5  -5  -2    1.10    0.15
   5  -5  -2    1.38    0.12
   5  -5  -2    1.41    0.13
   5  -5  -2    1.38    0.10
  -5   5   2    1.18    0.07
   4  -5  -2    7.01    0.23
   4  -5  -2    6.85    0.21
   4  -5  -2    6.63    0.20
  -4   5   2    6.81    0.16
   3  -5  -2   51.10    1.14
   3  -5  -2   53.48    1.16
  -3   5   2   51.32    1.16
   2  -5  -2    0.66    0.06
   2  -5  -2    0.78    0.07
   2  -5  -2    0.62    0.07
  -2   5   2    0.85    0.09
   1  -5  -2  194.62    4.19
   1  -5  -2  196.67    4.19
   1  -5  -2  200.12    4.24
   1  -5  -2  197.75    4.19
   1  -5  -2  182.55    4.28
  -1   5   2  202.24    4.89
  -1   5   2  197.13    4.21
   0   5   2    0.22    0.05
  -1  -5  -2  195.83    4.16
  -1  -5  -2  195.36    4.24
  -2  -5  -2    1.14    0.06
   2   5   2    0.83    0.07
   2   5   2    0.86    0.05
   2   5   2    1.12    0.06
  -3  -5  -2   52.09    1.10
  -3  -5  -2   49.96    1.10
  -3  -5  -2   52.22    1.13
   3   5   2   50.27    1.10
   3   5   2   50.81    1.12
   3   5   2   51.13    1.11
  -4  -5  -2    6.86    0.21
  -4  -5  -2    6.41    0.18
  -4  -5  -2    6.95    0.23
  -4  -5  -2    6.72    0.18
   4   5   2    6.82    0.18
   4   5   2    6.61    0.20
   4   5   2    7.00    0.21
  -5  -5  -2    1.62    0.14
  -5  -5  -2    1.32    0.13
   5   5   2    1.43    0.09
  -6  -5  -2    0.04    0.06
  -6  -5  -2    0.01    0.07
  -6  -5  -2    0.17    0.09
   6   5   2    0.02    0.08
   6   5   2    0.11    0.05
  -7  -5  -2    1.07    0.12
  -7  -5  -2    1.04    0.14
  -7  -5  -2    0.84    0.10
   7   5   2    1.08    0.15
  -8  -5  -2    4.16    0.27
  -8  -5  -2    4.73    0.24
  -8  -5  -2    4.24    0.23
   8   5   2    4.55    0.24
  -9  -5  -2    3.07    0.24
  -9  -5  -2    3.44    0.25
  -9  -5  -2    2.52    0.27
   9   5   2    3.03    0.22
 -10  -5  -2    1.73    0.27
 -10  -5  -2    2.24    0.27
 -10  -5  -2    2.22    0.26
  10   5   2    2.14    0.24
  10  -6  -2    1.74    0.24
   9  -6  -2    8.12    0.34
  -9   6   2    7.13    0.35
   8  -6  -2    3.74    0.23
   8  -6  -2    3.64    0.28
   8  -6  -2    3.91    0.23
   8  -6  -2    3.13    0.25
  -8   6   2    2.97    0.27
   7  -6  -2    1.08    0.16
   7  -6  -2    0.60    0.12
   7  -6  -2    0.72    0.11
   7  -6  -2    0.93    0.10
  -7   6   2    0.77    0.14
   6  -6  -2    2.15    0.19
   6  -6  -2    2.31    0.16
   6  -6  -2    2.00    0.16
  -6   6   2    2.24    0.19
   5  -6  -2    1.26    0.12
   5  -6  -2    1.33    0.15
   5  -6  -2    1.60    0.13
   4  -6  -2    0.69    0.08
   4  -6  -2    0.91    0.11
  -4   6   2    1.02    0.05
  -4   6   2    0.54    0.12
   3  -6  -2    1.10    0.10
   3  -6  -2    1.21    0.10
   3  -6  -2    1.11    0.08
  -3   6   2    0.96    0.12
  -3   6   2    1.16    0.05
   2  -6  -2   31.40    0.70
   2  -6  -2   30.12    0.68
   2  -6  -2   31.30    0.68
   2  -6  -2   31.17    0.71
  -2   6   2   29.95    0.66
  -2   6   2   30.78    0.67
  -2   6   2   30.98    0.72
   1  -6  -2   57.87    1.26
   1  -6  -2   56.53    1.23
   1  -6  -2   57.05    1.22
   1  -6  -2   56.74    1.22
  -1   6   2   58.39    1.28
   0  -6  -2    7.62    0.21
   0  -6  -2    7.59    0.19
   0   6   2    7.82    0.23
  -1  -6  -2   57.28    1.25
  -2  -6  -2   30.95    0.70
   2   6   2   31.21    0.69
   2   6   2   31.03    0.70
  -3  -6  -2    0.69    0.05
  -3  -6  -2    0.65    0.05
  -4  -6  -2    0.70    0.08
  -4  -6  -2    0.84    0.06
  -4  -6  -2    0.82    0.07
   4   6   2    0.85    0.07
   4   6   2    0.91    0.09
   4   6   2    0.79    0.07
  -5  -6  -2    1.31    0.10
  -5  -6  -2    1.50    0.15
  -5  -6  -2    1.20    0.14
   5   6   2    1.29    0.09
   5   6   2    1.47    0.12
  -6  -6  -2    2.37    0.18
  -6  -6  -2    2.19    0.14
  -6  -6  -2    1.90    0.16
   6   6   2    2.13    0.16
   6   6   2    2.19    0.16
  -7  -6  -2    1.13    0.14
  -7  -6  -2    0.99    0.14
  -7  -6  -2    0.81    0.12
   7   6   2    0.66    0.11
  -8  -6  -2    3.22    0.25
  -8  -6  -2    3.47    0.22
  -8  -6  -2    3.61    0.22
   8   6   2    3.43    0.21
  -9  -6  -2    7.85    0.33
  -9  -6  -2    8.25    0.34
  -9  -6  -2    7.64    0.37
   9   6   2    7.79    0.31
  10   6   2    2.04    0.25
   9  -7  -2    0.53    0.14
  -9   7   2    0.10    0.16
   8  -7  -2    0.14    0.11
   8  -7  -2    0.26    0.11
   8  -7  -2    0.03    0.10
  -8   7   2   -0.02    0.13
   7  -7  -2    0.96    0.13
   7  -7  -2    0.96    0.12
   7  -7  -2    0.88    0.12
  -7   7   2    1.03    0.15
   6  -7  -2    0.26    0.08
   6  -7  -2    0.30    0.09
   6  -7  -2    0.19    0.09
  -6   7   2    0.29    0.11
   5  -7  -2    0.67    0.10
   5  -7  -2    0.87    0.09
   5  -7  -2    0.90    0.13
  -5   7   2    1.03    0.17
   4  -7  -2    4.80    0.19
   4  -7  -2    4.61    0.17
  -4   7   2    4.21    0.21
   3  -7  -2   17.34    0.41
   3  -7  -2   16.79    0.44
   3  -7  -2   17.39    0.43
  -3   7   2   17.13    0.45
  -3   7   2   16.65    0.38
   2  -7  -2    1.68    0.08
   2  -7  -2    1.69    0.10
   2  -7  -2    1.65    0.08
  -2   7   2    1.69    0.07
  -2   7   2    1.66    0.06
  -2   7   2    1.75    0.13
   1  -7  -2   24.47    0.57
   1  -7  -2   23.19    0.53
  -1   7   2   24.37    0.58
   0  -7  -2    0.02    0.03
   0  -7  -2   -0.01    0.04
   0   7   2    0.05    0.06
  -1  -7  -2   23.92    0.56
  -1  -7  -2   24.33    0.55
   1   7   2   23.83    0.58
  -2  -7  -2    1.77    0.10
  -2  -7  -2    1.92    0.10
   2   7   2    1.88    0.10
   2   7   2    1.57    0.10
  -3  -7  -2   17.30    0.43
   3   7   2   17.00    0.41
   3   7   2   17.42    0.43
  -4  -7  -2    4.69    0.18
  -4  -7  -2    4.29    0.14
  -4  -7  -2    4.54    0.13
   4   7   2    4.59    0.17
   4   7   2    4.34    0.15
  -5  -7  -2    0.76    0.10
  -5  -7  -2    0.78    0.09
   5   7   2    0.72    0.09
  -6  -7  -2    0.24    0.07
  -6  -7  -2    0.25    0.09
   6   7   2    0.15    0.09
  -7  -7  -2    0.94    0.14
  -7  -7  -2    1.03    0.14
  -7  -7  -2    0.69    0.12
   7   7   2    0.92    0.12
  -8  -7  -2    0.23    0.10
  -8  -7  -2    0.24    0.12
  -8  -7  -2    0.13    0.12
   8   7   2    0.29    0.12
  -9  -7  -2    0.80    0.13
  -9  -7  -2    0.53    0.15
  -9  -7  -2    0.47    0.15
   9   7   2    0.55    0.14
   9  -8  -2    1.39    0.17
   8  -8  -2    0.32    0.12
   8  -8  -2    0.28    0.12
  -8   8   2    0.11    0.14
   7  -8  -2    0.06    0.09
   7  -8  -2    0.12    0.09
   7  -8  -2    0.07    0.10
  -7   8   2    0.01    0.12
   6  -8  -2    3.42    0.20
   6  -8  -2    3.29    0.22
   6  -8  -2    3.31    0.20
  -6   8   2    3.37    0.23
   5  -8  -2    9.76    0.32
   5  -8  -2    9.72    0.32
   5  -8  -2    9.65    0.30
  -5   8   2    9.77    0.33
   4  -8  -2    5.77    0.22
   4  -8  -2    5.54    0.20
   4  -8  -2    5.76    0.22
  -4   8   2    5.70    0.24
   3  -8  -2    2.12    0.10
   3  -8  -2    2.13    0.12
   3  -8  -2    1.77    0.14
  -3   8   2    1.95    0.16
  -3   8   2    1.89    0.09
   2  -8  -2   28.48    0.67
   2  -8  -2   28.55    0.62
   2  -8  -2   26.34    0.62
   2  -8  -2   28.50    0.64
  -2   8   2   28.39    0.68
  -2   8   2   27.30    0.61
  -2   8   2   27.01    0.61
   1  -8  -2   11.14    0.27
   1  -8  -2   11.50    0.32
  -1   8   2   11.38    0.33
   0  -8  -2   62.41    1.36
   0  -8  -2   60.61    1.34
   0   8   2   61.39    1.38
  -1  -8  -2   11.37    0.29
  -1  -8  -2   11.35    0.30
   1   8   2   11.31    0.33
  -2  -8  -2   29.12    0.67
  -2  -8  -2   28.77    0.67
   2   8   2   28.33    0.67
   2   8   2   29.05    0.67
  -3  -8  -2    2.10    0.11
  -3  -8  -2    2.02    0.13
   3   8   2    2.22    0.13
   3   8   2    2.13    0.11
  -4  -8  -2    5.66    0.16
  -4  -8  -2    5.70    0.22
   4   8   2    5.84    0.18
   4   8   2    5.57    0.21
  -5  -8  -2    9.75    0.26
  -5  -8  -2    9.90    0.31
   5   8   2    9.27    0.29
   5   8   2    9.39    0.26
  -6  -8  -2    3.33    0.16
  -6  -8  -2    3.56    0.21
   6   8   2    3.25    0.18
  -7  -8  -2    0.11    0.08
  -7  -8  -2   -0.04    0.10
   7   8   2    0.12    0.10
  -8  -8  -2    0.39    0.10
  -8  -8  -2    0.26    0.13
   8   8   2    0.26    0.12
  -9  -8  -2    1.75    0.22
  -9  -8  -2    1.49    0.18
   9   8   2    1.53    0.18
   8  -9  -2    0.07    0.11
   8  -9  -2    0.16    0.12
  -8   9   2   -0.18    0.14
   7  -9  -2    2.52    0.21
   7  -9  -2    2.45    0.21
  -7   9   2    2.18    0.24
   6  -9  -2   16.53    0.49
   6  -9  -2   15.87    0.49
   6  -9  -2   17.33    0.47
  -6   9   2   17.01    0.51
   5  -9  -2    3.75    0.21
   5  -9  -2    3.72    0.21
   5  -9  -2    3.93    0.19
  -5   9   2    4.24    0.25
   4  -9  -2    3.60    0.18
   4  -9  -2    3.86    0.20
   4  -9  -2    3.43    0.16
  -4   9   2    3.71    0.22
   3  -9  -2   15.66    0.39
   3  -9  -2   15.88    0.44
   3  -9  -2   15.58    0.41
  -3   9   2   15.85    0.44
   2  -9  -2    9.97    0.25
   2  -9  -2    9.94    0.31
  -2   9   2    9.80    0.31
  -2   9   2    9.30    0.24
   1  -9  -2   39.51    0.88
   1  -9  -2   41.30    0.94
   1  -9  -2   41.35    0.88
  -1   9   2   40.40    0.95
   0  -9  -2    0.12    0.05
   0  -9  -2   -0.14    0.06
   0   9   2   -0.08    0.07
  -1  -9  -2   40.40    0.94
  -1  -9  -2   42.16    0.93
   1   9   2   40.55    0.97
  -2  -9  -2    9.95    0.29
  -2  -9  -2   10.15    0.29
   2   9   2   10.04    0.29
  -3  -9  -2   15.47    0.40
  -3  -9  -2   15.87    0.42
   3   9   2   15.69    0.41
   3   9   2   15.95    0.40
  -4  -9  -2    3.57    0.12
  -4  -9  -2    3.39    0.18
   4   9   2    3.44    0.17
   4   9   2    3.62    0.15
  -5  -9  -2    3.71    0.15
  -5  -9  -2    3.97    0.20
   5   9   2    3.89    0.20
  -6  -9  -2   16.73    0.43
  -6  -9  -2   16.79    0.47
   6   9   2   16.60    0.46
  -7  -9  -2    2.48    0.18
  -7  -9  -2    2.42    0.21
   7   9   2    2.62    0.21
  -8  -9  -2    0.07    0.12
  -8  -9  -2    0.17    0.10
   8   9   2    0.06    0.11
   8 -10  -2    0.69    0.15
   8 -10  -2    0.75    0.14
   7 -10  -2    0.71    0.14
   7 -10  -2    0.59    0.13
  -7  10   2    0.48    0.15
   6 -10  -2    2.46    0.22
   6 -10  -2    2.63    0.20
  -6  10   2    2.34    0.23
   5 -10  -2    0.97    0.16
   5 -10  -2    0.98    0.11
   5 -10  -2    0.99    0.13
  -5  10   2    0.90    0.14
   4 -10  -2    5.24    0.24
   4 -10  -2    4.28    0.21
   4 -10  -2    4.44    0.19
  -4  10   2    5.05    0.25
   3 -10  -2   20.31    0.54
   3 -10  -2   18.76    0.47
  -3  10   2   19.87    0.54
   2 -10  -2   24.78    0.62
   2 -10  -2   23.70    0.55
  -2  10   2   24.31    0.63
   1 -10  -2    8.27    0.28
  -1  10   2    7.99    0.29
   0 -10  -2   85.45    1.85
   0 -10  -2   85.95    1.88
   0  10   2   83.77    1.90
  -1 -10  -2    8.32    0.25
  -1 -10  -2    8.39    0.27
   1  10   2    7.88    0.29
  -2 -10  -2   24.52    0.60
  -2 -10  -2   24.52    0.60
   2  10   2   24.65    0.60
   2  10   2   24.23    0.63
  -3 -10  -2   19.10    0.48
  -3 -10  -2   19.34    0.50
   3  10   2   19.18    0.48
   3  10   2   18.67    0.49
  -4 -10  -2    4.50    0.14
  -4 -10  -2    4.93    0.23
   4  10   2    4.99    0.23
   4  10   2    5.15    0.19
  -5 -10  -2    0.77    0.10
  -5 -10  -2    1.01    0.13
   5  10   2    1.08    0.12
  -6 -10  -2    2.86    0.21
  -6 -10  -2    2.29    0.15
   6  10   2    2.81    0.21
  -7 -10  -2    0.57    0.10
  -7 -10  -2    0.68    0.14
   7  10   2    0.70    0.13
  -8 -10  -2    0.63    0.15
  -8 -10  -2    0.71    0.12
   8  10   2    0.77    0.14
   7 -11  -2    0.61    0.13
   7 -11  -2    0.64    0.15
  -7  11   2    0.65    0.16
   6 -11  -2    1.10    0.15
   6 -11  -2    1.22    0.14
  -6  11   2    0.97    0.16
   5 -11  -2    3.87    0.21
   5 -11  -2    4.18    0.25
  -5  11   2    3.97    0.27
   4 -11  -2    1.37    0.18
   4 -11  -2    0.90    0.14
  -4  11   2    1.19    0.20
   3 -11  -2    8.06    0.30
   3 -11  -2    7.33    0.23
  -3  11   2    7.69    0.31
   2 -11  -2    8.94    0.31
   2 -11  -2    8.70    0.24
  -2  11   2    8.90    0.32
   1 -11  -2    4.30    0.13
   1 -11  -2    4.23    0.21
  -1  11   2    4.33    0.23
   0 -11  -2    0.20    0.07
   0 -11  -2   -0.03    0.08
   0  11   2    0.13    0.10
  -1 -11  -2    4.52    0.19
  -1 -11  -2    4.40    0.20
   1  11   2    4.29    0.23
  -2 -11  -2    8.63    0.28
  -2 -11  -2    8.89    0.29
   2  11   2    9.05    0.32
   2  11   2    8.20    0.28
   2  11   2    8.91    0.28
  -3 -11  -2    7.45    0.27
  -3 -11  -2    7.91    0.26
   3  11   2    7.51    0.26
   3  11   2    7.48    0.27
  -4 -11  -2    0.96    0.13
   4  11   2    1.01    0.12
   4  11   2    1.29    0.14
  -5 -11  -2    3.89    0.23
  -5 -11  -2    3.57    0.15
   5  11   2    3.83    0.21
  -6 -11  -2    1.15    0.14
  -6 -11  -2    1.13    0.15
   6  11   2    1.60    0.19
  -7 -11  -2    0.76    0.11
  -7 -11  -2    0.79    0.15
   7  11   2    0.82    0.14
   7 -12  -2    1.58    0.23
   7 -12  -2    1.67    0.20
   6 -12  -2    0.96    0.13
   6 -12  -2    1.09    0.16
  -6  12   2    0.96    0.16
   5 -12  -2    1.08    0.13
   5 -12  -2    1.46    0.20
  -5  12   2    1.49    0.23
   4 -12  -2    1.45    0.21
   4 -12  -2    1.37    0.16
  -4  12   2    1.69    0.21
   3 -12  -2    2.32    0.14
   3 -12  -2    2.39    0.20
  -3  12   2    2.57    0.22
   2 -12  -2    2.57    0.19
   2 -12  -2    2.45    0.12
  -2  12   2    2.63    0.21
   1 -12  -2    5.00    0.23
   1 -12  -2    4.64    0.14
  -1  12   2    4.83    0.25
   0 -12  -2   18.43    0.46
   0 -12  -2   18.65    0.50
   0  12   2   18.65    0.52
  -1 -12  -2    4.56    0.20
  -1 -12  -2    4.92    0.22
   1  12   2    4.97    0.25
  -2 -12  -2    2.47    0.18
  -2 -12  -2    2.42    0.17
   2  12   2    2.42    0.18
   2  12   2    2.36    0.17
   2  12   2    2.48    0.20
  -3 -12  -2    2.58    0.17
  -3 -12  -2    2.22    0.17
   3  12   2    2.40    0.17
   3  12   2    2.46    0.21
   3  12   2    2.08    0.18
  -4 -12  -2    1.62    0.19
   4  12   2    1.36    0.17
  -5 -12  -2    1.23    0.11
  -5 -12  -2    1.18    0.14
   5  12   2    1.28    0.15
  -6 -12  -2    1.08    0.14
  -6 -12  -2    0.96    0.15
   6  12   2    1.44    0.20
  -7 -12  -2    1.89    0.18
  -7 -12  -2    1.57    0.18
   7  12   2    2.17    0.23
   6 -13  -2    2.81    0.27
   6 -13  -2    3.53    0.25
  -6  13   2    3.34    0.38
   5 -13  -2    0.49    0.15
   5 -13  -2    0.61    0.12
  -5  13   2    0.64    0.16
   4 -13  -2    0.36    0.13
   4 -13  -2    0.27    0.09
  -4  13   2    0.47    0.13
   3 -13  -2    3.96    0.18
   3 -13  -2    4.01    0.25
  -3  13   2    4.02    0.26
   2 -13  -2    1.34    0.11
   2 -13  -2    1.02    0.14
  -2  13   2    1.44    0.20
   1 -13  -2    9.30    0.25
   1 -13  -2    9.99    0.35
  -1  13   2    9.88    0.36
   0 -13  -2   -0.07    0.09
   0  13   2    0.04    0.10
  -1 -13  -2    9.59    0.30
  -1 -13  -2   10.08    0.34
   1  13   2    9.63    0.35
  -2 -13  -2    1.13    0.13
  -2 -13  -2    1.13    0.12
   2  13   2    1.28    0.19
   2  13   2    1.12    0.16
   2  13   2    1.25    0.13
  -3 -13  -2    3.97    0.21
  -3 -13  -2    3.90    0.22
   3  13   2    4.03    0.22
   3  13   2    4.17    0.25
   3  13   2    3.95    0.21
  -4 -13  -2    0.32    0.12
   4  13   2    0.36    0.12
  -5 -13  -2    0.52    0.13
  -5 -13  -2    0.47    0.07
   5  13   2    0.79    0.14
  -6 -13  -2    3.02    0.18
  -6 -13  -2    3.28    0.25
   6  13   2    3.54    0.24
   5 -14  -2    2.68    0.23
   5 -14  -2    2.32    0.28
  -5  14   2    2.30    0.27
   4 -14  -2    1.87    0.24
   4 -14  -2    1.86    0.19
  -4  14   2    1.72    0.23
   3 -14  -2    1.58    0.18
   3 -14  -2    1.31    0.15
  -3  14   2    1.91    0.23
   2 -14  -2    1.29    0.13
   2 -14  -2    1.26    0.16
  -2  14   2    1.78    0.21
   1 -14  -2    1.16    0.15
   1 -14  -2    0.78    0.10
  -1  14   2    1.18    0.19
   0 -14  -2    4.48    0.25
   0  14   2    4.53    0.26
  -1 -14  -2    0.99    0.14
   1  14   2    1.34    0.19
   1  14   2    0.94    0.14
  -2 -14  -2    1.45    0.18
  -2 -14  -2    1.53    0.19
   2  14   2    1.47    0.19
   2  14   2    1.77    0.19
  -3 -14  -2    1.36    0.15
   3  14   2    1.67    0.19
  -4 -14  -2    1.58    0.21
   4  14   2    1.87    0.21
  -5 -14  -2    1.60    0.14
  -5 -14  -2    1.84    0.23
   5  14   2    2.34    0.23
   3 -15  -2    0.46    0.10
   3 -15  -2    0.52    0.15
  -3  15   2    0.61    0.15
   2 -15  -2    0.66    0.15
  -2  15   2    0.73    0.14
   1 -15  -2    2.12    0.23
  -1  15   2    2.36    0.22
   0 -15  -2    0.09    0.12
  -1 -15  -2    1.83    0.21
   1  15   2    2.19    0.22
  -2 -15  -2    0.52    0.19
  -2 -15  -2    0.39    0.12
   2  15   2    0.44    0.13
   2  15   2    0.57    0.12
  -3 -15  -2    0.35    0.13
   3  15   2    0.60    0.13
   3  15  -3    0.80    0.15
  -3 -15   3    0.39    0.14
   2  15  -3    0.11    0.13
  -2 -15   3    0.15    0.12
   1  15  -3    1.07    0.16
  -1 -15   3    1.49    0.12
  -1 -15   3    1.22    0.16
   0  15  -3    0.85    0.16
   0 -15   3    1.32    0.12
   0 -15   3    0.91    0.16
   1 -15   3    0.91    0.16
   1 -15   3    1.34    0.13
   2 -15   3   -0.15    0.13
   2 -15   3    0.15    0.08
   3 -15   3    0.51    0.16
   3 -15   3    0.53    0.10
   5  14  -3    1.97    0.23
  -5 -14   3    1.53    0.18
  -5 -14   3    1.95    0.15
   4  14  -3    4.30    0.26
   4  14  -3    5.03    0.25
  -4 -14   3    4.55    0.27
  -4 -14   3    4.37    0.18
   3  14  -3    3.07    0.23
  -3 -14   3    2.81    0.23
  -3 -14   3    2.56    0.13
   2  14  -3    1.37    0.20
  -2 -14   3    1.77    0.20
  -2 -14   3    1.43    0.15
   1  14  -3    0.22    0.12
  -1 -14   3    0.27    0.13
   0  14  -3    0.04    0.11
   0 -14   3    0.16    0.06
   0 -14   3   -0.03    0.11
   1 -14   3    0.32    0.07
   1 -14   3    0.23    0.12
   2 -14   3    1.34    0.14
   2 -14   3    1.29    0.16
   3 -14   3    2.70    0.18
   3 -14   3    2.56    0.24
   4 -14   3    4.19    0.23
   4 -14   3    4.27    0.28
  -5  14  -3    1.53    0.21
   5 -14   3    1.74    0.20
   5 -14   3    1.46    0.22
   6  13  -3    0.82    0.16
  -6 -13   3    0.68    0.10
  -6 -13   3    0.60    0.15
   5  13  -3    3.19    0.21
   5  13  -3    3.31    0.25
  -5 -13   3    2.81    0.16
  -5 -13   3    2.88    0.25
   4  13  -3    0.45    0.11
   4  13  -3    0.27    0.12
  -4 -13   3    0.17    0.12
  -4 -13   3    0.34    0.07
   3  13  -3    0.52    0.12
  -3 -13   3    0.35    0.12
   2  13  -3   -0.01    0.11
  -2 -13   3   -0.04    0.10
  -2 -13   3    0.04    0.11
   1  13  -3    2.76    0.22
  -1 -13   3    2.99    0.22
   0  13  -3    2.91    0.22
   0  13  -3    2.69    0.16
   0 -13   3    2.95    0.12
   0 -13   3    2.86    0.22
   1 -13   3    2.57    0.21
   1 -13   3    2.56    0.14
  -2  13  -3    0.02    0.12
   2 -13   3    0.07    0.11
   2 -13   3    0.06    0.07
  -3  13  -3    0.57    0.12
   3 -13   3    0.41    0.12
   3 -13   3    0.37    0.09
  -4  13  -3    0.40    0.13
   4 -13   3    0.40    0.10
   4 -13   3    0.24    0.13
  -5  13  -3    2.52    0.26
   5 -13   3    3.22    0.27
   5 -13   3    2.84    0.22
  -6  13  -3    0.37    0.15
   6 -13   3    0.75    0.17
   6 -13   3    0.58    0.13
   7  12  -3    0.49    0.14
  -7 -12   3    0.47    0.11
  -7 -12   3    0.34    0.15
   6  12  -3    2.40    0.22
  -6 -12   3    2.19    0.22
  -6 -12   3    2.10    0.17
   5  12  -3    2.47    0.22
   5  12  -3    2.82    0.19
  -5 -12   3    2.23    0.15
  -5 -12   3    2.42    0.22
   4  12  -3    1.55    0.17
   4  12  -3    1.31    0.15
  -4 -12   3    1.35    0.15
  -4 -12   3    1.45    0.11
   3  12  -3    2.14    0.18
  -3 -12   3    2.09    0.10
  -3 -12   3    2.15    0.19
   2  12  -3    1.42    0.18
  -2 -12   3    1.93    0.18
  -2 -12   3    1.70    0.17
   1  12  -3    0.50    0.11
  -1 -12   3    0.63    0.10
  -1 -12   3    0.75    0.12
   0  12  -3   -0.01    0.09
   0 -12   3    0.06    0.05
   0 -12   3   -0.04    0.09
  -1  12  -3    0.58    0.08
  -1  12  -3    0.63    0.10
   1 -12   3    0.72    0.12
   1 -12   3    0.62    0.08
   1 -12   3    0.71    0.09
  -2  12  -3    1.84    0.14
  -2  12  -3    1.56    0.17
   2 -12   3    1.84    0.13
   2 -12   3    1.84    0.19
   2 -12   3    1.87    0.12
  -3  12  -3    1.95    0.19
   3 -12   3    1.95    0.15
   3 -12   3    1.92    0.20
  -4  12  -3    1.20    0.19
   4 -12   3    1.19    0.16
   4 -12   3    1.19    0.15
  -5  12  -3    2.22    0.23
   5 -12   3    2.33    0.20
   5 -12   3    2.37    0.24
  -6  12  -3    1.84    0.24
   6 -12   3    2.08    0.23
   6 -12   3    2.11    0.22
  -7  12  -3    0.14    0.16
   7 -12   3    0.31    0.13
   7 -12   3    0.46    0.15
   7  11  -3    0.65    0.14
  -7 -11   3    0.46    0.10
  -7 -11   3    0.36    0.14
   6  11  -3    0.79    0.11
   6  11  -3    0.60    0.13
  -6 -11   3    0.70    0.13
  -6 -11   3    0.54    0.09
   5  11  -3    1.52    0.18
   5  11  -3    1.82    0.17
  -5 -11   3    1.50    0.13
  -5 -11   3    1.45    0.18
   4  11  -3    5.54    0.23
   4  11  -3    5.42    0.26
  -4 -11   3    5.98    0.26
  -4 -11   3    5.39    0.18
   3  11  -3    2.36    0.19
  -3 -11   3    2.92    0.11
  -3 -11   3    2.85    0.20
   2  11  -3   12.70    0.39
  -2 -11   3   13.59    0.39
  -2 -11   3   13.28    0.37
   1  11  -3    8.35    0.29
   1  11  -3    8.19    0.26
  -1 -11   3    8.34    0.27
  -1 -11   3    8.38    0.30
   0  11  -3   13.92    0.39
   0 -11   3   14.07    0.33
   0 -11   3   14.54    0.41
   0 -11   3   14.23    0.33
  -1  11  -3    8.16    0.27
  -1  11  -3    8.22    0.24
   1 -11   3    8.03    0.23
   1 -11   3    8.41    0.29
   1 -11   3    8.28    0.22
  -2  11  -3   12.98    0.34
  -2  11  -3   13.26    0.38
  -2  11  -3   12.59    0.38
   2 -11   3   13.35    0.40
   2 -11   3   13.01    0.33
   2 -11   3   12.38    0.34
  -3  11  -3    2.81    0.15
  -3  11  -3    2.28    0.20
   3 -11   3    2.93    0.15
   3 -11   3    2.81    0.16
   3 -11   3    2.85    0.21
  -4  11  -3    5.44    0.26
   4 -11   3    5.67    0.28
   4 -11   3    5.61    0.22
  -5  11  -3    1.40    0.21
   5 -11   3    1.38    0.17
   5 -11   3    1.47    0.21
  -6  11  -3    0.43    0.14
   6 -11   3    0.66    0.14
   6 -11   3    0.53    0.12
  -7  11  -3    0.33    0.15
   7 -11   3    0.43    0.13
   7 -11   3    0.59    0.14
   8  10  -3    0.25    0.13
  -8 -10   3    0.13    0.11
  -8 -10   3    0.18    0.14
   7  10  -3    0.04    0.11
  -7 -10   3   -0.03    0.08
  -7 -10   3    0.01    0.12
   6  10  -3    2.45    0.20
   6  10  -3    2.69    0.17
  -6 -10   3    2.41    0.21
  -6 -10   3    2.23    0.16
   5  10  -3    1.26    0.15
   5  10  -3    1.28    0.17
  -5 -10   3    1.18    0.13
  -5 -10   3    1.30    0.14
   4  10  -3   16.35    0.46
   4  10  -3   16.03    0.44
  -4 -10   3   16.32    0.40
  -4 -10   3   17.01    0.46
   3  10  -3   22.18    0.56
  -3 -10   3   22.59    0.56
  -3 -10   3   21.05    0.49
  -3 -10   3   22.11    0.50
   2  10  -3   17.27    0.46
   2  10  -3   16.43    0.44
  -2 -10   3   17.53    0.45
  -2 -10   3   16.93    0.46
   1  10  -3   12.78    0.37
   1  10  -3   12.68    0.35
  -1 -10   3   12.65    0.35
  -1 -10   3   12.98    0.37
   0  10  -3    0.16    0.07
   0 -10   3   -0.04    0.04
   0 -10   3    0.15    0.08
   0 -10   3   -0.01    0.04
   0 -10   3   -0.03    0.04
  -1  10  -3   12.24    0.35
  -1  10  -3   12.50    0.32
   1 -10   3   12.43    0.32
   1 -10   3   12.77    0.37
   1 -10   3   12.21    0.30
  -2  10  -3   16.93    0.41
  -2  10  -3   16.28    0.44
  -2  10  -3   16.87    0.40
   2 -10   3   16.07    0.40
   2 -10   3   17.17    0.46
   2 -10   3   16.31    0.42
  -3  10  -3   21.87    0.51
  -3  10  -3   21.74    0.56
   3 -10   3   21.37    0.54
   3 -10   3   21.81    0.53
   3 -10   3   21.82    0.58
  -4  10  -3   16.47    0.43
  -4  10  -3   16.68    0.47
   4 -10   3   16.57    0.48
   4 -10   3   15.93    0.43
   4 -10   3   15.73    0.45
  -5  10  -3    1.25    0.20
   5 -10   3    1.29    0.15
   5 -10   3    1.33    0.16
   5 -10   3    1.27    0.16
  -6  10  -3    2.32    0.22
   6 -10   3    2.34    0.21
   6 -10   3    2.13    0.21
  -7  10  -3   -0.18    0.12
   7 -10   3    0.01    0.11
   7 -10   3    0.00    0.10
  -8  10  -3   -0.07    0.14
   8 -10   3    0.12    0.12
   8 -10   3    0.01    0.11
   8   9  -3    0.36    0.12
  -8  -9   3    0.07    0.13
  -8  -9   3    0.20    0.11
   7   9  -3    1.88    0.19
   7   9  -3    1.89    0.17
  -7  -9   3    2.04    0.18
  -7  -9   3    1.77    0.20
   6   9  -3    1.24    0.14
   6   9  -3    0.76    0.12
  -6  -9   3    0.88    0.13
  -6  -9   3    0.72    0.09
   5   9  -3    6.49    0.23
   5   9  -3    6.76    0.26
  -5  -9   3    6.40    0.22
  -5  -9   3    6.81    0.26
   4   9  -3    5.81    0.23
   4   9  -3    5.68    0.21
  -4  -9   3    5.52    0.19
  -4  -9   3    5.90    0.23
  -4  -9   3    5.27    0.17
   3   9  -3    7.01    0.24
  -3  -9   3    6.70    0.18
  -3  -9   3    7.19    0.25
  -3  -9   3    6.70    0.19
   2   9  -3    1.65    0.12
   2   9  -3    1.39    0.14
  -2  -9   3    1.53    0.14
  -2  -9   3    1.52    0.13
  -2  -9   3    1.68    0.07
   1   9  -3    7.40    0.23
   1   9  -3    8.08    0.25
  -1  -9   3    7.73    0.24
  -1  -9   3    8.13    0.25
   0   9  -3   24.95    0.60
   0  -9   3   26.00    0.62
   0  -9   3   25.10    0.56
   0  -9   3   25.58    0.56
  -1   9  -3    7.85    0.22
  -1   9  -3    7.67    0.24
   1  -9   3    7.83    0.20
   1  -9   3    7.54    0.22
   1  -9   3    7.98    0.26
  -2   9  -3    1.43    0.11
  -2   9  -3    1.35    0.13
  -2   9  -3    1.32    0.10
   2  -9   3    1.28    0.11
   2  -9   3    1.32    0.10
   2  -9   3    1.67    0.21
  -3   9  -3    6.68    0.25
  -3   9  -3    6.52    0.19
  -3   9  -3    6.77    0.21
   3  -9   3    6.91    0.22
   3  -9   3    7.04    0.26
   3  -9   3    6.87    0.23
  -4   9  -3    5.12    0.18
  -4   9  -3    5.62    0.25
   4  -9   3    5.35    0.24
   4  -9   3    5.76    0.21
   4  -9   3    5.77    0.22
  -5   9  -3    6.94    0.29
   5  -9   3    6.91    0.25
   5  -9   3    6.61    0.28
   5  -9   3    6.61    0.27
  -6   9  -3    0.75    0.14
   6  -9   3    0.74    0.11
   6  -9   3    0.80    0.13
   6  -9   3    0.67    0.11
  -7   9  -3    1.83    0.23
   7  -9   3    2.04    0.21
   7  -9   3    2.13    0.22
  -8   9  -3    0.11    0.14
   8  -9   3    0.20    0.12
   8  -9   3    0.23    0.12
   9   8  -3    0.00    0.13
  -9  -8   3   -0.03    0.12
  -9  -8   3   -0.03    0.13
   8   8  -3    2.38    0.22
  -8  -8   3    2.61    0.22
  -8  -8   3    2.50    0.22
   7   8  -3    0.38    0.09
   7   8  -3    0.29    0.11
  -7  -8   3    0.42    0.12
  -7  -8   3    0.39    0.09
   6   8  -3    1.36    0.17
   6   8  -3    1.33    0.14
  -6  -8   3    1.29    0.14
  -6  -8   3    1.51    0.17
   5   8  -3    7.82    0.27
   5   8  -3    7.45    0.24
  -5  -8   3    7.56    0.23
  -5  -8   3    8.21    0.27
   4   8  -3   10.51    0.30
   4   8  -3   10.63    0.32
  -4  -8   3   10.28    0.28
  -4  -8   3   10.32    0.27
  -4  -8   3   10.98    0.32
   3   8  -3    4.44    0.17
  -3  -8   3    4.40    0.14
  -3  -8   3    4.52    0.18
  -3  -8   3    4.10    0.12
  -3  -8   3    4.27    0.13
   2   8  -3   42.62    0.96
   2   8  -3   41.95    0.95
  -2  -8   3   41.58    0.92
  -2  -8   3   42.37    0.95
  -2  -8   3   42.20    0.96
   1   8  -3    8.58    0.24
   1   8  -3    8.97    0.26
  -1  -8   3    8.67    0.26
  -1  -8   3    8.46    0.25
   0   8  -3    0.14    0.05
   0  -8   3    0.05    0.03
   0  -8   3    0.21    0.06
   0  -8   3    0.08    0.03
  -1   8  -3    8.47    0.25
  -1   8  -3    8.78    0.23
   1  -8   3    8.39    0.21
   1  -8   3    8.82    0.22
   1  -8   3    8.64    0.26
  -2   8  -3   40.77    0.94
  -2   8  -3   41.47    0.91
  -2   8  -3   42.29    0.91
   2  -8   3   41.89    0.94
   2  -8   3   40.54    0.92
  -3   8  -3    4.32    0.15
  -3   8  -3    4.13    0.14
  -3   8  -3    4.29    0.19
   3  -8   3    4.64    0.16
   3  -8   3    4.36    0.17
  -4   8  -3   10.35    0.27
  -4   8  -3   10.88    0.33
   4  -8   3   10.69    0.30
   4  -8   3   10.78    0.33
   4  -8   3   10.21    0.33
  -5   8  -3    7.79    0.23
  -5   8  -3    8.12    0.29
   5  -8   3    7.75    0.28
   5  -8   3    8.09    0.26
   5  -8   3    7.98    0.29
  -6   8  -3    1.36    0.20
   6  -8   3    1.48    0.17
   6  -8   3    1.48    0.18
   6  -8   3    1.15    0.17
  -7   8  -3    0.35    0.13
   7  -8   3    0.40    0.11
   7  -8   3    0.34    0.10
   7  -8   3    0.36    0.11
  -8   8  -3    2.40    0.26
   8  -8   3    2.59    0.22
   8  -8   3    2.66    0.23
   9  -8   3    0.09    0.12
   9   7  -3    0.53    0.14
  -9  -7   3    0.63    0.15
  -9  -7   3    0.84    0.14
   8   7  -3    5.14    0.29
   8   7  -3    5.06    0.25
  -8  -7   3    5.53    0.28
  -8  -7   3    5.49    0.26
   7   7  -3    3.26    0.21
   7   7  -3    3.12    0.17
  -7  -7   3    3.53    0.22
  -7  -7   3    3.43    0.19
   6   7  -3    5.46    0.22
   6   7  -3    5.15    0.20
  -6  -7   3    5.93    0.24
  -6  -7   3    5.38    0.23
  -6  -7   3    5.67    0.21
   5   7  -3   19.48    0.49
   5   7  -3   19.95    0.51
  -5  -7   3   20.48    0.51
  -5  -7   3   19.96    0.48
   4   7  -3    1.99    0.12
  -4  -7   3    2.19    0.11
  -4  -7   3    2.18    0.10
  -4  -7   3    2.13    0.14
   3   7  -3   12.56    0.32
  -3  -7   3   12.70    0.33
  -3  -7   3   11.76    0.29
  -3  -7   3   12.41    0.29
  -3  -7   3   12.43    0.31
   2   7  -3   43.25    0.96
  -2  -7   3   42.99    0.93
  -2  -7   3   42.01    0.95
  -2  -7   3   42.28    0.91
  -2  -7   3   41.97    0.91
  -2  -7   3   42.55    0.96
   1   7  -3    5.24    0.16
   1   7  -3    5.29    0.18
  -1  -7   3    5.43    0.18
  -1  -7   3    4.92    0.17
   0   7  -3   16.23    0.39
   0  -7   3   16.09    0.36
   0  -7   3   16.08    0.36
   0  -7   3   16.60    0.41
  -1   7  -3    4.84    0.16
  -1   7  -3    5.07    0.15
   1  -7   3    4.95    0.14
   1  -7   3    4.89    0.13
  -2   7  -3   43.32    0.92
  -2   7  -3   42.36    0.95
  -2   7  -3   42.80    0.93
   2  -7   3   42.19    0.95
   2  -7   3   41.84    0.93
   2  -7   3   41.03    0.93
  -3   7  -3   12.45    0.30
  -3   7  -3   12.59    0.34
  -3   7  -3   12.63    0.31
   3  -7   3   12.69    0.35
   3  -7   3   12.12    0.32
   3  -7   3   12.56    0.34
  -4   7  -3    2.59    0.16
  -4   7  -3    2.20    0.09
  -4   7  -3    2.23    0.11
   4  -7   3    2.17    0.14
   4  -7   3    2.09    0.12
   4  -7   3    2.24    0.14
  -5   7  -3   19.95    0.47
  -5   7  -3   20.74    0.54
   5  -7   3   20.07    0.51
   5  -7   3   20.07    0.52
   5  -7   3   20.25    0.54
  -6   7  -3    5.44    0.18
  -6   7  -3    5.48    0.26
   6  -7   3    5.64    0.24
   6  -7   3    5.39    0.25
   6  -7   3    5.66    0.23
  -7   7  -3    3.12    0.24
   7  -7   3    3.62    0.21
   7  -7   3    3.36    0.21
   7  -7   3    3.34    0.23
  -8   7  -3    5.55    0.31
   8  -7   3    5.72    0.27
   8  -7   3    5.26    0.30
   8  -7   3    5.29    0.27
  -9   7  -3    0.40    0.16
   9  -7   3    0.66    0.14
   9   6  -3    5.68    0.28
  -9  -6   3    6.43    0.31
  -9  -6   3    5.00    0.28
   8   6  -3    0.49    0.12
   8   6  -3    0.50    0.10
  -8  -6   3    0.55    0.14
  -8  -6   3    0.74    0.12
  -8  -6   3    0.41    0.13
   7   6  -3    3.70    0.19
   7   6  -3    3.86    0.20
  -7  -6   3    4.01    0.22
  -7  -6   3    3.76    0.21
  -7  -6   3    3.87    0.21
   6   6  -3    5.88    0.23
   6   6  -3    6.22    0.21
  -6  -6   3    6.25    0.24
  -6  -6   3    6.16    0.24
  -6  -6   3    6.24    0.22
   5   6  -3    0.33    0.07
   5   6  -3    0.45    0.08
  -5  -6   3    0.31    0.08
  -5  -6   3    0.40    0.07
  -5  -6   3    0.42    0.08
   4   6  -3    0.36    0.06
  -4  -6   3    0.36    0.05
  -4  -6   3    0.25    0.07
   3   6  -3    4.46    0.15
  -3  -6   3    4.27    0.13
  -3  -6   3    4.36    0.14
  -3  -6   3    4.41    0.16
  -3  -6   3    4.19    0.12
   2   6  -3   24.18    0.55
  -2  -6   3   23.57    0.52
  -2  -6   3   23.61    0.55
  -2  -6   3   23.78    0.55
  -2  -6   3   22.74    0.51
   1   6  -3   26.39    0.61
   1   6  -3   27.29    0.62
  -1  -6   3   27.92    0.62
  -1  -6   3   26.26    0.61
   0   6  -3    0.04    0.04
   0  -6   3    0.05    0.04
   0  -6   3    0.01    0.04
   0  -6   3    0.02    0.02
  -1   6  -3   25.90    0.60
  -1   6  -3   26.14    0.58
   1  -6   3   25.83    0.58
   1  -6   3   26.66    0.58
  -2   6  -3   24.25    0.54
  -2   6  -3   24.24    0.54
  -2   6  -3   24.29    0.57
   2  -6   3   24.75    0.58
   2  -6   3   23.53    0.55
  -3   6  -3    4.36    0.14
  -3   6  -3    4.22    0.12
  -3   6  -3    4.27    0.17
   3  -6   3    4.29    0.16
   3  -6   3    4.09    0.14
   3  -6   3    4.42    0.17
  -4   6  -3    0.40    0.08
  -4   6  -3    0.43    0.05
  -4   6  -3    0.54    0.06
   4  -6   3    0.36    0.06
   4  -6   3    0.40    0.07
   4  -6   3    0.26    0.06
  -5   6  -3    0.70    0.07
  -5   6  -3    0.42    0.10
  -5   6  -3    0.47    0.06
   5  -6   3    0.46    0.09
   5  -6   3    0.57    0.08
   5  -6   3    0.43    0.08
  -6   6  -3    6.15    0.27
  -6   6  -3    6.06    0.19
   6  -6   3    6.28    0.26
   6  -6   3    6.17    0.23
   6  -6   3    6.01    0.24
  -7   6  -3    4.17    0.25
  -7   6  -3    4.08    0.17
   7  -6   3    3.93    0.21
   7  -6   3    4.06    0.25
   7  -6   3    4.24    0.22
  -8   6  -3    0.60    0.14
   8  -6   3    0.37    0.11
   8  -6   3    0.42    0.12
   8  -6   3    0.58    0.11
   8  -6   3    0.67    0.12
  -9   6  -3    5.14    0.33
   9  -6   3    5.27    0.27
   9  -6   3    5.38    0.26
  10   5  -3    2.40    0.24
 -10  -5   3    2.13    0.24
 -10  -5   3    1.92    0.28
   9   5  -3    6.53    0.28
  -9  -5   3    6.21    0.29
  -9  -5   3    7.56    0.32
  -9  -5   3    6.23    0.36
   8   5  -3    3.40    0.21
   8   5  -3    3.46    0.19
  -8  -5   3    3.60    0.23
  -8  -5   3    3.29    0.22
  -8  -5   3    4.27    0.24
   7   5  -3   20.32    0.53
   7   5  -3   19.73    0.51
  -7  -5   3   20.98    0.54
  -7  -5   3   20.69    0.55
  -7  -5   3   20.60    0.53
   6   5  -3   13.89    0.39
   6   5  -3   14.36    0.37
  -6  -5   3   14.47    0.40
  -6  -5   3   14.58    0.39
  -6  -5   3   14.15    0.39
   5   5  -3    4.03    0.17
   5   5  -3    4.16    0.16
  -5  -5   3    4.18    0.17
  -5  -5   3    3.81    0.18
  -5  -5   3    3.98    0.16
  -5  -5   3    4.15    0.20
   4   5  -3    7.70    0.22
   4   5  -3    7.71    0.23
  -4  -5   3    7.84    0.21
  -4  -5   3    7.83    0.23
  -4  -5   3    7.68    0.23
   3   5  -3   84.44    1.79
  -3  -5   3   84.82    1.79
  -3  -5   3   82.95    1.77
  -3  -5   3   78.69    1.77
  -3  -5   3   81.94    1.79
   2   5  -3   68.06    1.44
  -2  -5   3   65.92    1.41
  -2  -5   3   64.69    1.41
  -2  -5   3   65.97    1.44
   1   5  -3   76.02    1.67
   1   5  -3   79.38    1.66
  -1  -5   3   77.59    1.64
  -1  -5   3   76.53    1.64
  -1  -5   3   76.05    1.67
  -1  -5   3   77.88    1.64
  -1  -5   3   76.22    1.66
   0   5  -3   16.33    0.37
   0  -5   3   16.64    0.36
   0  -5   3   14.72    0.39
   0  -5   3   16.46    0.36
   0  -5   3   16.16    0.37
  -1   5  -3   77.08    1.63
  -1   5  -3   76.22    1.62
   1  -5   3   76.02    1.62
   1  -5   3   71.10    1.64
   1  -5   3   78.31    1.62
  -2   5  -3   68.05    1.45
  -2   5  -3   68.36    1.46
  -2   5  -3   69.48    1.48
   2  -5   3   65.45    1.46
   2  -5   3   67.60    1.48
  -3   5  -3   83.26    1.80
  -3   5  -3   82.26    1.79
  -3   5  -3   85.30    1.83
   3  -5   3   83.06    1.81
   3  -5   3   84.80    1.83
   3  -5   3   84.49    1.84
  -4   5  -3    8.39    0.25
  -4   5  -3    7.81    0.21
  -4   5  -3    7.95    0.20
   4  -5   3    7.83    0.25
   4  -5   3    7.51    0.23
   4  -5   3    8.02    0.24
  -5   5  -3    4.02    0.12
  -5   5  -3    4.25    0.19
  -5   5  -3    4.10    0.14
   5  -5   3    3.80    0.16
   5  -5   3    3.39    0.20
   5  -5   3    3.33    0.17
   5  -5   3    4.18    0.17
  -6   5  -3   14.52    0.42
  -6   5  -3   14.24    0.36
   6  -5   3   14.30    0.39
   6  -5   3   14.46    0.39
   6  -5   3   14.21    0.39
   6  -5   3   14.37    0.43
  -7   5  -3   21.14    0.57
  -7   5  -3   20.30    0.50
   7  -5   3   20.67    0.54
   7  -5   3   20.35    0.59
   7  -5   3   21.41    0.53
   7  -5   3   20.50    0.54
  -8   5  -3    3.55    0.26
  -8   5  -3    4.03    0.25
   8  -5   3    3.56    0.21
   8  -5   3    3.54    0.21
  -9   5  -3    5.95    0.34
   9  -5   3    6.68    0.28
   9  -5   3    6.39    0.28
  10  -5   3    1.83    0.22
  10   4  -3    0.73    0.14
 -10  -4   3    0.62    0.14
 -10  -4   3    0.67    0.15
 -10  -4   3    0.42    0.19
   9   4  -3    4.44    0.23
   9   4  -3    3.99    0.21
  -9  -4   3    4.10    0.25
  -9  -4   3    3.54    0.26
  -9  -4   3    5.05    0.28
   8   4  -3    1.39    0.16
   8   4  -3    1.50    0.18
  -8  -4   3    1.18    0.19
  -8  -4   3    2.04    0.21
  -8  -4   3    1.40    0.17
   7   4  -3    1.05    0.12
   7   4  -3    1.09    0.14
  -7  -4   3    0.85    0.11
  -7  -4   3    1.34    0.17
  -7  -4   3    1.13    0.16
   6   4  -3   12.33    0.34
   6   4  -3   12.43    0.33
  -6  -4   3   12.47    0.36
  -6  -4   3   12.28    0.34
  -6  -4   3   12.25    0.35
   5   4  -3   12.51    0.33
   5   4  -3   12.88    0.32
  -5  -4   3   12.75    0.33
  -5  -4   3   12.97    0.35
  -5  -4   3   12.51    0.34
  -5  -4   3   12.60    0.34
   4   4  -3   57.38    1.27
   4   4  -3   58.93    1.28
  -4  -4   3   59.21    1.29
  -4  -4   3   57.77    1.28
  -4  -4   3   57.63    1.27
   3   4  -3   35.11    0.78
  -3  -4   3   36.08    0.79
  -3  -4   3   35.28    0.78
  -3  -4   3   34.38    0.79
  -3  -4   3   34.79    0.77
   2   4  -3   24.44    0.53
   2   4  -3   24.33    0.54
  -2  -4   3   24.05    0.53
  -2  -4   3   23.70    0.53
  -2  -4   3   23.56    0.55
   1   4  -3   50.13    1.08
   1   4  -3   50.63    1.10
  -1  -4   3   50.06    1.07
  -1  -4   3   50.02    1.09
  -1  -4   3   50.29    1.07
   0   4  -3   -0.03    0.03
   0  -4   3    0.02    0.02
   0  -4   3    0.09    0.03
  -1   4  -3   50.44    1.08
  -1   4  -3   51.45    1.09
  -1   4  -3   49.43    1.08
   1  -4   3   49.47    1.08
   1  -4   3   49.33    1.09
  -2   4  -3   24.23    0.53
  -2   4  -3   24.54    0.54
  -2   4  -3   24.88    0.56
   2  -4   3   23.88    0.56
   2  -4   3   24.18    0.55
  -3   4  -3   34.76    0.77
  -3   4  -3   36.77    0.81
  -3   4  -3   35.27    0.78
   3  -4   3   35.94    0.82
   3  -4   3   35.15    0.80
   3  -4   3   35.72    0.80
  -4   4  -3   55.21    1.27
  -4   4  -3   59.71    1.30
  -4   4  -3   58.60    1.26
  -4   4  -3   57.81    1.25
   4  -4   3   58.32    1.28
   4  -4   3   58.64    1.31
   4  -4   3   58.70    1.28
   4  -4   3   58.08    1.28
  -5   4  -3   12.99    0.36
  -5   4  -3   12.53    0.30
  -5   4  -3   11.77    0.33
  -5   4  -3   12.79    0.31
   5  -4   3   12.39    0.34
   5  -4   3   13.12    0.34
   5  -4   3   13.05    0.33
   5  -4   3   12.64    0.37
  -6   4  -3   12.75    0.38
  -6   4  -3   12.25    0.32
   6  -4   3   12.58    0.35
   6  -4   3   12.76    0.34
   6  -4   3   12.53    0.39
   6  -4   3   12.21    0.35
  -7   4  -3    0.99    0.12
  -7   4  -3    1.29    0.17
   7  -4   3    0.95    0.13
   7  -4   3    1.00    0.15
   7  -4   3    1.13    0.15
   7  -4   3    0.94    0.11
  -8   4  -3    1.25    0.21
  -8   4  -3    1.42    0.15
   8  -4   3    1.36    0.16
   8  -4   3    1.25    0.17
  -9   4  -3    3.71    0.27
   9  -4   3    4.01    0.24
   9  -4   3    3.93    0.23
 -10   4  -3    0.26    0.18
  10  -4   3    0.45    0.13
  10   3  -3    0.11    0.11
 -10  -3   3    0.04    0.11
 -10  -3   3   -0.14    0.12
 -10  -3   3    0.10    0.13
   9   3  -3    3.94    0.23
   9   3  -3    3.76    0.21
  -9  -3   3    3.02    0.24
  -9  -3   3    3.89    0.22
  -9  -3   3    3.73    0.27
   8   3  -3    0.24    0.09
   8   3  -3    0.22    0.10
  -8  -3   3    0.36    0.10
  -8  -3   3    0.18    0.10
  -8  -3   3    0.42    0.11
   7   3  -3    8.77    0.27
   7   3  -3    8.66    0.28
  -7  -3   3    8.14    0.28
  -7  -3   3    8.34    0.29
  -7  -3   3    8.66    0.29
   6   3  -3    4.10    0.16
   6   3  -3    3.93    0.17
  -6  -3   3    4.01    0.18
  -6  -3   3    4.11    0.18
  -6  -3   3    3.92    0.17
   5   3  -3    4.57    0.16
   5   3  -3    4.95    0.17
  -5  -3   3    4.65    0.18
  -5  -3   3    4.44    0.16
  -5  -3   3    4.54    0.17
  -5  -3   3    4.43    0.17
   4   3  -3   22.89    0.53
   4   3  -3   23.13    0.54
  -4  -3   3   23.00    0.53
  -4  -3   3   22.84    0.54
  -4  -3   3   22.87    0.55
   3   3  -3   61.15    1.33
   3   3  -3   60.40    1.34
  -3  -3   3   61.56    1.33
  -3  -3   3   62.64    1.33
  -3  -3   3   60.86    1.34
  -3  -3   3   62.14    1.35
   2   3  -3   16.00    0.36
   2   3  -3   15.93    0.35
  -2  -3   3   15.62    0.36
  -2  -3   3   15.72    0.36
  -2  -3   3   15.52    0.37
   1   3  -3  237.69    5.03
   1   3  -3  238.37    5.00
  -1  -3   3  238.37    5.00
  -1  -3   3  237.65    5.01
  -1  -3   3  230.85    5.02
  -1  -3   3  219.54    5.12
   0   3  -3  323.74    6.90
   0   3  -3  325.42    6.93
   0  -3   3  302.57    7.03
   0  -3   3  327.39    6.91
   0  -3   3  333.33    6.90
  -1   3  -3  244.07    5.11
  -1   3  -3  224.51    5.06
  -1   3  -3  236.67    5.07
   1  -3   3  237.74    5.08
   1  -3   3  235.94    5.08
  -2   3  -3   16.51    0.37
  -2   3  -3   16.40    0.38
  -2   3  -3   16.62    0.36
   2  -3   3   15.64    0.38
   2  -3   3   15.96    0.37
  -3   3  -3   59.32    1.35
  -3   3  -3   61.00    1.33
  -3   3  -3   63.84    1.36
  -3   3  -3   61.80    1.34
   3  -3   3   64.05    1.37
   3  -3   3   62.60    1.35
   3  -3   3   62.27    1.35
   3  -3   3   61.93    1.35
  -4   3  -3   22.53    0.51
  -4   3  -3   23.29    0.55
  -4   3  -3   22.03    0.53
  -4   3  -3   22.46    0.51
   4  -3   3   22.72    0.53
   4  -3   3   22.80    0.53
   4  -3   3   22.58    0.55
   4  -3   3   23.04    0.53
  -5   3  -3    4.62    0.14
  -5   3  -3    4.46    0.14
  -5   3  -3    4.17    0.18
  -5   3  -3    4.39    0.16
   5  -3   3    4.47    0.16
   5  -3   3    4.61    0.16
   5  -3   3    4.58    0.17
   5  -3   3    4.66    0.20
  -6   3  -3    4.11    0.17
  -6   3  -3    4.17    0.15
   6  -3   3    4.16    0.18
   6  -3   3    3.97    0.21
   6  -3   3    4.13    0.17
   6  -3   3    3.96    0.17
  -7   3  -3    8.61    0.26
  -7   3  -3    8.74    0.31
   7  -3   3    8.52    0.29
   7  -3   3    8.59    0.27
   7  -3   3    8.31    0.33
   7  -3   3    8.83    0.28
  -8   3  -3    0.28    0.12
  -8   3  -3    0.27    0.09
   8  -3   3    0.23    0.09
   8  -3   3    0.30    0.10
  -9   3  -3    3.41    0.26
  -9   3  -3    3.46    0.20
   9  -3   3    3.27    0.21
   9  -3   3    3.23    0.20
 -10   3  -3   -0.05    0.13
  10  -3   3   -0.13    0.11
  10   2  -3    0.10    0.11
 -10  -2   3   -0.08    0.12
 -10  -2   3    0.15    0.10
   9   2  -3    1.85    0.18
   9   2  -3    1.41    0.16
  -9  -2   3    1.60    0.22
  -9  -2   3    1.00    0.15
  -9  -2   3    1.42    0.17
   8   2  -3    4.49    0.21
   8   2  -3    4.37    0.20
  -8  -2   3    4.41    0.24
  -8  -2   3    4.35    0.21
  -8  -2   3    5.11    0.24
   7   2  -3   20.66    0.52
   7   2  -3   20.56    0.51
  -7  -2   3   20.90    0.55
  -7  -2   3   20.26    0.52
  -7  -2   3   21.38    0.54
   6   2  -3   19.74    0.53
   6   2  -3   19.78    0.48
   6   2  -3   19.80    0.48
  -6  -2   3   19.85    0.50
  -6  -2   3   19.63    0.49
  -6  -2   3   19.65    0.49
   5   2  -3   10.71    0.28
   5   2  -3   10.84    0.28
  -5  -2   3   10.55    0.29
  -5  -2   3   10.91    0.29
  -5  -2   3   10.56    0.31
  -5  -2   3   10.83    0.28
   4   2  -3   31.63    0.72
   4   2  -3   32.29    0.72
  -4  -2   3   32.24    0.74
  -4  -2   3   32.50    0.72
  -4  -2   3   31.85    0.72
   3   2  -3  156.02    3.40
  -3  -2   3  160.52    3.46
  -3  -2   3  157.70    3.38
  -3  -2   3  158.67    3.37
  -3  -2   3  157.28    3.39
   2   2  -3  116.69    2.51
   2   2  -3  113.88    2.46
  -2  -2   3  115.93    2.49
  -2  -2   3  116.62    2.47
  -2  -2   3  114.91    2.51
   1   2  -3  112.16    2.32
   1   2  -3  105.60    2.32
  -1  -2   3  107.23    2.34
  -1  -2   3  108.61    2.33
  -1  -2   3  108.94    2.31
   0   2  -3    0.20    0.03
   0  -2   3    0.20    0.03
   0  -2   3    0.16    0.02
  -1   2  -3  109.63    2.28
  -1   2  -3  109.67    2.33
  -1   2  -3  106.27    2.29
   1  -2   3  106.90    2.31
   1  -2   3  105.16    2.35
   1  -2   3  107.32    2.29
  -2   2  -3  116.11    2.47
  -2   2  -3  116.61    2.48
  -2   2  -3  113.43    2.49
  -2   2  -3  118.37    2.49
   2  -2   3  115.89    2.51
   2  -2   3  118.03    2.48
  -3   2  -3  157.52    3.38
  -3   2  -3  159.76    3.38
  -3   2  -3  159.71    3.39
  -3   2  -3  163.85    3.50
   3  -2   3  160.57    3.39
   3  -2   3  158.81    3.41
   3  -2   3  152.49    3.47
   3  -2   3  159.63    3.40
  -4   2  -3   32.42    0.72
  -4   2  -3   32.61    0.75
  -4   2  -3   32.42    0.72
  -4   2  -3   32.91    0.74
   4  -2   3   31.72    0.73
   4  -2   3   32.63    0.76
   4  -2   3   32.47    0.74
   4  -2   3   32.67    0.73
  -5   2  -3   10.68    0.29
  -5   2  -3   10.59    0.27
   5  -2   3   11.01    0.32
   5  -2   3   10.57    0.28
   5  -2   3   10.66    0.29
   5  -2   3   11.07    0.29
  -6   2  -3   19.92    0.48
  -6   2  -3   20.15    0.50
   6  -2   3   20.43    0.49
   6  -2   3   19.67    0.50
   6  -2   3   19.64    0.53
   6  -2   3   20.58    0.49
  -7   2  -3   20.59    0.51
  -7   2  -3   20.95    0.56
  -7   2  -3   19.90    0.53
   7  -2   3   20.64    0.57
   7  -2   3   20.89    0.52
   7  -2   3   20.80    0.51
  -8   2  -3    4.60    0.20
  -8   2  -3    4.80    0.26
   8  -2   3    4.59    0.22
   8  -2   3    4.64    0.20
  -9   2  -3    1.32    0.20
  -9   2  -3    1.28    0.16
   9  -2   3    1.28    0.17
 -10   2  -3   -0.05    0.12
 -10   2  -3    0.00    0.10
  10  -2   3   -0.12    0.11
  10   1  -3    0.37    0.11
  10   1  -3    0.37    0.11
 -10  -1   3    0.60    0.12
 -10  -1   3    0.29    0.13
   9   1  -3    0.50    0.10
   9   1  -3    0.50    0.10
  -9  -1   3    0.61    0.10
  -9  -1   3    0.58    0.13
  -9  -1   3    0.34    0.12
   8   1  -3    3.46    0.19
   8   1  -3    3.46    0.19
  -8  -1   3    4.46    0.22
  -8  -1   3    3.45    0.19
  -8  -1   3    3.55    0.22
   7   1  -3    3.30    0.16
   7   1  -3    3.56    0.17
  -7  -1   3    3.32    0.17
  -7  -1   3    3.55    0.20
  -7  -1   3    4.23    0.20
   6   1  -3    3.98    0.16
   6   1  -3    3.73    0.20
   6   1  -3    4.22    0.16
  -6  -1   3    4.51    0.18
  -6  -1   3    3.98    0.16
  -6  -1   3    4.29    0.18
   5   1  -3   14.89    0.39
   5   1  -3   15.75    0.42
   5   1  -3   15.67    0.38
   5   1  -3   16.53    0.39
  -5  -1   3   16.15    0.39
  -5  -1   3   15.97    0.40
  -5  -1   3   15.68    0.42
  -5  -1   3   15.77    0.40
   4   1  -3   13.93    0.33
   4   1  -3   13.58    0.33
   4   1  -3   13.11    0.34
   4   1  -3   13.70    0.36
  -4  -1   3   13.86    0.34
  -4  -1   3   14.26    0.33
  -4  -1   3   13.76    0.36
  -4  -1   3   13.99    0.34
   3   1  -3  135.74    2.94
   3   1  -3  135.32    2.91
  -3  -1   3  137.12    2.93
  -3  -1   3  137.10    2.91
  -3  -1   3  137.72    3.01
  -3  -1   3  136.12    2.91
   2   1  -3  427.90    9.05
   2   1  -3  415.79    9.06
  -2  -1   3  421.09    9.11
  -2  -1   3  420.19    9.05
  -2  -1   3  430.51    9.07
  -2  -1   3  418.94    9.03
   1   1  -3  536.13   11.68
  -1  -1   3  517.47   11.21
  -1  -1   3  518.86   11.23
  -1  -1   3  533.24   11.81
   0   1  -3  315.14    6.85
   0   1  -3  305.89    6.53
   0   1  -3  294.75    6.51
   0  -1   3  301.56    6.52
   0  -1   3  306.88    6.53
   0  -1   3  304.09    6.95
  -1   1  -3  512.23   11.02
  -1   1  -3  543.87   12.42
  -1   1  -3  515.73   11.07
  -1   1  -3  501.15   11.02
   1  -1   3  514.51   12.18
   1  -1   3  505.56   11.06
   1  -1   3  534.61   11.04
  -2   1  -3  416.34    9.15
  -2   1  -3  421.59    9.15
  -2   1  -3  439.43    9.27
   2  -1   3  434.55    9.16
   2  -1   3  429.83    9.21
  -3   1  -3  138.37    2.94
  -3   1  -3  136.65    2.96
  -3   1  -3  141.13    3.04
  -3   1  -3  139.83    2.95
   3  -1   3  137.46    2.99
   3  -1   3  137.43    2.95
   3  -1   3  136.94    2.97
  -4   1  -3   13.65    0.32
  -4   1  -3   14.04    0.34
  -4   1  -3   13.60    0.32
  -4   1  -3   11.47    0.34
   4  -1   3   14.08    0.34
   4  -1   3   13.80    0.36
   4  -1   3   13.85    0.32
   4  -1   3   14.14    0.33
  -5   1  -3   15.24    0.38
  -5   1  -3   15.91    0.40
   5  -1   3   15.56    0.42
   5  -1   3   16.03    0.39
   5  -1   3   15.87    0.39
   5  -1   3   15.61    0.37
  -6   1  -3    4.22    0.16
  -6   1  -3    4.01    0.18
   6  -1   3    4.28    0.15
   6  -1   3    4.36    0.17
   6  -1   3    3.96    0.20
   6  -1   3    4.06    0.17
  -7   1  -3    3.48    0.17
  -7   1  -3    3.39    0.19
  -7   1  -3    3.85    0.21
   7  -1   3    3.59    0.16
   7  -1   3    3.73    0.18
  -8   1  -3    3.52    0.24
  -8   1  -3    4.18    0.20
  -8   1  -3    3.78    0.22
   8  -1   3    3.85    0.18
   8  -1   3    3.93    0.20
  -9   1  -3    0.42    0.13
  -9   1  -3    0.46    0.10
   9  -1   3    0.46    0.12
 -10   1  -3    0.34    0.15
 -10   1  -3    0.63    0.12
  10  -1   3    0.40    0.13
  10   0  -3   -0.02    0.10
  10   0  -3    0.00    0.10
 -10   0   3    0.00    0.11
   9   0  -3   -0.12    0.08
   9   0  -3   -0.06    0.08
  -9   0   3   -0.07    0.10
  -9   0   3   -0.02    0.08
   8   0  -3   16.29    0.43
   8   0  -3   16.53    0.44
  -8   0   3   16.50    0.48
  -8   0   3   16.94    0.47
  -8   0   3   16.43    0.44
   7   0  -3   -0.04    0.07
   7   0  -3   -0.09    0.07
  -7   0   3   -0.02    0.08
  -7   0   3    0.06    0.07
   6   0  -3    1.00    0.10
   6   0  -3    1.29    0.11
   6   0  -3    0.86    0.10
  -6   0   3    0.77    0.14
  -6   0   3    0.85    0.09
  -6   0   3    0.91    0.10
  -6   0   3    1.12    0.13
   5   0  -3   -0.08    0.04
   5   0  -3   -0.01    0.05
   5   0  -3    0.03    0.04
   5   0  -3    0.01    0.05
  -5   0   3    0.05    0.04
  -5   0   3   -0.05    0.05
  -5   0   3   -0.09    0.05
  -5   0   3    0.07    0.06
   4   0  -3  303.58    6.42
   4   0  -3  284.54    6.36
   4   0  -3  281.04    6.41
   4   0  -3  302.47    6.47
  -4   0   3  294.14    6.37
  -4   0   3  297.75    6.35
  -4   0   3  300.80    6.50
  -4   0   3  302.22    6.32
   3   0  -3    0.00    0.02
   3   0  -3    0.03    0.04
   3   0  -3    0.00    0.03
  -3   0   3    0.07    0.04
  -3   0   3   -0.01    0.03
  -3   0   3    0.06    0.03
  -3   0   3   -0.01    0.03
   2   0  -3  224.89    4.97
   2   0  -3  231.26    5.01
   2   0  -3  236.15    4.97
  -2   0   3  229.62    5.01
  -2   0   3  233.86    5.08
  -2   0   3  226.78    5.02
  -2   0   3  236.04    4.96
   0   0  -3   -0.19    0.02
   0   0   3   -0.30    0.02
  -1   0  -3   -0.01    0.02
  -1   0  -3   -0.02    0.01
  -1   0  -3   -0.02    0.02
   1   0   3   -0.02    0.02
   1   0   3   -0.03    0.01
   1   0   3   -0.02    0.01
  -2   0  -3  235.73    5.06
  -2   0  -3  232.89    4.95
  -2   0  -3  230.48    4.94
  -2   0  -3  235.86    4.99
   2   0   3  234.20    4.93
   2   0   3  231.64    4.97
   2   0   3  208.31    6.05
  -3   0  -3    0.01    0.03
  -3   0  -3    0.03    0.03
   3   0   3    0.06    0.03
   3   0   3    0.01    0.02
   3   0   3    0.02    0.03
  -4   0  -3  305.32    7.57
  -4   0  -3  293.45    6.44
   4   0   3  293.78    6.45
   4   0   3  302.16    6.41
   4   0   3  297.90    6.52
   4   0   3  293.13    6.47
  -5   0  -3    0.01    0.05
  -5   0  -3   -0.03    0.06
  -5   0  -3   -0.06    0.04
   5   0   3    0.01    0.05
   5   0   3    0.02    0.04
   5   0   3   -0.04    0.05
   5   0   3   -0.05    0.03
  -6   0  -3    1.32    0.14
  -6   0  -3    0.85    0.12
  -6   0  -3    1.20    0.11
   6   0   3    1.15    0.12
   6   0   3    1.05    0.09
  -7   0  -3   -0.02    0.07
  -7   0  -3    0.00    0.08
  -7   0  -3   -0.12    0.08
   7   0   3    0.00    0.06
   7   0   3    0.03    0.08
  -8   0  -3   16.45    0.44
  -8   0  -3   16.68    0.49
  -8   0  -3   16.82    0.47
   8   0   3   16.83    0.45
   8   0   3   15.90    0.43
  -9   0  -3   -0.10    0.11
  -9   0  -3   -0.10    0.09
   9   0   3   -0.09    0.10
 -10   0  -3    0.22    0.11
 -10   0  -3   -0.01    0.13
  10   0   3   -0.09    0.11
  10  -1  -3    0.49    0.12
  10  -1  -3    0.43    0.12
 -10   1   3    0.43    0.14
   9  -1  -3    0.33    0.10
   9  -1  -3    0.41    0.10
  -9   1   3    0.37    0.13
   8  -1  -3    3.60    0.18
   8  -1  -3    3.66    0.19
  -8   1   3    3.59    0.18
  -8   1   3    3.47    0.22
   7  -1  -3    3.21    0.22
   7  -1  -3    3.60    0.17
   7  -1  -3    3.44    0.16
  -7   1   3    3.62    0.19
  -7   1   3    3.19    0.16
  -7   1   3    3.60    0.21
   6  -1  -3    4.12    0.15
   6  -1  -3    3.87    0.16
   6  -1  -3    4.43    0.17
   6  -1  -3    3.96    0.20
  -6   1   3    4.12    0.18
  -6   1   3    3.95    0.14
  -6   1   3    4.33    0.20
  -6   1   3    3.52    0.29
   5  -1  -3   15.15    0.39
   5  -1  -3   15.26    0.37
   5  -1  -3   15.52    0.42
   5  -1  -3   15.81    0.38
  -5   1   3   15.65    0.40
  -5   1   3   16.38    0.41
  -5   1   3   15.78    0.37
   4  -1  -3   14.14    0.34
   4  -1  -3   13.62    0.37
  -4   1   3   13.97    0.32
  -4   1   3   14.32    0.35
  -4   1   3   13.60    0.37
  -4   1   3   13.41    0.34
   3  -1  -3  139.59    2.93
   3  -1  -3  136.03    2.90
   3  -1  -3  133.79    2.94
   3  -1  -3  135.50    2.91
  -3   1   3  135.88    2.91
  -3   1   3  134.91    2.93
  -3   1   3  137.56    2.92
   2  -1  -3  419.42    8.84
   2  -1  -3  420.96    8.92
   2  -1  -3  373.59    8.95
  -2   1   3  430.33    9.02
  -2   1   3  415.08    8.93
  -2   1   3  417.84    8.95
  -2   1   3  427.25    8.83
   1  -1  -3  523.38   10.96
   1  -1  -3  506.86   10.90
   1  -1  -3  490.21   11.69
   1  -1  -3  514.84   11.27
  -1   1   3  518.51   10.96
   0  -1  -3  297.67    6.31
   0  -1  -3  295.62    6.86
   0  -1  -3  292.78    6.29
   0  -1  -3  294.02    6.28
  -1  -1  -3  505.05   10.74
  -1  -1  -3  489.78   10.84
  -1  -1  -3  516.71   10.75
   1   1   3  506.13   11.54
  -2  -1  -3  437.25    9.18
  -2  -1  -3  438.74    9.18
  -2  -1  -3  431.24    9.16
  -2  -1  -3  403.50    9.15
   2   1   3  419.95    9.82
   2   1   3  436.35    9.31
  -3  -1  -3  141.34    2.95
  -3  -1  -3  135.05    2.91
   3   1   3  139.54    2.93
   3   1   3  140.14    2.93
   3   1   3  125.71    2.91
  -4  -1  -3   14.58    0.36
  -4  -1  -3   14.06    0.34
  -4  -1  -3   13.43    0.34
   4   1   3   13.85    0.32
   4   1   3   14.35    0.37
  -5  -1  -3   15.38    0.38
  -5  -1  -3   15.98    0.39
  -5  -1  -3   15.89    0.41
   5   1   3   15.66    0.41
   5   1   3   15.57    0.38
   5   1   3   14.71    0.38
   5   1   3   15.88    0.36
  -6  -1  -3    4.28    0.18
  -6  -1  -3    3.76    0.16
  -6  -1  -3    4.17    0.19
   6   1   3    4.01    0.17
   6   1   3    3.95    0.14
   6   1   3    3.88    0.20
  -7  -1  -3    3.85    0.18
  -7  -1  -3    3.56    0.21
  -7  -1  -3    3.21    0.19
   7   1   3    3.91    0.18
   7   1   3    3.73    0.15
  -8  -1  -3    4.00    0.23
  -8  -1  -3    3.77    0.20
  -8  -1  -3    3.93    0.24
   8   1   3    3.70    0.20
  -9  -1  -3    0.52    0.12
  -9  -1  -3    0.36    0.13
  -9  -1  -3    0.49    0.11
   9   1   3    0.41    0.11
 -10  -1  -3    0.56    0.16
 -10  -1  -3    0.48    0.13
  10   1   3    0.39    0.13
  10  -2  -3   -0.07    0.11
  10  -2  -3   -0.20    0.10
 -10   2   3   -0.14    0.12
   9  -2  -3    1.13    0.16
   9  -2  -3    1.13    0.13
  -9   2   3    1.32    0.20
   8  -2  -3    4.32    0.21
   8  -2  -3    4.29    0.19
  -8   2   3    4.30    0.25
   7  -2  -3   21.17    0.57
   7  -2  -3   20.82    0.51
   7  -2  -3   20.93    0.52
   7  -2  -3   19.78    0.58
  -7   2   3   21.09    0.56
  -7   2   3   20.35    0.50
   6  -2  -3   19.56    0.49
   6  -2  -3   19.40    0.47
   6  -2  -3   19.96    0.49
   6  -2  -3   20.05    0.53
  -6   2   3   19.79    0.46
  -6   2   3   19.94    0.51
  -6   2   3   19.41    0.50
   5  -2  -3   10.53    0.29
   5  -2  -3   10.52    0.27
   5  -2  -3   10.77    0.32
   5  -2  -3   10.93    0.29
  -5   2   3   10.36    0.32
  -5   2   3   10.48    0.26
  -5   2   3   10.52    0.29
  -5   2   3   10.97    0.31
   4  -2  -3   33.41    0.76
   4  -2  -3   32.45    0.73
  -4   2   3   32.02    0.74
  -4   2   3   32.05    0.73
  -4   2   3   32.07    0.71
   3  -2  -3  154.76    3.38
   3  -2  -3  165.34    3.36
   3  -2  -3  155.21    3.40
   3  -2  -3  152.27    3.36
  -3   2   3  159.36    3.34
  -3   2   3  155.17    3.34
  -3   2   3  149.43    3.34
  -3   2   3  159.17    3.36
   2  -2  -3  112.74    2.44
   2  -2  -3  113.07    2.44
   2  -2  -3  113.32    2.43
  -2   2   3  117.00    2.43
  -2   2   3  109.91    2.44
   1  -2  -3  106.25    2.19
   1  -2  -3  105.09    2.15
   1  -2  -3  102.20    2.17
  -1   2   3   86.64    2.14
   0  -2  -3    0.14    0.02
   0  -2  -3    0.10    0.02
   0  -2  -3    0.06    0.02
  -1  -2  -3  107.30    2.29
  -1  -2  -3  106.50    2.27
  -1  -2  -3  106.82    2.29
  -1  -2  -3  104.56    2.27
   1   2   3  106.47    2.30
  -2  -2  -3  114.84    2.47
  -2  -2  -3  114.86    2.44
   2   2   3  113.68    2.45
   2   2   3  115.09    2.46
  -3  -2  -3  156.01    3.37
  -3  -2  -3  157.03    3.39
  -3  -2  -3  157.64    3.43
   3   2   3  157.65    3.41
   3   2   3  162.15    3.42
   3   2   3  157.26    3.81
  -4  -2  -3   31.58    0.72
  -4  -2  -3   32.32    0.72
  -4  -2  -3   33.26    0.74
   4   2   3   26.97    0.71
   4   2   3   32.89    0.74
   4   2   3   33.47    0.69
  -5  -2  -3   11.18    0.32
  -5  -2  -3   10.82    0.29
  -5  -2  -3   10.53    0.29
   5   2   3   10.60    0.26
   5   2   3   10.73    0.31
  -6  -2  -3   20.25    0.52
  -6  -2  -3   19.55    0.48
  -6  -2  -3   19.65    0.49
   6   2   3   19.58    0.61
   6   2   3   19.73    0.45
   6   2   3   18.49    0.48
  -7  -2  -3   21.13    0.57
  -7  -2  -3   20.73    0.54
  -7  -2  -3   20.99    0.53
   7   2   3   20.55    0.52
   7   2   3   20.50    0.49
  -8  -2  -3    4.60    0.25
  -8  -2  -3    4.58    0.24
  -8  -2  -3    4.60    0.22
   8   2   3    4.58    0.22
  -9  -2  -3    1.70    0.21
  -9  -2  -3    1.41    0.23
  -9  -2  -3    1.47    0.19
   9   2   3    1.36    0.17
 -10  -2  -3   -0.04    0.13
 -10  -2  -3    0.06    0.12
 -10  -2  -3   -0.06    0.11
  10   2   3   -0.12    0.11
  10  -3  -3   -0.12    0.11
  10  -3  -3   -0.18    0.12
 -10   3   3   -0.15    0.12
   9  -3  -3    3.00    0.20
   9  -3  -3    2.98    0.22
  -9   3   3    3.46    0.24
   8  -3  -3    0.25    0.10
   8  -3  -3    0.31    0.09
  -8   3   3    0.26    0.12
   7  -3  -3    8.31    0.33
   7  -3  -3    9.10    0.30
   7  -3  -3    8.54    0.28
   7  -3  -3    8.76    0.26
  -7   3   3    8.71    0.32
  -7   3   3    8.51    0.28
   6  -3  -3    4.33    0.16
   6  -3  -3    4.18    0.22
   6  -3  -3    4.13    0.17
   6  -3  -3    4.24    0.18
  -6   3   3    4.04    0.25
  -6   3   3    4.45    0.21
  -6   3   3    3.88    0.14
   5  -3  -3    4.56    0.15
   5  -3  -3    4.51    0.17
   5  -3  -3    4.59    0.20
  -5   3   3    4.28    0.16
  -5   3   3    4.87    0.19
  -5   3   3    4.27    0.13
   4  -3  -3   22.71    0.53
   4  -3  -3   22.40    0.55
   4  -3  -3   22.54    0.53
  -4   3   3   22.20    0.49
  -4   3   3   23.22    0.54
  -4   3   3   21.78    0.52
  -4   3   3   22.55    0.55
   3  -3  -3   60.64    1.33
   3  -3  -3   62.76    1.31
   3  -3  -3   57.08    1.32
   3  -3  -3   62.66    1.35
  -3   3   3   61.50    1.34
  -3   3   3   60.83    1.30
   2  -3  -3   16.23    0.38
   2  -3  -3   15.95    0.37
   1  -3  -3  239.23    5.03
   1  -3  -3  227.84    5.07
   0  -3  -3  327.00    7.12
   0  -3  -3  335.05    7.08
   0   3   3  332.02    7.07
  -1  -3  -3  237.33    5.09
  -1  -3  -3  236.69    5.07
   1   3   3  234.59    5.08
  -2  -3  -3   15.73    0.34
  -2  -3  -3   15.76    0.36
  -2  -3  -3   15.45    0.34
   2   3   3   15.10    0.36
   2   3   3   15.69    0.34
  -3  -3  -3   60.28    1.33
  -3  -3  -3   60.56    1.34
  -3  -3  -3   62.18    1.33
  -3  -3  -3   61.76    1.36
   3   3   3   62.10    1.33
   3   3   3   61.80    1.31
   3   3   3   61.78    1.34
  -4  -3  -3   22.71    0.55
  -4  -3  -3   22.73    0.52
  -4  -3  -3   22.63    0.53
   4   3   3   22.86    0.54
   4   3   3   22.78    0.50
   4   3   3   22.36    0.53
  -5  -3  -3    4.37    0.16
  -5  -3  -3    4.67    0.19
  -5  -3  -3    4.28    0.16
   5   3   3    4.41    0.18
   5   3   3    4.41    0.13
  -6  -3  -3    4.48    0.21
  -6  -3  -3    4.16    0.18
  -6  -3  -3    4.01    0.17
   6   3   3    4.04    0.14
  -7  -3  -3    8.86    0.33
  -7  -3  -3    8.62    0.29
  -7  -3  -3    8.80    0.28
   7   3   3    8.63    0.28
  -8  -3  -3    0.33    0.12
  -8  -3  -3    0.34    0.11
  -8  -3  -3    0.38    0.10
   8   3   3    0.35    0.10
  -9  -3  -3    3.57    0.22
  -9  -3  -3    3.27    0.27
  -9  -3  -3    3.68    0.26
   9   3   3    3.31    0.22
 -10  -3  -3   -0.10    0.13
 -10  -3  -3   -0.05    0.12
 -10  -3  -3    0.01    0.12
  10   3   3   -0.11    0.12
  10  -4  -3    0.51    0.14
 -10   4   3    0.49    0.15
   9  -4  -3    3.61    0.21
   9  -4  -3    3.91    0.25
  -9   4   3    4.09    0.28
   8  -4  -3    1.35    0.18
   8  -4  -3    1.10    0.15
  -8   4   3    1.19    0.20
   7  -4  -3    1.26    0.16
   7  -4  -3    1.59    0.16
   7  -4  -3    1.32    0.13
  -7   4   3    1.24    0.18
   6  -4  -3   12.47    0.39
   6  -4  -3   12.22    0.34
   6  -4  -3   12.55    0.32
   6  -4  -3   12.56    0.35
  -6   4   3   12.02    0.33
  -6   4   3   12.44    0.37
   5  -4  -3   12.81    0.34
   5  -4  -3   13.06    0.34
   5  -4  -3   12.84    0.37
   5  -4  -3   12.79    0.31
  -5   4   3   12.17    0.30
  -5   4   3   12.85    0.36
   4  -4  -3   57.93    1.28
   4  -4  -3   58.48    1.29
   4  -4  -3   59.70    1.31
  -4   4   3   56.63    1.24
  -4   4   3   58.28    1.30
   3  -4  -3   35.68    0.80
   3  -4  -3   36.14    0.82
   3  -4  -3   35.22    0.77
   2  -4  -3   24.17    0.53
   2  -4  -3   22.86    0.54
   2  -4  -3   24.49    0.55
  -2   4   3   23.77    0.55
   1  -4  -3   49.59    1.06
   1  -4  -3   50.73    1.07
   1  -4  -3   48.96    1.07
  -1   4   3   50.66    1.11
   0  -4  -3    0.38    0.04
  -1  -4  -3   50.12    1.09
  -1  -4  -3   50.24    1.09
   1   4   3   50.76    1.09
  -2  -4  -3   23.63    0.54
  -2  -4  -3   23.99    0.52
  -2  -4  -3   24.16    0.52
  -2  -4  -3   24.36    0.53
   2   4   3   24.47    0.53
   2   4   3   23.91    0.54
   2   4   3   24.25    0.54
  -3  -4  -3   34.24    0.76
  -3  -4  -3   35.20    0.76
  -3  -4  -3   34.70    0.78
  -3  -4  -3   35.70    0.81
   3   4   3   35.28    0.78
   3   4   3   34.47    0.78
   3   4   3   35.21    0.76
  -4  -4  -3   58.46    1.28
  -4  -4  -3   58.55    1.31
  -4  -4  -3   57.17    1.26
   4   4   3   57.21    1.28
   4   4   3   58.40    1.25
   4   4   3   58.36    1.27
  -5  -4  -3   12.53    0.34
  -5  -4  -3   13.19    0.37
  -5  -4  -3   12.52    0.33
   5   4   3   12.17    0.34
   5   4   3   12.69    0.30
  -6  -4  -3   12.07    0.33
  -6  -4  -3   12.28    0.34
  -6  -4  -3   12.27    0.37
   6   4   3   12.10    0.29
   6   4   3   10.19    0.32
  -7  -4  -3    1.22    0.18
  -7  -4  -3    1.32    0.15
  -7  -4  -3    1.04    0.15
   7   4   3    1.18    0.15
  -8  -4  -3    1.33    0.21
  -8  -4  -3    1.38    0.19
  -8  -4  -3    1.54    0.19
   8   4   3    1.37    0.17
  -9  -4  -3    3.83    0.29
  -9  -4  -3    4.06    0.25
  -9  -4  -3    4.17    0.28
   9   4   3    4.02    0.24
 -10  -4  -3    0.47    0.16
 -10  -4  -3    0.65    0.15
 -10  -4  -3    0.57    0.15
  10   4   3    0.42    0.14
  10  -5  -3    2.00    0.24
   9  -5  -3    6.37    0.30
  -9   5   3    6.26    0.32
   8  -5  -3    3.29    0.26
   8  -5  -3    3.91    0.23
   8  -5  -3    3.58    0.19
   8  -5  -3    3.93    0.23
  -8   5   3    3.46    0.26
   7  -5  -3   20.15    0.53
   7  -5  -3   20.39    0.59
   7  -5  -3   20.26    0.50
   7  -5  -3   21.00    0.54
  -7   5   3   20.30    0.57
   6  -5  -3   14.24    0.36
   6  -5  -3   13.37    0.39
   6  -5  -3   13.86    0.38
   6  -5  -3   14.22    0.43
  -6   5   3   14.15    0.42
   5  -5  -3    4.03    0.17
   5  -5  -3    4.24    0.14
   5  -5  -3    4.00    0.17
   5  -5  -3    3.85    0.20
   4  -5  -3    7.74    0.25
   4  -5  -3    7.59    0.22
  -4   5   3    7.59    0.18
   3  -5  -3   68.10    1.67
   3  -5  -3   85.26    1.70
   3  -5  -3   81.55    1.67
  -3   5   3   73.20    1.69
   2  -5  -3   66.13    1.45
   2  -5  -3   68.23    1.47
   2  -5  -3   66.05    1.46
  -2   5   3   67.18    1.42
  -2   5   3   68.14    1.48
   1  -5  -3   76.11    1.61
   1  -5  -3   74.24    1.61
   1  -5  -3   73.01    1.64
   1  -5  -3   75.36    1.61
  -1   5   3   76.04    1.62
  -1   5   3   78.69    1.66
   0  -5  -3   16.41    0.37
   0   5   3   16.35    0.36
   0   5   3   16.75    0.41
  -1  -5  -3   77.03    1.65
  -1  -5  -3   75.72    1.65
   1   5   3   77.63    1.65
  -2  -5  -3   67.53    1.44
  -2  -5  -3   66.53    1.46
   2   5   3   66.93    1.44
   2   5   3   67.00    1.43
   2   5   3   67.01    1.45
  -3  -5  -3   84.57    1.80
  -3  -5  -3   80.28    1.77
  -3  -5  -3   82.58    1.77
   3   5   3   82.28    1.77
   3   5   3   83.38    1.79
   3   5   3   83.82    1.78
  -4  -5  -3    7.95    0.26
  -4  -5  -3    7.69    0.20
  -4  -5  -3    7.17    0.20
  -4  -5  -3    7.70    0.23
   4   5   3    7.65    0.22
   4   5   3    7.63    0.19
   4   5   3    7.61    0.22
  -5  -5  -3    4.18    0.17
  -5  -5  -3    4.20    0.20
  -5  -5  -3    3.44    0.15
   5   5   3    4.11    0.17
   5   5   3    4.04    0.13
  -6  -5  -3   14.45    0.43
  -6  -5  -3   14.47    0.39
  -6  -5  -3   14.17    0.38
   6   5   3   14.24    0.39
  -7  -5  -3   20.69    0.54
  -7  -5  -3   20.61    0.59
  -7  -5  -3   20.65    0.53
   7   5   3   20.86    0.53
  -8  -5  -3    3.41    0.25
  -8  -5  -3    3.83    0.23
  -8  -5  -3    3.61    0.22
   8   5   3    3.65    0.23
  -9  -5  -3    7.00    0.32
  -9  -5  -3    6.42    0.35
  -9  -5  -3    6.87    0.32
   9   5   3    6.74    0.30
 -10  -5  -3    1.70    0.28
 -10  -5  -3    2.03    0.27
 -10  -5  -3    2.11    0.26
  10   5   3    1.95    0.24
   9  -6  -3    5.53    0.29
  -9   6   3    5.00    0.31
   8  -6  -3    0.74    0.12
   8  -6  -3    0.48    0.13
   8  -6  -3    0.62    0.12
  -8   6   3    0.54    0.15
   7  -6  -3    3.93    0.25
   7  -6  -3    4.15    0.22
   7  -6  -3    4.29    0.22
   7  -6  -3    4.13    0.19
  -7   6   3    3.63    0.24
   6  -6  -3    6.00    0.23
   6  -6  -3    6.09    0.26
   6  -6  -3    5.68    0.23
  -6   6   3    5.88    0.26
   5  -6  -3    0.52    0.09
   5  -6  -3    0.32    0.08
   5  -6  -3    0.46    0.09
   4  -6  -3    0.36    0.07
   4  -6  -3    0.36    0.06
   3  -6  -3    4.47    0.15
   3  -6  -3    4.76    0.17
   3  -6  -3    4.32    0.17
  -3   6   3    4.31    0.11
  -3   6   3    4.34    0.18
   2  -6  -3   23.88    0.53
   2  -6  -3   22.82    0.53
   2  -6  -3   23.98    0.55
  -2   6   3   22.86    0.51
  -2   6   3   23.52    0.57
   1  -6  -3   26.17    0.60
   1  -6  -3   25.11    0.56
   1  -6  -3   25.82    0.56
   1  -6  -3   25.24    0.57
  -1   6   3   26.66    0.62
   0  -6  -3    0.00    0.04
   0  -6  -3   -0.01    0.03
   0   6   3    0.00    0.05
  -1  -6  -3   25.24    0.57
  -2  -6  -3   23.74    0.55
   2   6   3   23.40    0.53
   2   6   3   23.53    0.51
   2   6   3   23.59    0.54
  -3  -6  -3    4.21    0.15
  -3  -6  -3    3.96    0.11
  -3  -6  -3    4.17    0.11
   3   6   3    4.23    0.13
   3   6   3    4.23    0.15
   3   6   3    4.09    0.12
  -4  -6  -3    0.38    0.06
  -4  -6  -3    0.41    0.05
  -4  -6  -3    0.34    0.07
   4   6   3    0.34    0.06
   4   6   3    0.38    0.05
   4   6   3    0.43    0.05
  -5  -6  -3    0.27    0.08
  -5  -6  -3    0.39    0.09
  -5  -6  -3    0.58    0.09
   5   6   3    0.55    0.06
   5   6   3    0.38    0.08
  -6  -6  -3    5.99    0.24
  -6  -6  -3    6.14    0.21
  -6  -6  -3    6.19    0.27
   6   6   3    5.90    0.23
  -7  -6  -3    4.37    0.20
  -7  -6  -3    3.93    0.22
  -7  -6  -3    3.98    0.25
   7   6   3    4.12    0.21
  -8  -6  -3    0.49    0.14
  -8  -6  -3    0.53    0.12
  -8  -6  -3    0.85    0.12
   8   6   3    0.64    0.13
  -9  -6  -3    5.68    0.29
  -9  -6  -3    5.59    0.29
  -9  -6  -3    5.15    0.33
   9   6   3    5.34    0.28
   9  -7  -3    0.58    0.14
  -9   7   3    0.24    0.16
   8  -7  -3    5.80    0.28
   8  -7  -3    5.72    0.28
   8  -7  -3    5.29    0.31
  -8   7   3    5.11    0.30
   7  -7  -3    3.24    0.22
   7  -7  -3    3.46    0.21
   7  -7  -3    3.56    0.24
  -7   7   3    2.97    0.24
   6  -7  -3    5.46    0.24
   6  -7  -3    5.70    0.26
   6  -7  -3    5.57    0.23
  -6   7   3    5.59    0.26
   5  -7  -3   20.25    0.54
   5  -7  -3   20.10    0.51
   5  -7  -3   19.66    0.52
  -5   7   3   19.89    0.54
   4  -7  -3    2.19    0.14
   4  -7  -3    2.13    0.12
  -4   7   3    1.70    0.15
   3  -7  -3   12.47    0.31
   3  -7  -3   12.68    0.34
   3  -7  -3   12.50    0.34
  -3   7   3   11.99    0.35
  -3   7   3   11.91    0.27
   2  -7  -3   39.73    0.90
   2  -7  -3   42.21    0.91
   2  -7  -3   42.72    0.94
  -2   7   3   41.48    0.96
  -2   7   3   40.50    0.89
   1  -7  -3    4.85    0.13
   1  -7  -3    4.65    0.12
   1  -7  -3    4.84    0.12
   1  -7  -3    4.93    0.17
  -1   7   3    4.82    0.18
   0  -7  -3   15.61    0.37
   0  -7  -3   16.13    0.39
   0   7   3   16.25    0.42
  -1  -7  -3    4.73    0.16
  -1  -7  -3    4.97    0.15
  -2  -7  -3   42.16    0.94
  -2  -7  -3   42.73    0.95
   2   7   3   42.63    0.94
   2   7   3   42.85    0.95
  -3  -7  -3   12.98    0.34
   3   7   3   12.58    0.33
   3   7   3   12.46    0.31
  -4  -7  -3    2.11    0.09
  -4  -7  -3    2.19    0.14
  -4  -7  -3    2.10    0.09
   4   7   3    2.11    0.10
   4   7   3    2.26    0.11
   4   7   3    2.44    0.13
  -5  -7  -3   19.85    0.47
  -5  -7  -3   19.34    0.51
   5   7   3   19.43    0.49
   5   7   3   19.92    0.47
  -6  -7  -3    5.18    0.23
  -6  -7  -3    5.34    0.19
   6   7   3    5.47    0.23
  -7  -7  -3    3.32    0.24
  -7  -7  -3    3.49    0.18
  -7  -7  -3    3.17    0.21
   7   7   3    3.25    0.19
  -8  -7  -3    5.47    0.27
  -8  -7  -3    5.28    0.31
  -8  -7  -3    5.75    0.25
   8   7   3    5.60    0.25
  -9  -7  -3    0.59    0.13
  -9  -7  -3    0.35    0.15
  -9  -7  -3    0.52    0.15
   9   7   3    0.74    0.15
   9  -8  -3    0.08    0.12
   8  -8  -3    2.72    0.23
   8  -8  -3    2.91    0.24
  -8   8   3    2.17    0.25
   7  -8  -3    0.33    0.11
   7  -8  -3    0.40    0.10
   7  -8  -3    0.35    0.11
  -7   8   3    0.24    0.13
   6  -8  -3    1.14    0.18
   6  -8  -3    1.54    0.17
   6  -8  -3    1.31    0.17
  -6   8   3    1.41    0.20
   5  -8  -3    7.71    0.26
   5  -8  -3    7.85    0.29
   5  -8  -3    7.83    0.28
  -5   8   3    8.21    0.30
   4  -8  -3   10.33    0.30
   4  -8  -3   10.91    0.33
   4  -8  -3   10.96    0.33
  -4   8   3   10.42    0.34
   3  -8  -3    4.38    0.17
   3  -8  -3    4.32    0.19
   3  -8  -3    4.42    0.15
  -3   8   3    4.26    0.20
   2  -8  -3   41.86    0.91
   2  -8  -3   42.22    0.95
   2  -8  -3   40.32    0.92
  -2   8   3   40.70    0.96
   1  -8  -3    8.35    0.21
   1  -8  -3    8.74    0.26
   1  -8  -3    8.77    0.20
  -1   8   3    8.27    0.27
   0  -8  -3    0.15    0.06
   0  -8  -3    0.08    0.04
   0   8   3    0.14    0.07
  -1  -8  -3    8.92    0.25
  -1  -8  -3    8.76    0.24
   1   8   3    8.66    0.28
  -2  -8  -3   42.37    0.95
  -2  -8  -3   42.18    0.94
   2   8   3   42.35    0.94
   2   8   3   41.75    0.95
  -3  -8  -3    4.25    0.15
  -3  -8  -3    4.22    0.18
   3   8   3    4.50    0.15
   3   8   3    4.29    0.17
  -4  -8  -3   10.56    0.31
  -4  -8  -3   10.22    0.25
  -4  -8  -3   10.51    0.26
   4   8   3    9.96    0.30
   4   8   3   10.35    0.27
  -5  -8  -3    7.82    0.28
  -5  -8  -3    7.76    0.22
   5   8   3    7.83    0.26
  -6  -8  -3    1.22    0.12
  -6  -8  -3    1.32    0.16
   6   8   3    1.48    0.15
  -7  -8  -3    0.31    0.11
  -7  -8  -3    0.38    0.09
   7   8   3    0.42    0.12
  -8  -8  -3    2.72    0.22
  -8  -8  -3    3.07    0.21
   8   8   3    2.76    0.21
  -9  -8  -3    0.12    0.12
  -9  -8  -3    0.02    0.13
   9   8   3   -0.07    0.13
   8  -9  -3    0.32    0.13
   8  -9  -3    0.34    0.12
  -8   9   3    0.00    0.14
   7  -9  -3    2.03    0.22
   7  -9  -3    2.13    0.21
  -7   9   3    1.91    0.24
   6  -9  -3    0.82    0.13
   6  -9  -3    0.51    0.11
  -6   9   3    0.70    0.14
   5  -9  -3    6.55    0.27
   5  -9  -3    6.63    0.24
   5  -9  -3    6.39    0.27
  -5   9   3    6.77    0.30
   4  -9  -3    5.75    0.22
   4  -9  -3    5.52    0.20
   4  -9  -3    5.80    0.24
  -4   9   3    5.61    0.25
   3  -9  -3    6.68    0.21
   3  -9  -3    6.80    0.26
  -3   9   3    7.26    0.28
   2  -9  -3    1.54    0.09
   2  -9  -3    1.26    0.14
  -2   9   3    1.55    0.16
   1  -9  -3    7.51    0.20
   1  -9  -3    7.35    0.18
   1  -9  -3    7.50    0.25
   1  -9  -3    7.75    0.18
  -1   9   3    7.92    0.27
   0  -9  -3   25.07    0.60
   0  -9  -3   24.86    0.57
   0   9   3   24.85    0.63
  -1  -9  -3    7.90    0.23
  -1  -9  -3    7.43    0.24
   1   9   3    7.75    0.27
  -2  -9  -3    1.37    0.12
  -2  -9  -3    1.50    0.12
   2   9   3    1.42    0.12
   2   9   3    1.53    0.12
  -3  -9  -3    6.97    0.24
  -3  -9  -3    6.78    0.22
   3   9   3    6.83    0.23
   3   9   3    6.96    0.22
  -4  -9  -3    5.48    0.22
  -4  -9  -3    5.35    0.16
   4   9   3    5.35    0.21
   4   9   3    5.67    0.18
  -5  -9  -3    6.48    0.20
  -5  -9  -3    6.57    0.26
   5   9   3    6.52    0.24
  -6  -9  -3    0.74    0.09
  -6  -9  -3    0.86    0.12
   6   9   3    1.22    0.16
  -7  -9  -3    2.02    0.20
  -7  -9  -3    2.00    0.17
   7   9   3    2.13    0.19
  -8  -9  -3    0.33    0.13
  -8  -9  -3    0.30    0.10
   8   9   3    0.54    0.13
   8 -10  -3   -0.10    0.12
   8 -10  -3    0.09    0.13
   7 -10  -3   -0.05    0.11
   7 -10  -3   -0.05    0.10
  -7  10   3   -0.03    0.13
   6 -10  -3    2.45    0.20
   6 -10  -3    2.34    0.21
  -6  10   3    2.33    0.24
   5 -10  -3    1.32    0.19
   5 -10  -3    1.23    0.16
  -5  10   3    1.40    0.20
   4 -10  -3   16.81    0.48
   4 -10  -3   16.53    0.44
  -4  10   3   16.64    0.49
   3 -10  -3   21.57    0.52
   3 -10  -3   22.20    0.58
  -3  10   3   22.01    0.59
   2 -10  -3   17.06    0.47
   2 -10  -3   16.76    0.40
  -2  10   3   17.30    0.49
   1 -10  -3   12.64    0.36
   1 -10  -3   12.06    0.29
   1 -10  -3   12.51    0.29
  -1  10   3   12.60    0.39
   0 -10  -3    0.04    0.08
   0  10   3    0.13    0.09
  -1 -10  -3   12.42    0.35
  -1 -10  -3   12.68    0.33
   1  10   3   12.21    0.38
  -2 -10  -3   16.39    0.43
  -2 -10  -3   16.93    0.43
   2  10   3   16.42    0.43
   2  10   3   16.89    0.43
   2  10   3   16.58    0.48
  -3 -10  -3   21.90    0.55
  -3 -10  -3   21.15    0.53
   3  10   3   21.90    0.53
   3  10   3   21.66    0.55
  -4 -10  -3   14.90    0.37
  -4 -10  -3   16.69    0.45
   4  10   3   16.00    0.43
   4  10   3   15.98    0.44
  -5 -10  -3    1.36    0.18
  -5 -10  -3    1.10    0.11
   5  10   3    1.37    0.16
  -6 -10  -3    2.55    0.21
  -6 -10  -3    2.02    0.15
   6  10   3    2.53    0.18
  -7 -10  -3   -0.08    0.11
  -7 -10  -3   -0.04    0.08
   7  10   3    0.00    0.11
  -8 -10  -3   -0.06    0.13
  -8 -10  -3    0.14    0.10
   8  10   3    0.36    0.13
   7 -11  -3    0.34    0.12
   7 -11  -3    0.45    0.14
  -7  11   3    0.47    0.15
   6 -11  -3    0.54    0.13
   6 -11  -3    0.59    0.12
  -6  11   3    0.54    0.15
   5 -11  -3    1.68    0.19
   5 -11  -3    1.45    0.17
  -5  11   3    1.46    0.23
   4 -11  -3    5.50    0.22
   4 -11  -3    5.70    0.26
  -4  11   3    5.73    0.29
   3 -11  -3    2.65    0.14
   3 -11  -3    2.84    0.21
  -3  11   3    2.87    0.22
   2 -11  -3   13.16    0.33
   2 -11  -3   13.18    0.40
  -2  11   3   13.12    0.41
   1 -11  -3    8.31    0.29
  -1  11   3    8.26    0.31
   0 -11  -3   14.35    0.37
   0 -11  -3   14.30    0.41
   0  11   3   14.42    0.43
  -1 -11  -3    8.28    0.28
  -1 -11  -3    8.21    0.26
   1  11   3    8.43    0.31
  -2 -11  -3   12.95    0.37
  -2 -11  -3   13.06    0.37
   2  11   3   12.67    0.36
   2  11   3   13.46    0.42
   2  11   3   12.86    0.36
  -3 -11  -3    2.76    0.17
  -3 -11  -3    2.63    0.18
   3  11   3    2.75    0.17
   3  11   3    2.30    0.18
  -4 -11  -3    5.44    0.25
   4  11   3    5.43    0.24
  -5 -11  -3    1.24    0.11
  -5 -11  -3    1.84    0.20
   5  11   3    1.52    0.17
  -6 -11  -3    0.70    0.13
  -6 -11  -3    0.65    0.09
   6  11   3    0.78    0.13
  -7 -11  -3    0.42    0.14
  -7 -11  -3    0.47    0.10
   7  11   3    0.70    0.13
   7 -12  -3    0.45    0.13
   7 -12  -3    0.55    0.16
   6 -12  -3    2.10    0.21
   6 -12  -3    1.88    0.25
  -6  12   3    1.93    0.24
   5 -12  -3    2.60    0.20
   5 -12  -3    2.27    0.24
  -5  12   3    2.46    0.23
   4 -12  -3    1.17    0.16
   4 -12  -3    1.51    0.19
  -4  12   3    1.50    0.22
   3 -12  -3    2.01    0.19
   3 -12  -3    1.88    0.14
  -3  12   3    2.10    0.21
   2 -12  -3    1.64    0.11
   2 -12  -3    1.69    0.18
  -2  12   3    1.82    0.20
   1 -12  -3    0.55    0.07
   1 -12  -3    0.74    0.11
  -1  12   3    0.83    0.13
   0 -12  -3   -0.02    0.08
   0 -12  -3   -0.04    0.09
   0  12   3    0.11    0.10
  -1 -12  -3    0.63    0.09
  -1 -12  -3    0.68    0.11
   1  12   3    0.77    0.13
  -2 -12  -3    1.45    0.15
  -2 -12  -3    1.78    0.17
   2  12   3    1.71    0.16
   2  12   3    1.61    0.15
   2  12   3    1.79    0.19
  -3 -12  -3    2.03    0.18
  -3 -12  -3    2.00    0.16
   3  12   3    2.10    0.20
   3  12   3    1.92    0.16
   3  12   3    1.89    0.17
  -4 -12  -3    1.21    0.14
   4  12   3    1.50    0.18
  -5 -12  -3    2.46    0.22
  -5 -12  -3    2.23    0.13
   5  12   3    2.53    0.21
  -6 -12  -3    1.95    0.16
  -6 -12  -3    2.12    0.22
   6  12   3    2.07    0.20
  -7 -12  -3    0.56    0.15
  -7 -12  -3    0.58    0.10
   7  12   3    0.49    0.14
   6 -13  -3    0.66    0.16
   6 -13  -3    0.73    0.13
   5 -13  -3    2.94    0.25
   5 -13  -3    3.11    0.22
  -5  13   3    2.96    0.25
   4 -13  -3    0.32    0.10
   4 -13  -3    0.25    0.12
  -4  13   3    0.50    0.14
   3 -13  -3    0.47    0.09
   3 -13  -3    0.42    0.13
  -3  13   3    0.47    0.13
   2 -13  -3    0.08    0.06
   2 -13  -3   -0.04    0.10
  -2  13   3    0.08    0.12
   1 -13  -3    2.65    0.20
   1 -13  -3    2.71    0.11
  -1  13   3    2.93    0.23
   0 -13  -3    2.70    0.21
   0  13   3    2.97    0.24
  -1 -13  -3    2.68    0.16
  -1 -13  -3    2.64    0.20
   1  13   3    2.63    0.22
  -2 -13  -3   -0.12    0.10
  -2 -13  -3    0.10    0.09
   2  13   3    0.03    0.09
   2  13   3    0.01    0.10
   2  13   3   -0.04    0.10
  -3 -13  -3    0.54    0.11
   3  13   3    0.57    0.11
   3  13   3    0.54    0.13
  -4 -13  -3    0.35    0.12
   4  13   3    0.34    0.11
   4  13   3    0.46    0.14
  -5 -13  -3    2.64    0.14
  -5 -13  -3    2.67    0.23
   5  13   3    3.35    0.23
  -6 -13  -3    0.52    0.09
  -6 -13  -3    0.72    0.15
   6  13   3    0.81    0.14
   5 -14  -3    1.57    0.19
   5 -14  -3    2.05    0.21
  -5  14   3    2.40    0.40
   4 -14  -3    4.17    0.28
   4 -14  -3    4.86    0.24
  -4  14   3    4.55    0.28
   3 -14  -3    2.72    0.24
   3 -14  -3    2.70    0.18
  -3  14   3    3.21    0.25
   2 -14  -3    1.19    0.13
   2 -14  -3    1.52    0.22
   1 -14  -3    0.22    0.06
   1 -14  -3    0.40    0.12
  -1  14   3    0.46    0.13
   0 -14  -3    0.08    0.11
   0  14   3    0.28    0.12
  -1 -14  -3    0.37    0.12
   1  14   3    0.24    0.12
  -2 -14  -3    1.32    0.14
  -2 -14  -3    1.32    0.19
   2  14   3    1.44    0.18
   2  14   3    1.49    0.17
   2  14   3    1.67    0.21
  -3 -14  -3    2.77    0.22
   3  14   3    2.67    0.21
  -4 -14  -3    4.24    0.25
   4  14   3    4.85    0.25
  -5 -14  -3    1.11    0.13
  -5 -14  -3    1.77    0.21
   3 -15  -3    0.54    0.10
   3 -15  -3    0.76    0.16
  -3  15   3    0.79    0.16
   2 -15  -3   -0.02    0.07
   2 -15  -3    0.11    0.12
  -2  15   3    0.19    0.12
   1 -15  -3    0.82    0.08
   1 -15  -3    1.29    0.16
   0 -15  -3    1.23    0.15
   0  15   3    1.43    0.21
  -1 -15  -3    1.28    0.15
   1  15   3    1.26    0.15
  -3 -15  -3    0.59    0.13
   3  15   3    0.77    0.13
   3  15  -4    0.36    0.14
  -3 -15   4   -0.05    0.13
  -3 -15   4    0.17    0.07
   2  15  -4    1.89    0.24
  -2 -15   4    1.25    0.13
  -2 -15   4    1.97    0.23
   1  15  -4    3.11    0.26
   1  15  -4    2.70    0.21
  -1 -15   4    2.82    0.26
  -1 -15   4    3.36    0.15
   0  15  -4   -0.02    0.13
   0 -15   4    0.15    0.07
   0 -15   4   -0.05    0.13
  -1  15  -4    2.97    0.26
   1 -15   4    2.71    0.26
   1 -15   4    3.36    0.17
   2 -15   4    1.40    0.19
   2 -15   4    1.56    0.16
   3 -15   4    0.12    0.09
   3 -15   4    0.20    0.14
   4  14  -4    0.82    0.15
   4  14  -4    1.58    0.21
  -4 -14   4    0.97    0.13
  -4 -14   4    0.71    0.15
   3  14  -4    3.56    0.24
  -3 -14   4    3.08    0.24
  -3 -14   4    2.89    0.15
   2  14  -4    1.80    0.22
  -2 -14   4    1.88    0.22
  -2 -14   4    1.50    0.12
   1  14  -4    1.08    0.15
  -1 -14   4    1.34    0.12
  -1 -14   4    1.08    0.15
   0  14  -4    1.34    0.15
   0  14  -4    1.47    0.17
   0 -14   4    1.36    0.13
   0 -14   4    1.48    0.17
  -1  14  -4    1.30    0.17
   1 -14   4    1.08    0.16
   1 -14   4    1.34    0.13
   2 -14   4    1.74    0.22
   2 -14   4    1.68    0.15
   3 -14   4    2.74    0.25
   3 -14   4    2.75    0.19
   4 -14   4    0.64    0.16
   4 -14   4    0.74    0.12
   6  13  -4    0.79    0.16
  -6 -13   4    0.66    0.16
  -6 -13   4    0.85    0.11
   5  13  -4    0.57    0.15
   5  13  -4    0.59    0.12
  -5 -13   4    0.41    0.09
  -5 -13   4    0.31    0.14
   4  13  -4    3.75    0.23
   4  13  -4    3.85    0.24
  -4 -13   4    3.86    0.25
  -4 -13   4    3.47    0.17
   3  13  -4    1.68    0.20
  -3 -13   4    1.37    0.11
  -3 -13   4    1.51    0.20
   2  13  -4    0.19    0.11
  -2 -13   4    0.25    0.12
  -2 -13   4    0.32    0.11
  -2 -13   4    0.34    0.06
   1  13  -4    0.27    0.11
  -1 -13   4    0.42    0.12
  -1 -13   4    0.33    0.06
   0  13  -4    0.06    0.10
   0  13  -4   -0.02    0.08
   0 -13   4    0.06    0.06
   0 -13   4    0.02    0.10
  -1  13  -4    0.47    0.09
   1 -13   4    0.28    0.12
   1 -13   4    0.34    0.07
  -2  13  -4    0.41    0.10
   2 -13   4    0.35    0.08
   2 -13   4    0.38    0.12
   3 -13   4    1.46    0.15
   3 -13   4    1.27    0.16
  -4  13  -4    3.27    0.24
   4 -13   4    3.66    0.21
   4 -13   4    3.59    0.27
  -5  13  -4    0.29    0.14
   5 -13   4    0.36    0.11
   5 -13   4    0.34    0.14
  -6  13  -4    0.46    0.16
   6 -13   4    0.65    0.16
   6 -13   4    0.75    0.14
   6  12  -4    0.52    0.14
   6  12  -4    0.53    0.11
  -6 -12   4    0.62    0.15
  -6 -12   4    0.59    0.10
   5  12  -4    1.57    0.21
   5  12  -4    1.54    0.18
  -5 -12   4    1.35    0.14
  -5 -12   4    1.10    0.15
   4  12  -4    1.74    0.18
  -4 -12   4    1.31    0.15
  -4 -12   4    1.41    0.12
   3  12  -4    2.44    0.20
  -3 -12   4    2.45    0.12
  -3 -12   4    2.47    0.19
   2  12  -4    5.54    0.26
  -2 -12   4    5.64    0.17
  -2 -12   4    5.91    0.26
  -2 -12   4    5.46    0.23
   1  12  -4    4.45    0.23
  -1 -12   4    4.57    0.15
  -1 -12   4    4.45    0.23
   0  12  -4    4.84    0.23
   0  12  -4    4.83    0.20
   0 -12   4    4.98    0.24
   0 -12   4    5.01    0.16
   0 -12   4    4.62    0.14
  -1  12  -4    4.63    0.18
   1 -12   4    4.51    0.16
   1 -12   4    4.55    0.23
   1 -12   4    4.35    0.16
  -2  12  -4    5.43    0.24
  -2  12  -4    5.45    0.21
   2 -12   4    5.60    0.27
   2 -12   4    5.44    0.23
   2 -12   4    5.67    0.20
  -3  12  -4    1.88    0.19
   3 -12   4    2.13    0.21
   3 -12   4    2.29    0.15
  -4  12  -4    1.28    0.15
   4 -12   4    1.24    0.16
   4 -12   4    1.44    0.16
  -5  12  -4    1.10    0.15
   5 -12   4    1.27    0.16
   5 -12   4    1.31    0.18
  -6  12  -4    0.23    0.14
   6 -12   4    0.40    0.12
   6 -12   4    0.50    0.15
   7  11  -4    0.85    0.15
  -7 -11   4    0.75    0.11
  -7 -11   4    0.87    0.16
   6  11  -4    1.54    0.20
   6  11  -4    1.77    0.17
  -6 -11   4    1.66    0.22
  -6 -11   4    1.41    0.16
   5  11  -4    5.78    0.26
   5  11  -4    6.01    0.24
  -5 -11   4    5.48    0.21
  -5 -11   4    5.57    0.26
   4  11  -4    1.47    0.17
  -4 -11   4    1.14    0.14
  -4 -11   4    1.27    0.12
   3  11  -4    3.63    0.20
  -3 -11   4    3.75    0.14
  -3 -11   4    3.86    0.22
   2  11  -4    2.01    0.17
  -2 -11   4    2.16    0.10
  -2 -11   4    2.08    0.17
  -2 -11   4    2.06    0.17
   1  11  -4   16.18    0.46
  -1 -11   4   16.13    0.38
  -1 -11   4   16.39    0.43
  -1 -11   4   16.72    0.46
   0  11  -4   -0.03    0.09
   0  11  -4    0.00    0.07
   0  11  -4    0.12    0.07
   0 -11   4   -0.06    0.08
   0 -11   4    0.02    0.05
   0 -11   4    0.05    0.04
  -1  11  -4   15.51    0.40
  -1  11  -4   15.49    0.42
   1 -11   4   15.51    0.39
   1 -11   4   15.77    0.38
   1 -11   4   16.64    0.45
  -2  11  -4    2.02    0.13
  -2  11  -4    2.07    0.14
  -2  11  -4    1.91    0.17
   2 -11   4    1.94    0.18
   2 -11   4    2.05    0.13
   2 -11   4    2.02    0.13
  -3  11  -4    3.89    0.17
  -3  11  -4    3.59    0.22
   3 -11   4    3.66    0.17
   3 -11   4    3.56    0.18
   3 -11   4    3.71    0.22
  -4  11  -4    1.14    0.19
   4 -11   4    1.35    0.15
   4 -11   4    1.12    0.14
  -5  11  -4    5.62    0.28
   5 -11   4    5.96    0.29
   5 -11   4    6.12    0.26
  -6  11  -4    1.18    0.16
   6 -11   4    1.44    0.20
   6 -11   4    1.48    0.21
  -7  11  -4    0.58    0.16
   7 -11   4    0.72    0.14
   7 -11   4    0.64    0.15
   8  10  -4    0.20    0.13
  -8 -10   4   -0.03    0.14
  -8 -10   4    0.07    0.11
   7  10  -4    0.35    0.10
   7  10  -4    0.43    0.13
  -7 -10   4    0.34    0.13
  -7 -10   4    0.33    0.10
   6  10  -4    0.39    0.10
   6  10  -4    0.21    0.11
  -6 -10   4    0.25    0.12
  -6 -10   4    0.30    0.08
   5  10  -4    2.29    0.19
   5  10  -4    2.30    0.17
  -5 -10   4    2.29    0.19
  -5 -10   4    2.03    0.14
   4  10  -4   22.30    0.56
  -4 -10   4   21.34    0.52
  -4 -10   4   23.51    0.59
   3  10  -4    4.82    0.22
  -3 -10   4    4.93    0.15
  -3 -10   4    5.07    0.22
  -3 -10   4    4.43    0.15
   2  10  -4   31.42    0.76
  -2 -10   4   31.92    0.75
  -2 -10   4   31.96    0.76
  -2 -10   4   30.53    0.70
  -2 -10   4   31.88    0.70
   1  10  -4    8.92    0.30
   1  10  -4    8.92    0.26
  -1 -10   4    8.79    0.27
  -1 -10   4    9.10    0.22
  -1 -10   4    8.98    0.29
   0  10  -4    0.54    0.08
   0 -10   4    0.51    0.05
   0 -10   4    0.41    0.09
  -1  10  -4    8.39    0.27
  -1  10  -4    8.89    0.25
   1 -10   4    8.61    0.24
   1 -10   4    9.25    0.30
   1 -10   4    8.59    0.24
  -2  10  -4   31.44    0.75
  -2  10  -4   31.11    0.72
  -2  10  -4   31.87    0.71
   2 -10   4   30.50    0.73
   2 -10   4   30.94    0.71
   2 -10   4   31.71    0.77
  -3  10  -4    4.66    0.22
  -3  10  -4    4.69    0.18
   3 -10   4    4.45    0.20
   3 -10   4    4.83    0.23
   3 -10   4    4.66    0.19
  -4  10  -4   22.39    0.59
  -4  10  -4   22.03    0.53
   4 -10   4   22.66    0.56
   4 -10   4   23.26    0.61
   4 -10   4   22.09    0.58
  -5  10  -4    2.16    0.21
   5 -10   4    2.14    0.20
   5 -10   4    2.36    0.22
   5 -10   4    2.35    0.18
  -6  10  -4    0.23    0.12
   6 -10   4    0.30    0.12
   6 -10   4    0.20    0.10
  -7  10  -4    0.30    0.14
   7 -10   4    0.44    0.13
   7 -10   4    0.40    0.12
  -8  10  -4   -0.10    0.14
   8 -10   4    0.09    0.13
   8 -10   4    0.07    0.12
   8   9  -4   -0.08    0.11
  -8  -9   4   -0.01    0.13
  -8  -9   4   -0.11    0.10
   7   9  -4    1.08    0.14
   7   9  -4    1.37    0.17
  -7  -9   4    1.48    0.16
  -7  -9   4    1.19    0.17
   6   9  -4    3.81    0.23
   6   9  -4    4.03    0.20
  -6  -9   4    3.79    0.19
  -6  -9   4    3.75    0.22
   5   9  -4    1.93    0.17
   5   9  -4    1.96    0.16
  -5  -9   4    1.74    0.14
  -5  -9   4    2.02    0.19
   4   9  -4    0.73    0.10
  -4  -9   4    0.81    0.11
  -4  -9   4    0.68    0.10
   3   9  -4    3.09    0.17
   3   9  -4    2.99    0.15
  -3  -9   4    2.97    0.12
  -3  -9   4    3.43    0.18
  -3  -9   4    3.11    0.12
   2   9  -4    7.38    0.23
   2   9  -4    7.46    0.25
  -2  -9   4    7.78    0.25
  -2  -9   4    7.65    0.25
  -2  -9   4    7.57    0.20
  -2  -9   4    7.69    0.19
  -2  -9   4    7.54    0.19
   1   9  -4   13.89    0.38
   1   9  -4   13.23    0.35
  -1  -9   4   13.69    0.31
  -1  -9   4   13.76    0.36
  -1  -9   4   14.11    0.38
  -1  -9   4   13.14    0.31
   0   9  -4    0.08    0.06
   0  -9   4    0.09    0.07
   0  -9   4   -0.02    0.03
   0  -9   4   -0.04    0.04
  -1   9  -4   13.32    0.33
  -1   9  -4   13.11    0.35
   1  -9   4   12.70    0.37
   1  -9   4   13.41    0.32
  -2   9  -4    7.72    0.22
  -2   9  -4    7.51    0.25
  -2   9  -4    7.45    0.21
   2  -9   4    7.56    0.23
   2  -9   4    7.40    0.22
  -3   9  -4    3.06    0.18
  -3   9  -4    2.97    0.14
  -3   9  -4    3.07    0.15
   3  -9   4    3.08    0.15
   3  -9   4    2.91    0.16
   3  -9   4    3.19    0.19
  -4   9  -4    0.55    0.08
  -4   9  -4    0.62    0.11
   4  -9   4    1.02    0.14
   4  -9   4    0.70    0.11
   4  -9   4    0.98    0.12
  -5   9  -4    1.93    0.20
  -5   9  -4    1.69    0.13
   5  -9   4    1.92    0.18
   5  -9   4    1.93    0.18
   5  -9   4    2.29    0.17
  -6   9  -4    3.76    0.24
   6  -9   4    3.55    0.22
   6  -9   4    3.11    0.22
   6  -9   4    3.69    0.22
  -7   9  -4    0.97    0.16
   7  -9   4    1.18    0.15
   7  -9   4    1.05    0.13
  -8   9  -4   -0.03    0.13
   8  -9   4   -0.06    0.11
   8  -9   4    0.00    0.11
   9   8  -4    0.66    0.15
  -9  -8   4    0.75    0.14
  -9  -8   4    0.65    0.15
   8   8  -4    0.27    0.12
   8   8  -4    0.17    0.13
  -8  -8   4    0.34    0.12
  -8  -8   4    0.32    0.13
   7   8  -4    2.22    0.20
   7   8  -4    2.16    0.17
  -7  -8   4    2.45    0.21
  -7  -8   4    2.26    0.18
   6   8  -4    3.73    0.19
   6   8  -4    3.69    0.21
  -6  -8   4    4.26    0.23
  -6  -8   4    3.96    0.19
   5   8  -4    8.36    0.28
   5   8  -4    8.12    0.26
  -5  -8   4    8.03    0.25
  -5  -8   4    8.46    0.29
   4   8  -4    5.80    0.21
  -4  -8   4    5.86    0.22
  -4  -8   4    6.04    0.22
  -4  -8   4    5.49    0.18
   3   8  -4    9.16    0.27
  -3  -8   4    8.88    0.25
  -3  -8   4    9.45    0.28
  -3  -8   4    8.99    0.23
   2   8  -4    9.12    0.26
   2   8  -4    9.09    0.25
  -2  -8   4    8.94    0.22
  -2  -8   4    8.71    0.26
  -2  -8   4    8.46    0.21
  -2  -8   4    9.16    0.26
   1   8  -4    0.46    0.07
   1   8  -4    0.49    0.07
  -1  -8   4    0.28    0.07
  -1  -8   4    0.49    0.08
  -1  -8   4    0.38    0.05
  -1  -8   4    0.36    0.05
   0   8  -4   43.58    0.97
   0  -8   4   44.28    0.95
   0  -8   4   44.44    1.00
   0  -8   4   42.99    0.95
  -1   8  -4    0.42    0.06
  -1   8  -4    0.37    0.06
   1  -8   4    0.35    0.04
   1  -8   4    0.29    0.05
  -2   8  -4    8.71    0.26
  -2   8  -4    8.98    0.24
  -2   8  -4    8.74    0.23
   2  -8   4    8.67    0.25
   2  -8   4    8.85    0.24
  -3   8  -4    9.12    0.24
  -3   8  -4    9.35    0.25
  -3   8  -4    9.06    0.28
   3  -8   4    9.28    0.26
   3  -8   4    9.05    0.29
   3  -8   4    9.16    0.28
  -4   8  -4    5.83    0.19
  -4   8  -4    5.68    0.17
  -4   8  -4    6.04    0.25
   4  -8   4    6.04    0.21
   4  -8   4    5.68    0.23
   4  -8   4    5.87    0.23
  -5   8  -4    9.01    0.31
  -5   8  -4    8.36    0.25
   5  -8   4    8.77    0.28
   5  -8   4    8.59    0.31
   5  -8   4    8.45    0.30
  -6   8  -4    3.75    0.19
  -6   8  -4    3.73    0.23
   6  -8   4    3.96    0.21
   6  -8   4    3.91    0.23
   6  -8   4    4.16    0.23
  -7   8  -4    2.15    0.21
   7  -8   4    2.30    0.20
   7  -8   4    2.12    0.21
   7  -8   4    2.30    0.19
  -8   8  -4    0.14    0.13
   8  -8   4    0.38    0.12
   8  -8   4    0.33    0.12
   9  -8   4    0.73    0.15
   9   7  -4    0.46    0.14
  -9  -7   4    0.29    0.14
  -9  -7   4    0.47    0.13
   8   7  -4    0.48    0.10
   8   7  -4    0.61    0.13
  -8  -7   4    0.68    0.12
  -8  -7   4    0.60    0.14
   7   7  -4    0.37    0.11
   7   7  -4    0.25    0.09
  -7  -7   4    0.41    0.10
  -7  -7   4    0.32    0.11
   6   7  -4    1.84    0.16
   6   7  -4    1.54    0.14
  -6  -7   4    1.85    0.20
  -6  -7   4    1.77    0.17
  -6  -7   4    1.85    0.15
   5   7  -4    3.33    0.18
   5   7  -4    3.28    0.16
  -5  -7   4    3.37    0.18
  -5  -7   4    3.17    0.15
   4   7  -4    2.35    0.14
  -4  -7   4    2.52    0.12
  -4  -7   4    2.44    0.11
  -4  -7   4    2.57    0.15
   3   7  -4    7.99    0.24
  -3  -7   4    8.12    0.22
  -3  -7   4    8.13    0.24
  -3  -7   4    7.29    0.20
  -3  -7   4    8.08    0.21
   2   7  -4   18.11    0.43
   2   7  -4   18.85    0.45
  -2  -7   4   18.90    0.45
  -2  -7   4   18.11    0.41
  -2  -7   4   18.17    0.45
  -2  -7   4   17.21    0.41
   1   7  -4   36.36    0.81
   1   7  -4   36.88    0.83
  -1  -7   4   37.35    0.83
  -1  -7   4   35.32    0.79
  -1  -7   4   36.79    0.82
  -1  -7   4   35.50    0.79
  -1  -7   4   36.65    0.79
   0   7  -4    0.04    0.04
   0  -7   4    0.00    0.02
   0  -7   4   -0.01    0.05
   0  -7   4    0.00    0.03
  -1   7  -4   35.86    0.81
  -1   7  -4   36.58    0.79
   1  -7   4   36.42    0.79
   1  -7   4   34.64    0.79
  -2   7  -4   18.22    0.42
  -2   7  -4   18.48    0.44
  -2   7  -4   18.22    0.42
   2  -7   4   16.94    0.46
   2  -7   4   17.90    0.42
  -3   7  -4    7.98    0.25
  -3   7  -4    7.81    0.22
  -3   7  -4    7.79    0.21
   3  -7   4    8.27    0.26
   3  -7   4    8.11    0.25
   3  -7   4    8.22    0.23
  -4   7  -4    2.56    0.10
  -4   7  -4    2.61    0.17
  -4   7  -4    2.50    0.12
   4  -7   4    2.47    0.15
   4  -7   4    2.78    0.16
   4  -7   4    2.55    0.13
  -5   7  -4    3.30    0.20
  -5   7  -4    3.20    0.17
  -5   7  -4    3.33    0.14
   5  -7   4    3.42    0.19
   5  -7   4    3.45    0.17
   5  -7   4    3.24    0.19
  -6   7  -4    1.65    0.12
  -6   7  -4    1.55    0.20
   6  -7   4    1.91    0.16
   6  -7   4    1.80    0.17
   6  -7   4    1.85    0.18
  -7   7  -4    0.23    0.12
   7  -7   4    0.45    0.11
   7  -7   4    0.37    0.10
   7  -7   4    0.46    0.10
  -8   7  -4    0.60    0.14
   8  -7   4    0.47    0.13
   8  -7   4    0.58    0.12
   8  -7   4    0.58    0.12
  -9   7  -4    0.16    0.15
   9  -7   4    0.36    0.12
   9   6  -4    3.20    0.23
  -9  -6   4    3.88    0.27
  -9  -6   4    2.77    0.25
   8   6  -4    1.01    0.12
   8   6  -4    1.03    0.13
  -8  -6   4    1.28    0.15
   7   6  -4   18.66    0.50
   7   6  -4   18.05    0.48
  -7  -6   4   18.71    0.52
  -7  -6   4   19.46    0.50
  -7  -6   4   18.69    0.51
   6   6  -4    6.25    0.24
   6   6  -4    6.25    0.22
  -6  -6   4    6.59    0.25
  -6  -6   4    6.33    0.24
  -6  -6   4    6.25    0.23
   5   6  -4   23.59    0.58
   5   6  -4   23.65    0.56
  -5  -6   4   23.58    0.58
  -5  -6   4   23.38    0.56
  -5  -6   4   23.19    0.57
   4   6  -4   11.20    0.30
  -4  -6   4   11.15    0.31
  -4  -6   4   11.11    0.29
  -4  -6   4   11.23    0.30
   3   6  -4    3.88    0.15
  -3  -6   4    4.00    0.14
  -3  -6   4    3.95    0.12
  -3  -6   4    4.09    0.15
  -3  -6   4    3.73    0.12
   2   6  -4   25.83    0.59
  -2  -6   4   25.40    0.59
  -2  -6   4   25.34    0.56
  -2  -6   4   24.55    0.56
   1   6  -4   27.41    0.61
   1   6  -4   27.88    0.64
  -1  -6   4   27.00    0.60
  -1  -6   4   27.55    0.63
  -1  -6   4   27.55    0.64
  -1  -6   4   27.95    0.60
   0   6  -4   33.44    0.73
   0  -6   4   31.20    0.75
   0  -6   4   33.64    0.72
   0  -6   4   33.13    0.72
  -1   6  -4   27.31    0.60
  -1   6  -4   27.96    0.61
   1  -6   4   27.68    0.60
   1  -6   4   24.28    0.62
   1  -6   4   27.66    0.60
  -2   6  -4   25.76    0.59
  -2   6  -4   25.12    0.57
  -2   6  -4   25.57    0.57
   2  -6   4   25.88    0.60
   2  -6   4   25.08    0.58
  -3   6  -4    4.03    0.17
  -3   6  -4    3.80    0.12
  -3   6  -4    4.04    0.14
   3  -6   4    4.04    0.14
   3  -6   4    4.08    0.16
   3  -6   4    4.13    0.16
  -4   6  -4   11.41    0.28
  -4   6  -4   11.16    0.27
  -4   6  -4   11.20    0.32
   4  -6   4   11.20    0.33
   4  -6   4   10.90    0.30
   4  -6   4   11.51    0.32
  -5   6  -4   23.28    0.54
  -5   6  -4   24.15    0.55
  -5   6  -4   24.51    0.61
   5  -6   4   23.84    0.60
   5  -6   4   23.98    0.59
   5  -6   4   24.03    0.62
  -6   6  -4    6.36    0.20
  -6   6  -4    6.40    0.27
   6  -6   4    6.50    0.24
   6  -6   4    6.46    0.25
   6  -6   4    6.35    0.27
  -7   6  -4   19.64    0.55
  -7   6  -4   18.87    0.47
   7  -6   4   18.95    0.52
   7  -6   4   19.46    0.52
   7  -6   4   18.74    0.56
  -8   6  -4    1.14    0.16
   8  -6   4    0.88    0.16
   8  -6   4    1.25    0.18
   8  -6   4    1.33    0.19
   8  -6   4    1.53    0.18
  -9   6  -4    2.92    0.29
   9  -6   4    3.43    0.24
   9  -6   4    3.28    0.23
  10   5  -4    2.77    0.25
 -10  -5   4    2.16    0.27
 -10  -5   4    1.74    0.22
   9   5  -4    3.17    0.21
   9   5  -4    3.56    0.23
  -9  -5   4    3.54    0.25
  -9  -5   4    4.23    0.27
   8   5  -4    2.06    0.17
   8   5  -4    2.17    0.18
  -8  -5   4    2.32    0.20
  -8  -5   4    2.26    0.19
   7   5  -4   11.78    0.35
   7   5  -4   11.42    0.34
  -7  -5   4   12.37    0.36
  -7  -5   4   11.46    0.36
  -7  -5   4   11.54    0.37
   6   5  -4    3.92    0.18
   6   5  -4    3.94    0.17
  -6  -5   4    3.98    0.18
  -6  -5   4    3.72    0.18
  -6  -5   4    3.94    0.19
   5   5  -4    5.29    0.20
   5   5  -4    5.35    0.19
  -5  -5   4    5.27    0.19
  -5  -5   4    5.23    0.18
  -5  -5   4    5.13    0.20
   4   5  -4    3.29    0.13
   4   5  -4    3.30    0.14
  -4  -5   4    3.18    0.15
  -4  -5   4    3.37    0.14
  -4  -5   4    3.19    0.12
   3   5  -4    8.75    0.23
  -3  -5   4    8.62    0.22
  -3  -5   4    8.75    0.24
  -3  -5   4    8.19    0.22
  -3  -5   4    8.56    0.24
   2   5  -4   86.19    1.84
   2   5  -4   88.50    1.86
  -2  -5   4   85.14    1.84
  -2  -5   4   85.34    1.84
  -2  -5   4   85.44    1.86
   1   5  -4  219.80    4.65
   1   5  -4  218.71    4.65
  -1  -5   4  215.71    4.63
  -1  -5   4  213.23    4.61
  -1  -5   4  211.50    4.62
  -1  -5   4  215.71    4.64
   0   5  -4   -0.09    0.03
   0   5  -4    0.00    0.03
   0  -5   4    0.03    0.02
   0  -5   4    0.01    0.02
   0  -5   4    0.03    0.03
  -1   5  -4  216.03    4.69
  -1   5  -4  222.30    4.73
  -1   5  -4  222.86    4.65
   1  -5   4  222.32    4.76
   1  -5   4  212.09    4.71
  -2   5  -4   88.08    1.88
  -2   5  -4   88.94    1.87
  -2   5  -4   89.58    1.89
   2  -5   4   83.55    1.88
   2  -5   4   87.68    1.90
  -3   5  -4    8.77    0.22
  -3   5  -4    9.12    0.23
  -3   5  -4    8.94    0.25
   3  -5   4    8.89    0.25
   3  -5   4    8.49    0.24
  -4   5  -4    3.42    0.11
  -4   5  -4    3.40    0.16
  -4   5  -4    3.38    0.12
   4  -5   4    3.34    0.15
   4  -5   4    3.31    0.14
   4  -5   4    3.38    0.16
  -5   5  -4    5.49    0.22
  -5   5  -4    5.43    0.16
  -5   5  -4    5.55    0.17
   5  -5   4    5.25    0.20
   5  -5   4    5.44    0.20
   5  -5   4    5.05    0.23
  -6   5  -4    3.85    0.15
  -6   5  -4    3.93    0.14
  -6   5  -4    4.15    0.21
   6  -5   4    3.82    0.19
   6  -5   4    4.06    0.19
   6  -5   4    4.07    0.22
   6  -5   4    3.97    0.18
  -7   5  -4   11.89    0.33
  -7   5  -4   12.17    0.39
   7  -5   4   11.43    0.40
   7  -5   4   12.05    0.36
   7  -5   4   11.88    0.37
   7  -5   4   11.76    0.36
  -8   5  -4    2.40    0.15
  -8   5  -4    2.13    0.22
   8  -5   4    2.32    0.20
   8  -5   4    2.59    0.19
  -9   5  -4    3.10    0.28
   9  -5   4    3.48    0.22
   9  -5   4    3.49    0.24
  10  -5   4    2.24    0.23
  10   4  -4    1.17    0.16
 -10  -4   4    1.07    0.15
 -10  -4   4    0.97    0.16
   9   4  -4    4.04    0.22
   9   4  -4    3.49    0.21
  -9  -4   4    3.15    0.25
  -9  -4   4    4.67    0.27
  -9  -4   4    3.93    0.24
   8   4  -4    1.29    0.16
   8   4  -4    1.84    0.17
  -8  -4   4    2.06    0.20
  -8  -4   4    1.58    0.18
  -8  -4   4    1.44    0.18
   7   4  -4   14.95    0.40
   7   4  -4   14.94    0.41
  -7  -4   4   15.52    0.43
  -7  -4   4   15.80    0.43
  -7  -4   4   15.18    0.44
   6   4  -4   -0.01    0.07
   6   4  -4    0.08    0.07
  -6  -4   4    0.03    0.07
  -6  -4   4    0.01    0.08
  -6  -4   4   -0.09    0.07
   5   4  -4    2.94    0.13
   5   4  -4    2.91    0.14
  -5  -4   4    2.73    0.13
  -5  -4   4    2.84    0.14
  -5  -4   4    2.90    0.14
  -5  -4   4    3.00    0.15
   4   4  -4    3.72    0.15
   4   4  -4    3.66    0.13
  -4  -4   4    3.67    0.14
  -4  -4   4    3.78    0.15
  -4  -4   4    3.61    0.13
   3   4  -4   20.30    0.47
  -3  -4   4   19.57    0.46
  -3  -4   4   19.85    0.47
  -3  -4   4   20.28    0.48
  -3  -4   4   20.13    0.46
   2   4  -4   12.53    0.28
   2   4  -4   12.10    0.30
  -2  -4   4   12.16    0.30
  -2  -4   4   12.12    0.29
  -2  -4   4   12.04    0.29
   1   4  -4   36.88    0.79
   1   4  -4   36.86    0.81
   1   4  -4   37.58    0.79
  -1  -4   4   36.15    0.81
  -1  -4   4   36.97    0.80
  -1  -4   4   36.12    0.80
   0   4  -4  414.96    9.09
   0   4  -4  427.02    9.06
   0  -4   4  432.18    9.11
   0  -4   4  425.44    9.98
   0  -4   4  426.39    9.10
   0  -4   4  420.32    9.08
  -1   4  -4   36.81    0.81
  -1   4  -4   37.85    0.82
  -1   4  -4   37.52    0.82
   1  -4   4   37.13    0.82
   1  -4   4   37.13    0.83
  -2   4  -4   12.41    0.29
  -2   4  -4   12.22    0.30
  -2   4  -4   12.86    0.31
   2  -4   4   12.76    0.30
   2  -4   4   12.72    0.31
  -3   4  -4   20.00    0.46
  -3   4  -4   21.04    0.49
  -3   4  -4   20.60    0.47
   3  -4   4   20.67    0.49
   3  -4   4   20.46    0.48
  -4   4  -4    3.83    0.12
  -4   4  -4    3.67    0.16
  -4   4  -4    3.79    0.13
  -4   4  -4    3.50    0.13
   4  -4   4    3.78    0.14
   4  -4   4    3.66    0.14
   4  -4   4    3.65    0.14
   4  -4   4    3.73    0.17
  -5   4  -4    2.86    0.12
  -5   4  -4    2.84    0.11
  -5   4  -4    2.97    0.16
  -5   4  -4    2.80    0.13
   5  -4   4    2.67    0.17
   5  -4   4    2.80    0.14
   5  -4   4    2.78    0.14
   5  -4   4    2.92    0.14
  -6   4  -4    0.05    0.06
  -6   4  -4    0.10    0.09
  -6   4  -4    0.03    0.05
   6  -4   4    0.01    0.08
   6  -4   4    0.17    0.08
   6  -4   4    0.10    0.07
  -7   4  -4   15.10    0.40
  -7   4  -4   15.67    0.46
   7  -4   4   15.21    0.43
   7  -4   4   15.44    0.42
   7  -4   4   15.09    0.47
   7  -4   4   15.94    0.42
  -8   4  -4    1.43    0.14
  -8   4  -4    1.33    0.20
   8  -4   4    1.64    0.16
   8  -4   4    1.48    0.18
  -9   4  -4    3.64    0.20
  -9   4  -4    3.40    0.27
   9  -4   4    3.92    0.22
   9  -4   4    3.54    0.23
  10  -4   4    0.97    0.15
  10   3  -4    0.62    0.12
 -10  -3   4    0.30    0.13
 -10  -3   4    0.22    0.14
 -10  -3   4    0.64    0.13
   9   3  -4    0.63    0.11
   9   3  -4    1.29    0.17
  -9  -3   4    0.57    0.13
  -9  -3   4    0.82    0.12
  -9  -3   4    0.90    0.14
   8   3  -4    6.88    0.25
   8   3  -4    7.22    0.25
  -8  -3   4    7.27    0.29
  -8  -3   4    6.56    0.26
  -8  -3   4    6.36    0.28
   7   3  -4   12.27    0.35
   7   3  -4   12.57    0.35
  -7  -3   4   12.52    0.37
  -7  -3   4   12.59    0.37
  -7  -3   4   12.25    0.36
   6   3  -4    7.66    0.23
   6   3  -4    7.35    0.23
  -6  -3   4    7.41    0.25
  -6  -3   4    7.66    0.25
  -6  -3   4    7.41    0.24
   5   3  -4   -0.01    0.05
   5   3  -4    0.00    0.05
  -5  -3   4    0.01    0.05
  -5  -3   4    0.04    0.05
  -5  -3   4   -0.06    0.05
  -5  -3   4    0.01    0.05
   4   3  -4   14.81    0.35
   4   3  -4   14.55    0.36
  -4  -3   4   14.02    0.36
  -4  -3   4   14.66    0.38
  -4  -3   4   14.45    0.36
   3   3  -4   31.36    0.71
  -3  -3   4   31.91    0.70
  -3  -3   4   31.64    0.71
  -3  -3   4   31.34    0.71
  -3  -3   4   32.03    0.72
   2   3  -4  214.56    4.93
   2   3  -4  206.54    4.52
  -2  -3   4  210.75    4.54
  -2  -3   4  209.84    4.49
  -2  -3   4  210.28    4.54
   1   3  -4  230.52    5.10
  -1  -3   4  236.47    5.05
  -1  -3   4  236.12    5.03
   0   3  -4    0.03    0.02
   0   3  -4   -0.01    0.03
   0  -3   4    0.00    0.02
   0  -3   4    0.00    0.02
  -1   3  -4  241.67    5.18
  -1   3  -4  248.54    5.21
  -1   3  -4  235.87    5.19
   1  -3   4  240.99    5.20
   1  -3   4  236.55    5.20
  -2   3  -4  223.08    4.61
  -2   3  -4  208.12    4.58
  -2   3  -4  211.27    4.53
   2  -3   4  208.76    4.62
   2  -3   4  213.17    4.57
  -3   3  -4   33.08    0.74
  -3   3  -4   31.95    0.72
  -3   3  -4   32.30    0.71
  -3   3  -4   31.89    0.71
   3  -3   4   32.01    0.72
   3  -3   4   32.36    0.72
   3  -3   4   32.28    0.73
  -4   3  -4   14.03    0.36
  -4   3  -4   14.72    0.35
  -4   3  -4   14.33    0.38
  -4   3  -4   14.54    0.34
   4  -3   4   14.60    0.36
   4  -3   4   14.59    0.39
   4  -3   4   15.10    0.37
   4  -3   4   14.65    0.36
  -5   3  -4    0.03    0.05
  -5   3  -4   -0.04    0.06
  -5   3  -4   -0.03    0.04
   5  -3   4    0.00    0.05
   5  -3   4    0.00    0.06
   5  -3   4    0.08    0.06
   5  -3   4   -0.01    0.05
  -6   3  -4    6.94    0.27
  -6   3  -4    7.41    0.25
  -6   3  -4    7.53    0.22
   6  -3   4    7.92    0.24
   6  -3   4    7.91    0.24
   6  -3   4    7.48    0.25
   6  -3   4    7.96    0.29
  -7   3  -4   12.31    0.34
  -7   3  -4   12.68    0.40
   7  -3   4   12.69    0.35
   7  -3   4   12.49    0.39
   7  -3   4   12.35    0.41
   7  -3   4   12.78    0.36
  -8   3  -4    7.04    0.31
  -8   3  -4    7.02    0.24
   8  -3   4    6.87    0.25
   8  -3   4    7.00    0.26
  -9   3  -4    0.75    0.11
  -9   3  -4    0.70    0.14
   9  -3   4    0.84    0.13
 -10   3  -4    0.31    0.14
  10  -3   4    0.15    0.13
  10   2  -4    0.20    0.10
  10   2  -4    0.26    0.11
 -10  -2   4    0.27    0.11
 -10  -2   4   -0.10    0.12
   9   2  -4    2.61    0.19
   9   2  -4    2.49    0.19
  -9  -2   4    2.73    0.19
  -9  -2   4    2.55    0.23
  -9  -2   4    1.95    0.21
   8   2  -4    0.47    0.10
   8   2  -4    0.50    0.10
  -8  -2   4    0.43    0.11
  -8  -2   4    0.52    0.10
  -8  -2   4    0.78    0.11
   7   2  -4    5.44    0.21
   7   2  -4    5.56    0.21
  -7  -2   4    5.59    0.23
  -7  -2   4    5.94    0.24
  -7  -2   4    5.29    0.21
   6   2  -4    3.94    0.16
   6   2  -4    3.64    0.15
  -6  -2   4    3.73    0.16
  -6  -2   4    3.82    0.18
  -6  -2   4    3.89    0.17
   5   2  -4    6.01    0.19
   5   2  -4    6.24    0.19
  -5  -2   4    6.11    0.20
  -5  -2   4    5.87    0.20
  -5  -2   4    6.04    0.22
  -5  -2   4    6.01    0.19
   4   2  -4   25.85    0.58
   4   2  -4   25.35    0.58
  -4  -2   4   25.05    0.61
  -4  -2   4   25.46    0.58
  -4  -2   4   25.33    0.59
   3   2  -4   58.71    1.24
   3   2  -4   53.52    1.25
  -3  -2   4   58.61    1.24
  -3  -2   4   58.07    1.26
  -3  -2   4   57.73    1.24
  -3  -2   4   56.83    1.25
   2   2  -4  155.56    3.36
   2   2  -4  152.60    3.33
  -2  -2   4  156.77    3.48
  -2  -2   4  153.88    3.31
  -2  -2   4  157.82    3.34
  -1  -2   4   29.76    0.66
  -1  -2   4   30.15    0.66
   0   2  -4  970.30   22.10
   0   2  -4  979.90   22.51
   0   2  -4  999.97   21.32
   0  -2   4 1000.00   22.62
   0  -2   4  950.14   21.27
   0  -2   4  975.88   22.04
  -1   2  -4   29.40    0.65
  -1   2  -4   30.16    0.65
  -1   2  -4   30.31    0.65
   1  -2   4   29.22    0.65
   1  -2   4   29.70    0.66
   1  -2   4   29.29    0.65
  -2   2  -4  153.42    3.35
  -2   2  -4  155.82    3.34
  -2   2  -4  151.65    3.33
  -2   2  -4  156.53    3.37
   2  -2   4  154.51    3.36
   2  -2   4  158.20    3.36
  -3   2  -4   59.26    1.28
  -3   2  -4   58.98    1.26
  -3   2  -4   58.21    1.27
  -3   2  -4   58.01    1.25
   3  -2   4   58.33    1.27
   3  -2   4   57.87    1.27
   3  -2   4   57.27    1.26
  -4   2  -4   25.66    0.58
  -4   2  -4   25.90    0.57
  -4   2  -4   25.30    0.59
  -4   2  -4   25.24    0.60
   4  -2   4   25.76    0.59
   4  -2   4   25.75    0.62
   4  -2   4   25.36    0.58
   4  -2   4   25.26    0.59
  -5   2  -4    6.15    0.18
  -5   2  -4    5.72    0.22
  -5   2  -4    6.00    0.18
  -5   2  -4    5.93    0.20
   5  -2   4    5.98    0.20
   5  -2   4    6.16    0.18
   5  -2   4    6.08    0.23
   5  -2   4    6.34    0.19
  -6   2  -4    3.90    0.17
  -6   2  -4    3.97    0.15
   6  -2   4    3.99    0.16
   6  -2   4    4.08    0.17
   6  -2   4    3.86    0.16
   6  -2   4    3.90    0.21
  -7   2  -4    5.84    0.25
  -7   2  -4    5.45    0.23
  -7   2  -4    5.47    0.20
   7  -2   4    5.40    0.20
   7  -2   4    5.69    0.22
   7  -2   4    5.08    0.27
  -8   2  -4    0.64    0.12
  -8   2  -4    0.87    0.10
   8  -2   4    0.65    0.09
   8  -2   4    0.51    0.11
  -9   2  -4    2.53    0.18
  -9   2  -4    2.36    0.23
   9  -2   4    2.25    0.20
 -10   2  -4    0.20    0.11
 -10   2  -4    0.15    0.14
  10  -2   4    0.07    0.12
  10   1  -4    0.18    0.10
  10   1  -4    0.09    0.11
 -10  -1   4    0.10    0.12
   9   1  -4    0.76    0.11
   9   1  -4    1.00    0.12
  -9  -1   4    1.02    0.12
  -9  -1   4    0.78    0.13
  -9  -1   4    0.75    0.13
   8   1  -4    0.21    0.09
   8   1  -4    0.26    0.09
  -8  -1   4    0.33    0.11
  -8  -1   4    0.36    0.09
  -8  -1   4    0.64    0.11
   7   1  -4   14.14    0.38
   7   1  -4   13.72    0.37
  -7  -1   4   14.62    0.40
  -7  -1   4   13.86    0.40
  -7  -1   4   13.85    0.38
   6   1  -4    5.21    0.18
   6   1  -4    5.41    0.19
  -6  -1   4    5.58    0.21
  -6  -1   4    5.35    0.18
  -6  -1   4    5.42    0.20
   5   1  -4   11.59    0.29
   5   1  -4   10.51    0.29
   5   1  -4   10.92    0.28
  -5  -1   4   10.84    0.30
  -5  -1   4   11.16    0.29
  -5  -1   4   11.41    0.30
  -5  -1   4   10.68    0.32
   4   1  -4   56.80    1.28
   4   1  -4   58.09    1.27
   4   1  -4   60.33    1.28
  -4  -1   4   59.76    1.28
  -4  -1   4   58.76    1.30
  -4  -1   4   55.69    1.28
  -4  -1   4   59.63    1.27
   3   1  -4    1.75    0.08
   3   1  -4    1.83    0.08
  -3  -1   4    1.79    0.10
  -3  -1   4    1.70    0.08
  -3  -1   4    1.79    0.08
  -3  -1   4    1.89    0.08
   2   1  -4  355.05    7.60
   2   1  -4  345.01    7.60
   2   1  -4  344.33    7.60
  -2  -1   4  362.90    7.58
  -2  -1   4  360.41    7.62
  -2  -1   4  354.36    8.72
   1   1  -4  688.88   14.64
   1   1  -4  716.91   15.13
   1   1  -4  672.32   14.52
  -1  -1   4  667.27   15.06
  -1  -1   4  679.49   14.52
  -1  -1   4  669.96   14.55
   0   1  -4    0.04    0.02
   0   1  -4    0.03    0.02
   0   1  -4    0.05    0.02
   0  -1   4    0.01    0.01
   0  -1   4    0.02    0.02
  -1   1  -4  675.34   14.32
  -1   1  -4  679.39   15.68
  -1   1  -4  647.30   14.26
  -1   1  -4  676.87   14.31
  -1   1  -4  658.50   14.27
   1  -1   4  698.32   15.45
   1  -1   4  659.16   14.29
   1  -1   4  677.37   15.62
   1  -1   4  667.86   14.31
  -2   1  -4  353.68    7.73
  -2   1  -4  353.75    7.79
  -2   1  -4  356.36    7.73
  -2   1  -4  365.48    7.85
   2  -1   4  372.03    7.79
   2  -1   4  367.39    8.08
  -3   1  -4    1.60    0.08
  -3   1  -4    1.78    0.08
  -3   1  -4    1.71    0.07
   3  -1   4    1.69    0.08
   3  -1   4    1.78    0.07
  -4   1  -4   60.42    1.32
  -4   1  -4   61.84    1.35
  -4   1  -4   61.18    1.33
  -4   1  -4   60.39    1.32
   4  -1   4   60.34    1.33
   4  -1   4   60.82    1.36
   4  -1   4   60.62    1.32
   4  -1   4   60.72    1.33
  -5   1  -4   11.37    0.31
  -5   1  -4   11.12    0.29
   5  -1   4   10.83    0.30
   5  -1   4   10.91    0.28
   5  -1   4   11.28    0.33
   5  -1   4   11.45    0.30
  -6   1  -4    5.43    0.18
  -6   1  -4    5.26    0.20
   6  -1   4    5.67    0.20
   6  -1   4    5.55    0.23
   6  -1   4    5.24    0.19
   6  -1   4    5.49    0.18
  -7   1  -4   13.80    0.42
  -7   1  -4   14.07    0.40
  -7   1  -4   13.87    0.37
   7  -1   4   14.14    0.38
   7  -1   4   14.25    0.37
  -8   1  -4    0.42    0.09
  -8   1  -4    0.38    0.10
  -8   1  -4    0.37    0.11
   8  -1   4    0.46    0.11
   8  -1   4    0.45    0.10
  -9   1  -4    0.92    0.12
  -9   1  -4    1.05    0.16
   9  -1   4    0.86    0.13
 -10   1  -4    0.31    0.12
 -10   1  -4    0.05    0.13
  10  -1   4    0.11    0.12
  10   0  -4    2.63    0.20
  10   0  -4    2.77    0.20
 -10   0   4    2.53    0.25
   9   0  -4    0.00    0.09
   9   0  -4   -0.13    0.09
  -9   0   4   -0.10    0.10
  -9   0   4   -0.03    0.08
   8   0  -4   14.24    0.39
   8   0  -4   14.75    0.40
  -8   0   4   14.05    0.39
  -8   0   4   14.31    0.43
  -8   0   4   14.66    0.43
   7   0  -4   -0.11    0.06
   7   0  -4   -0.09    0.07
  -7   0   4   -0.02    0.07
  -7   0   4   -0.14    0.08
  -7   0   4   -0.13    0.06
   6   0  -4   42.67    0.96
   6   0  -4   42.02    1.01
   6   0  -4   43.97    0.97
   6   0  -4   40.99    0.98
  -6   0   4   43.62    0.99
  -6   0   4   43.31    0.98
  -6   0   4   42.73    0.96
   5   0  -4    0.00    0.04
   5   0  -4   -0.07    0.04
   5   0  -4    0.00    0.05
  -5   0   4    0.04    0.06
  -5   0   4   -0.05    0.05
  -5   0   4    0.03    0.04
  -5   0   4    0.01    0.06
   4   0  -4   56.04    1.32
   4   0  -4   61.87    1.33
   4   0  -4   61.29    1.33
  -4   0   4   61.19    1.32
  -4   0   4   61.65    1.34
  -4   0   4   63.75    1.34
  -4   0   4   60.25    1.36
   3   0  -4    0.11    0.04
  -3   0   4    0.14    0.04
  -3   0   4    0.04    0.03
  -3   0   4    0.11    0.04
   2   0  -4  579.14   12.08
   2   0  -4  559.69   14.00
  -2   0   4  561.48   12.15
  -2   0   4  576.53   12.07
  -2   0   4  555.73   12.13
   0   0  -4   56.60    1.23
   0   0  -4   56.99    1.24
   0   0  -4   57.20    1.24
   0   0  -4   58.89    1.24
   0   0   4   59.41    1.24
  -1   0  -4   -0.07    0.02
  -1   0  -4   -0.07    0.02
  -1   0  -4   -0.08    0.02
   1   0   4   -0.08    0.02
   1   0   4   -0.02    0.02
   1   0   4   -0.04    0.01
  -2   0  -4  581.70   12.41
  -2   0  -4  576.85   12.47
  -2   0  -4  573.61   12.36
  -2   0  -4  551.28   12.35
  -2   0  -4  599.44   12.41
   2   0   4  595.21   12.94
   2   0   4  580.78   12.39
   2   0   4  575.45   12.39
  -3   0  -4    0.02    0.03
  -3   0  -4    0.00    0.03
   3   0   4    0.03    0.04
   3   0   4    0.05    0.02
  -4   0  -4   61.58    1.35
  -4   0  -4   62.60    1.35
  -4   0  -4   62.86    1.36
   4   0   4   62.18    1.33
   4   0   4   61.23    1.38
   4   0   4   61.26    1.35
  -5   0  -4   -0.03    0.05
  -5   0  -4    0.06    0.05
   5   0   4   -0.03    0.03
   5   0   4   -0.02    0.05
   5   0   4    0.06    0.05
  -6   0  -4   39.02    1.00
  -6   0  -4   42.71    0.95
  -6   0  -4   43.13    0.97
   6   0   4   43.92    0.96
   6   0   4   42.04    1.00
   6   0   4   42.31    0.94
  -7   0  -4    0.04    0.09
  -7   0  -4   -0.06    0.08
  -7   0  -4   -0.04    0.07
   7   0   4    0.05    0.08
   7   0   4    0.02    0.05
  -8   0  -4   14.94    0.41
  -8   0  -4   14.71    0.44
  -8   0  -4   14.44    0.46
   8   0   4   15.07    0.41
  -9   0  -4    0.02    0.10
  -9   0  -4   -0.01    0.11
   9   0   4   -0.12    0.10
 -10   0  -4    2.54    0.26
 -10   0  -4    2.76    0.22
  10   0   4    2.58    0.22
  10  -1  -4    0.11    0.11
  10  -1  -4    0.12    0.11
 -10   1   4   -0.02    0.12
   9  -1  -4    0.89    0.12
   9  -1  -4    0.83    0.11
  -9   1   4    0.78    0.14
   8  -1  -4    0.45    0.10
   8  -1  -4    0.38    0.09
  -8   1   4    0.17    0.10
  -8   1   4    0.34    0.08
   7  -1  -4   14.15    0.51
   7  -1  -4   13.41    0.36
   7  -1  -4   13.82    0.38
  -7   1   4   14.27    0.41
  -7   1   4   13.99    0.40
  -7   1   4   13.66    0.36
   6  -1  -4    5.34    0.23
   6  -1  -4    5.32    0.19
   6  -1  -4    5.53    0.19
   6  -1  -4    5.31    0.18
  -6   1   4    5.67    0.22
  -6   1   4    5.31    0.17
  -6   1   4    5.24    0.23
  -6   1   4    5.24    0.20
   5  -1  -4   10.59    0.30
   5  -1  -4   11.40    0.29
   5  -1  -4   10.56    0.27
   5  -1  -4   11.11    0.33
  -5   1   4   11.08    0.30
  -5   1   4   10.85    0.27
  -5   1   4   11.41    0.31
   4  -1  -4   57.60    1.30
   4  -1  -4   61.26    1.29
  -4   1   4   57.57    1.32
  -4   1   4   59.77    1.28
  -4   1   4   59.25    1.30
  -4   1   4   59.55    1.30
   3  -1  -4    1.66    0.06
   3  -1  -4    1.69    0.08
  -3   1   4    1.72    0.06
  -3   1   4    1.86    0.10
  -3   1   4    1.78    0.08
   2  -1  -4  349.38    7.50
   2  -1  -4  358.81    7.61
  -2   1   4  348.58    7.57
  -2   1   4  351.45    7.49
  -2   1   4  357.60    7.62
  -2   1   4  343.50    9.34
   1  -1  -4  676.56   14.81
   1  -1  -4  673.37   14.76
   1  -1  -4  663.64   15.46
   1  -1  -4  659.91   14.37
  -1   1   4  679.17   14.42
  -1   1   4  691.33   14.46
   0  -1  -4    0.06    0.02
   0  -1  -4    0.11    0.02
  -1  -1  -4  636.31   14.19
  -1  -1  -4  674.85   15.47
  -1  -1  -4  652.67   14.43
  -1  -1  -4  688.01   14.34
  -1  -1  -4  682.09   14.22
   1   1   4  672.72   15.28
  -2  -1  -4  347.54    7.56
  -2  -1  -4  362.75    7.61
  -2  -1  -4  349.23    8.15
  -2  -1  -4  352.99    7.68
   2   1   4  350.96    7.56
  -3  -1  -4    1.69    0.08
  -3  -1  -4    1.82    0.08
  -3  -1  -4    1.65    0.08
   3   1   4    1.78    0.08
   3   1   4    1.90    0.05
  -4  -1  -4   51.41    1.30
  -4  -1  -4   61.52    1.29
  -4  -1  -4   57.65    1.28
   4   1   4   60.98    1.26
   4   1   4   61.72    1.31
  -5  -1  -4   10.78    0.29
  -5  -1  -4   11.43    0.33
  -5  -1  -4   11.20    0.30
   5   1   4   10.44    0.29
   5   1   4   11.54    0.33
   5   1   4   10.95    0.27
  -6  -1  -4    5.57    0.20
  -6  -1  -4    4.96    0.19
  -6  -1  -4    5.52    0.22
   6   1   4    5.09    0.19
   6   1   4    5.06    0.16
   6   1   4    5.12    0.22
  -7  -1  -4   14.06    0.40
  -7  -1  -4   14.01    0.38
  -7  -1  -4   13.87    0.42
   7   1   4   13.75    0.36
   7   1   4   14.31    0.39
  -8  -1  -4    0.56    0.13
  -8  -1  -4    0.38    0.10
  -8  -1  -4    0.45    0.10
   8   1   4    0.46    0.10
  -9  -1  -4    0.99    0.16
  -9  -1  -4    0.95    0.13
  -9  -1  -4    1.43    0.20
   9   1   4    0.70    0.12
 -10  -1  -4    0.10    0.14
 -10  -1  -4    0.10    0.12
  10   1   4    0.18    0.12
  10  -2  -4   -0.03    0.10
  10  -2  -4    0.15    0.12
 -10   2   4    0.06    0.13
   9  -2  -4    2.13    0.17
   9  -2  -4    2.25    0.20
  -9   2   4    2.28    0.21
   8  -2  -4    0.60    0.10
   8  -2  -4    0.53    0.09
  -8   2   4    0.56    0.12
   7  -2  -4    5.67    0.20
   7  -2  -4    5.91    0.28
   7  -2  -4    5.72    0.22
   7  -2  -4    5.18    0.27
  -7   2   4    5.59    0.25
  -7   2   4    5.18    0.19
   6  -2  -4    3.52    0.21
   6  -2  -4    3.89    0.14
   6  -2  -4    4.07    0.16
   6  -2  -4    3.82    0.17
  -6   2   4    3.65    0.14
  -6   2   4    3.83    0.17
  -6   2   4    4.06    0.19
   5  -2  -4    6.06    0.19
   5  -2  -4    5.84    0.23
   5  -2  -4    5.84    0.19
   5  -2  -4    5.90    0.17
  -5   2   4    5.95    0.16
  -5   2   4    5.81    0.19
  -5   2   4    5.87    0.22
  -5   2   4    6.11    0.21
   4  -2  -4   25.60    0.61
   4  -2  -4   25.56    0.58
   4  -2  -4   24.46    0.58
  -4   2   4   24.71    0.58
  -4   2   4   24.92    0.55
  -4   2   4   25.38    0.59
   3  -2  -4   57.09    1.22
   3  -2  -4   52.24    1.21
   3  -2  -4   55.29    1.19
  -3   2   4   56.97    1.19
  -3   2   4   56.15    1.23
  -3   2   4   56.63    1.22
   2  -2  -4  147.71    3.25
   2  -2  -4  151.27    3.25
   2  -2  -4  153.07    3.31
  -2   2   4  156.18    3.25
   1  -2  -4   29.23    0.64
   1  -2  -4   29.10    0.65
   1  -2  -4   29.53    0.64
   1  -2  -4   29.98    0.65
  -1   2   4   30.70    0.67
   0  -2  -4  967.62   21.33
   0  -2  -4  959.03   20.92
   0  -2  -4  948.03   21.10
   0  -2  -4  940.72   20.92
   0   2   4  931.88   20.60
  -1  -2  -4   29.34    0.64
  -1  -2  -4   29.33    0.65
  -1  -2  -4   29.44    0.64
  -1  -2  -4   29.80    0.63
   1   2   4   29.47    0.64
  -2  -2  -4  158.71    3.30
  -2  -2  -4  152.03    3.33
  -2  -2  -4  150.88    3.32
   2   2   4  154.23    3.33
  -3  -2  -4   56.81    1.28
  -3  -2  -4   57.45    1.26
  -3  -2  -4   57.94    1.26
  -3  -2  -4   59.08    1.26
   3   2   4   58.56    1.23
   3   2   4   58.38    1.26
  -4  -2  -4   24.44    0.58
  -4  -2  -4   25.60    0.58
  -4  -2  -4   26.30    0.61
   4   2   4   25.01    0.55
   4   2   4   24.81    0.58
   4   2   4   25.67    0.60
  -5  -2  -4    6.25    0.22
  -5  -2  -4    5.62    0.19
  -5  -2  -4    5.71    0.19
   5   2   4    6.03    0.21
   5   2   4    5.88    0.16
  -6  -2  -4    4.22    0.21
  -6  -2  -4    3.53    0.16
  -6  -2  -4    3.86    0.17
   6   2   4    3.77    0.13
  -7  -2  -4    5.77    0.27
  -7  -2  -4    5.84    0.22
  -7  -2  -4    5.30    0.23
   7   2   4    5.91    0.23
  -8  -2  -4    0.58    0.11
  -8  -2  -4    0.59    0.13
  -8  -2  -4    0.61    0.11
   8   2   4    0.54    0.11
  -9  -2  -4    2.36    0.25
  -9  -2  -4    2.53    0.21
  -9  -2  -4    2.70    0.24
   9   2   4    2.27    0.20
 -10  -2  -4    0.19    0.12
 -10  -2  -4    0.13    0.12
 -10  -2  -4    0.18    0.15
  10   2   4    0.06    0.12
  10  -3  -4    0.19    0.12
 -10   3   4    0.22    0.14
   9  -3  -4    0.55    0.12
   9  -3  -4    0.67    0.11
  -9   3   4    0.64    0.14
   8  -3  -4    6.86    0.26
   8  -3  -4    6.46    0.23
  -8   3   4    6.62    0.30
   7  -3  -4   12.64    0.34
   7  -3  -4   12.44    0.42
   7  -3  -4   13.14    0.38
   7  -3  -4   12.72    0.36
  -7   3   4   12.53    0.40
   6  -3  -4    7.49    0.24
   6  -3  -4    7.58    0.25
   6  -3  -4    7.51    0.22
   6  -3  -4    7.69    0.29
  -6   3   4    7.36    0.20
  -6   3   4    7.97    0.27
   5  -3  -4   -0.03    0.06
   5  -3  -4   -0.04    0.05
   5  -3  -4   -0.04    0.05
  -5   3   4   -0.05    0.05
  -5   3   4   -0.03    0.03
  -5   3   4    0.03    0.07
   4  -3  -4   14.57    0.39
   4  -3  -4   14.48    0.36
   4  -3  -4   14.34    0.36
   4  -3  -4   14.34    0.33
  -4   3   4   13.89    0.32
  -4   3   4   14.49    0.38
  -4   3   4   14.08    0.36
  -4   3   4   14.51    0.42
   3  -3  -4   31.43    0.68
   3  -3  -4   31.67    0.70
  -3   3   4   30.94    0.72
  -3   3   4   30.81    0.72
  -3   3   4   31.46    0.67
   2  -3  -4  207.24    4.52
   1  -3  -4  237.42    5.05
   1  -3  -4  228.05    5.13
   1  -3  -4  235.93    5.10
   1  -3  -4  246.18    5.06
   0  -3  -4    0.05    0.02
   0  -3  -4    0.06    0.02
   0  -3  -4    0.05    0.02
   0  -3  -4    0.05    0.02
   0   3   4    0.14    0.02
  -1  -3  -4  233.58    5.13
  -1  -3  -4  239.87    5.09
  -1  -3  -4  239.19    5.10
  -1  -3  -4  235.73    5.09
   1   3   4  242.58    5.12
  -2  -3  -4  211.19    4.48
  -2  -3  -4  203.91    4.48
  -2  -3  -4  205.46    4.49
   2   3   4  214.09    4.49
   2   3   4  209.94    4.45
  -3  -3  -4   32.44    0.74
  -3  -3  -4   31.16    0.71
  -3  -3  -4   31.52    0.71
   3   3   4   32.02    0.68
   3   3   4   32.03    0.71
   3   3   4   32.16    0.72
  -4  -3  -4   14.81    0.39
  -4  -3  -4   14.39    0.35
  -4  -3  -4   14.19    0.36
   4   3   4   14.19    0.36
   4   3   4   14.54    0.32
   4   3   4   14.83    0.37
  -5  -3  -4    0.05    0.06
  -5  -3  -4   -0.07    0.06
  -5  -3  -4   -0.04    0.05
   5   3   4   -0.03    0.05
   5   3   4    0.08    0.03
  -6  -3  -4    7.58    0.25
  -6  -3  -4    7.42    0.24
  -6  -3  -4    7.90    0.29
   6   3   4    7.40    0.20
  -7  -3  -4   12.42    0.41
  -7  -3  -4   12.70    0.36
  -7  -3  -4   12.51    0.37
   7   3   4   13.01    0.36
  -8  -3  -4    6.96    0.27
  -8  -3  -4    6.91    0.32
  -8  -3  -4    7.05    0.28
   8   3   4    6.75    0.26
  -9  -3  -4    0.74    0.14
  -9  -3  -4    0.67    0.15
  -9  -3  -4    0.82    0.14
   9   3   4    0.73    0.12
 -10  -3  -4    0.23    0.13
 -10  -3  -4    0.37    0.13
 -10  -3  -4    0.27    0.15
  10   3   4    0.26    0.13
  10  -4  -4    0.82    0.15
 -10   4   4    0.72    0.16
   9  -4  -4    3.53    0.25
  -9   4   4    3.74    0.27
   8  -4  -4    1.29    0.15
   8  -4  -4    1.55    0.18
  -8   4   4    1.53    0.20
   7  -4  -4   15.03    0.48
   7  -4  -4   15.88    0.44
   7  -4  -4   15.26    0.39
   7  -4  -4   15.20    0.42
  -7   4   4   15.16    0.46
   6  -4  -4    0.10    0.07
   6  -4  -4   -0.06    0.08
   6  -4  -4    0.03    0.07
   6  -4  -4    0.09    0.06
  -6   4   4    0.05    0.09
   5  -4  -4    2.91    0.11
   5  -4  -4    3.00    0.14
   5  -4  -4    2.70    0.17
   5  -4  -4    2.77    0.14
  -5   4   4    2.71    0.09
  -5   4   4    2.79    0.16
   4  -4  -4    3.66    0.11
   4  -4  -4    3.62    0.14
   4  -4  -4    3.50    0.17
  -4   4   4    3.52    0.09
  -4   4   4    3.76    0.16
   3  -4  -4   20.39    0.45
   3  -4  -4   16.78    0.45
  -3   4   4   19.71    0.47
   2  -4  -4   12.01    0.29
   2  -4  -4   12.02    0.30
  -2   4   4   12.25    0.30
   1  -4  -4   36.90    0.78
   1  -4  -4   36.28    0.78
   1  -4  -4   36.17    0.77
  -1   4   4   33.97    0.85
   0  -4  -4  415.38    9.09
   0  -4  -4  426.37    9.04
   0   4   4  430.26    9.03
   0   4   4  420.96    9.20
  -1  -4  -4   36.89    0.80
  -1  -4  -4   36.52    0.80
   1   4   4   36.85    0.80
  -2  -4  -4   11.84    0.30
  -2  -4  -4   12.31    0.28
  -2  -4  -4   12.55    0.28
  -2  -4  -4   12.13    0.28
   2   4   4   12.80    0.28
   2   4   4   12.34    0.29
  -3  -4  -4   19.67    0.45
  -3  -4  -4   20.22    0.47
  -3  -4  -4   20.40    0.50
  -3  -4  -4   20.20    0.46
   3   4   4   20.46    0.47
   3   4   4   20.44    0.47
   3   4   4   20.27    0.44
  -4  -4  -4    3.56    0.14
  -4  -4  -4    3.41    0.13
  -4  -4  -4    3.71    0.17
   4   4   4    3.43    0.14
   4   4   4    3.79    0.10
   4   4   4    3.52    0.14
  -5  -4  -4    3.05    0.17
  -5  -4  -4    2.57    0.13
  -5  -4  -4    2.71    0.14
   5   4   4    2.89    0.09
   5   4   4    2.67    0.14
   5   4   4    2.66    0.14
  -6  -4  -4    0.01    0.06
  -6  -4  -4    0.10    0.08
  -6  -4  -4    0.13    0.09
   6   4   4   -0.02    0.08
  -7  -4  -4   15.08    0.47
  -7  -4  -4   15.51    0.43
  -7  -4  -4   15.19    0.42
   7   4   4   15.53    0.42
  -8  -4  -4    1.45    0.18
  -8  -4  -4    1.32    0.14
  -8  -4  -4    1.39    0.21
   8   4   4    1.46    0.17
  -9  -4  -4    3.72    0.24
  -9  -4  -4    3.58    0.27
  -9  -4  -4    3.59    0.27
   9   4   4    3.54    0.22
 -10  -4  -4    1.00    0.16
 -10  -4  -4    0.75    0.16
 -10  -4  -4    0.90    0.18
  10   4   4    0.64    0.14
  10  -5  -4    2.19    0.25
   9  -5  -4    3.46    0.24
  -9   5   4    3.04    0.26
   8  -5  -4    2.65    0.21
   8  -5  -4    2.41    0.20
   8  -5  -4    1.62    0.23
  -8   5   4    2.18    0.22
   7  -5  -4   11.54    0.41
   7  -5  -4   12.39    0.37
   7  -5  -4   11.68    0.33
   7  -5  -4   11.73    0.36
  -7   5   4   11.82    0.40
   6  -5  -4    3.86    0.19
   6  -5  -4    3.40    0.19
   6  -5  -4    3.98    0.15
   6  -5  -4    4.08    0.23
  -6   5   4    4.10    0.23
   5  -5  -4    5.34    0.16
   5  -5  -4    5.05    0.23
   5  -5  -4    5.10    0.19
  -5   5   4    5.27    0.22
   4  -5  -4    3.14    0.13
   4  -5  -4    3.27    0.16
   3  -5  -4    8.49    0.23
   3  -5  -4    8.81    0.24
   2  -5  -4   85.02    1.83
   2  -5  -4   86.03    1.82
  -2   5   4   82.73    1.85
   1  -5  -4  220.73    4.67
   1  -5  -4  215.29    4.65
   1  -5  -4  215.05    4.63
   1  -5  -4  212.34    4.73
  -1   5   4  223.03    4.70
   0  -5  -4    0.02    0.03
   0   5   4   -0.06    0.05
  -1  -5  -4  220.93    4.72
  -1  -5  -4  215.99    4.73
   1   5   4  224.70    4.72
  -2  -5  -4   86.27    1.87
  -2  -5  -4   88.01    1.86
   2   5   4   87.00    1.86
   2   5   4   86.04    1.87
  -3  -5  -4    8.91    0.24
  -3  -5  -4    8.49    0.21
  -3  -5  -4    8.27    0.21
   3   5   4    8.58    0.23
   3   5   4    8.59    0.20
   3   5   4    8.46    0.22
  -4  -5  -4    3.13    0.14
  -4  -5  -4    3.45    0.17
  -4  -5  -4    3.41    0.12
  -4  -5  -4    3.13    0.12
   4   5   4    3.27    0.14
   4   5   4    3.27    0.10
   4   5   4    3.26    0.13
  -5  -5  -4    5.29    0.18
  -5  -5  -4    5.51    0.23
  -5  -5  -4    5.40    0.20
   5   5   4    5.32    0.15
   5   5   4    5.31    0.19
  -6  -5  -4    4.09    0.23
  -6  -5  -4    3.96    0.20
  -6  -5  -4    3.86    0.17
   6   5   4    4.05    0.19
  -7  -5  -4   11.91    0.42
  -7  -5  -4   12.28    0.37
  -7  -5  -4   12.09    0.36
   7   5   4   11.86    0.36
  -8  -5  -4    2.30    0.20
  -8  -5  -4    2.42    0.20
  -8  -5  -4    2.22    0.24
   8   5   4    2.42    0.20
  -9  -5  -4    3.62    0.26
  -9  -5  -4    3.26    0.29
  -9  -5  -4    3.43    0.26
   9   5   4    3.59    0.24
 -10  -5  -4    2.18    0.26
 -10  -5  -4    2.25    0.27
 -10  -5  -4    1.67    0.28
  10   5   4    1.86    0.23
   9  -6  -4    3.29    0.25
  -9   6   4    2.78    0.27
   8  -6  -4    1.46    0.20
   8  -6  -4    1.64    0.19
   8  -6  -4    1.13    0.15
  -8   6   4    1.13    0.17
   7  -6  -4   18.92    0.52
   7  -6  -4   19.29    0.52
   7  -6  -4   18.86    0.56
  -7   6   4   18.44    0.54
   6  -6  -4    6.33    0.28
   6  -6  -4    6.15    0.24
   6  -6  -4    6.11    0.24
  -6   6   4    6.22    0.27
   5  -6  -4   23.71    0.60
   5  -6  -4   23.54    0.56
   5  -6  -4   21.51    0.58
  -5   6   4   22.62    0.59
   4  -6  -4   10.69    0.29
   4  -6  -4   11.17    0.32
   3  -6  -4    4.13    0.14
   3  -6  -4    4.02    0.16
   2  -6  -4   25.80    0.57
   2  -6  -4   24.17    0.57
   2  -6  -4   25.81    0.59
  -2   6   4   25.80    0.61
  -2   6   4   24.55    0.54
   1  -6  -4   26.55    0.59
   1  -6  -4   27.21    0.63
   1  -6  -4   26.72    0.59
   1  -6  -4   27.70    0.59
  -1   6   4   27.72    0.65
   0  -6  -4   33.51    0.75
   0  -6  -4   33.95    0.77
   0   6   4   34.50    0.80
  -1  -6  -4   27.04    0.61
   1   6   4   27.41    0.61
  -2  -6  -4   24.12    0.56
  -2  -6  -4   24.62    0.57
   2   6   4   25.50    0.55
   2   6   4   25.08    0.57
  -3  -6  -4    3.87    0.11
  -3  -6  -4    3.88    0.15
  -3  -6  -4    3.84    0.11
   3   6   4    3.90    0.12
   3   6   4    3.91    0.14
   3   6   4    3.85    0.12
  -4  -6  -4   11.52    0.28
  -4  -6  -4   11.07    0.31
  -4  -6  -4   11.42    0.28
   4   6   4   11.16    0.27
   4   6   4   10.93    0.29
   4   6   4   11.25    0.30
  -5  -6  -4   23.21    0.58
  -5  -6  -4   23.78    0.56
   5   6   4   24.01    0.57
  -6  -6  -4    6.46    0.28
  -6  -6  -4    6.15    0.24
  -6  -6  -4    6.21    0.21
   6   6   4    6.15    0.23
  -7  -6  -4   19.13    0.52
  -7  -6  -4   18.59    0.57
  -7  -6  -4   19.70    0.50
   7   6   4   19.15    0.50
  -8  -6  -4    1.54    0.19
  -8  -6  -4    1.33    0.21
  -8  -6  -4    1.46    0.18
   8   6   4    1.38    0.18
  -9  -6  -4    3.30    0.25
  -9  -6  -4    2.95    0.29
  -9  -6  -4    3.40    0.25
   9   6   4    3.14    0.23
   9  -7  -4    0.29    0.13
  -9   7   4    0.09    0.15
   8  -7  -4    0.89    0.13
   8  -7  -4    0.79    0.14
   7  -7  -4    0.46    0.11
   7  -7  -4    0.47    0.10
   7  -7  -4    0.49    0.11
  -7   7   4    0.35    0.13
   6  -7  -4    1.69    0.17
   6  -7  -4    1.85    0.17
   6  -7  -4    1.77    0.18
  -6   7   4    1.73    0.19
   5  -7  -4    3.39    0.18
   5  -7  -4    3.27    0.19
   5  -7  -4    3.09    0.17
  -5   7   4    3.35    0.20
   4  -7  -4    2.33    0.13
   4  -7  -4    2.36    0.15
   3  -7  -4    7.65    0.24
   3  -7  -4    7.59    0.21
  -3   7   4    6.69    0.26
   2  -7  -4   18.10    0.41
   2  -7  -4   16.74    0.41
   2  -7  -4   18.15    0.45
  -2   7   4   17.93    0.47
   1  -7  -4   35.10    0.78
   1  -7  -4   36.58    0.82
   1  -7  -4   35.63    0.78
   1  -7  -4   36.23    0.78
  -1   7   4   35.66    0.84
   0  -7  -4   -0.04    0.03
   0  -7  -4    0.02    0.04
   0   7   4   -0.01    0.06
  -1  -7  -4   36.30    0.80
  -1  -7  -4   35.78    0.81
   1   7   4   35.64    0.80
  -2  -7  -4   18.26    0.44
   2   7   4   18.26    0.44
  -3  -7  -4    8.11    0.24
  -3  -7  -4    7.69    0.18
  -3  -7  -4    7.56    0.18
   3   7   4    7.89    0.23
   3   7   4    7.74    0.21
  -4  -7  -4    2.16    0.14
  -4  -7  -4    2.43    0.10
   4   7   4    2.49    0.10
   4   7   4    2.33    0.13
  -5  -7  -4    2.87    0.17
  -5  -7  -4    3.25    0.13
   5   7   4    3.05    0.16
  -6  -7  -4    1.77    0.13
  -6  -7  -4    1.64    0.16
   6   7   4    1.70    0.16
  -7  -7  -4    0.20    0.10
  -7  -7  -4    0.30    0.12
  -7  -7  -4    0.40    0.09
   7   7   4    0.42    0.11
  -8  -7  -4    0.72    0.11
  -8  -7  -4    0.59    0.15
  -8  -7  -4    0.63    0.13
   8   7   4    0.91    0.14
  -9  -7  -4    0.29    0.14
  -9  -7  -4    0.29    0.15
  -9  -7  -4    0.69    0.13
   9   7   4    0.44    0.14
   9  -8  -4    0.81    0.16
   8  -8  -4    0.39    0.12
   8  -8  -4    0.42    0.12
  -8   8   4    0.18    0.14
   7  -8  -4    2.39    0.21
   7  -8  -4    2.49    0.21
  -7   8   4    2.08    0.24
   6  -8  -4    3.74    0.23
   6  -8  -4    3.93    0.21
   6  -8  -4    3.93    0.22
  -6   8   4    3.54    0.24
   5  -8  -4    8.41    0.29
   5  -8  -4    8.41    0.27
  -5   8   4    8.46    0.32
   4  -8  -4    5.92    0.23
   4  -8  -4    5.72    0.20
  -4   8   4    5.88    0.25
   3  -8  -4    9.25    0.25
   3  -8  -4    8.83    0.28
  -3   8   4    8.92    0.30
   2  -8  -4    8.86    0.27
   2  -8  -4    9.02    0.23
  -2   8   4    9.24    0.29
   1  -8  -4    0.52    0.05
   1  -8  -4    0.47    0.06
   1  -8  -4    0.43    0.04
   1  -8  -4    0.38    0.07
  -1   8   4    0.31    0.08
   0  -8  -4   44.29    0.98
   0  -8  -4   42.65    0.96
   0   8   4   43.51    1.02
  -1  -8  -4    0.45    0.06
  -1  -8  -4    0.33    0.06
   1   8   4    0.42    0.06
   1   8   4    0.24    0.08
  -2  -8  -4    9.05    0.25
  -2  -8  -4    9.03    0.26
   2   8   4    9.02    0.25
  -3  -8  -4    9.15    0.27
  -3  -8  -4    8.90    0.24
   3   8   4    9.06    0.26
   3   8   4    8.99    0.24
  -4  -8  -4    5.53    0.16
  -4  -8  -4    5.52    0.21
   4   8   4    5.74    0.17
   4   8   4    5.47    0.20
  -5  -8  -4    8.34    0.24
  -5  -8  -4    8.58    0.29
   5   8   4    8.37    0.27
  -6  -8  -4    3.67    0.21
  -6  -8  -4    3.64    0.17
   6   8   4    4.04    0.20
  -7  -8  -4    2.20    0.17
  -7  -8  -4    2.21    0.21
   7   8   4    2.37    0.18
  -8  -8  -4    0.43    0.10
  -8  -8  -4    0.38    0.13
   8   8   4    0.63    0.13
  -9  -8  -4    0.77    0.14
  -9  -8  -4    0.84    0.16
   9   8   4    0.73    0.15
   8  -9  -4   -0.02    0.12
   8  -9  -4   -0.16    0.11
  -8   9   4   -0.16    0.13
   7  -9  -4    1.34    0.16
   7  -9  -4    1.07    0.14
  -7   9   4    0.94    0.16
   6  -9  -4    3.47    0.22
   6  -9  -4    4.12    0.22
  -6   9   4    3.64    0.25
   5  -9  -4    1.92    0.18
   5  -9  -4    2.04    0.16
  -5   9   4    2.11    0.20
   4  -9  -4    0.56    0.08
   4  -9  -4    0.73    0.11
  -4   9   4    0.72    0.13
   3  -9  -4    3.08    0.19
   3  -9  -4    3.24    0.14
  -3   9   4    3.32    0.21
   2  -9  -4    7.53    0.26
   2  -9  -4    7.68    0.21
  -2   9   4    7.52    0.28
   1  -9  -4   13.60    0.31
   1  -9  -4   12.88    0.31
   1  -9  -4   13.07    0.32
   1  -9  -4   13.71    0.37
  -1   9   4   13.81    0.40
   0  -9  -4   -0.01    0.05
   0  -9  -4   -0.09    0.06
   0   9   4    0.03    0.08
  -1  -9  -4   13.68    0.35
  -1  -9  -4   13.48    0.36
   1   9   4   13.88    0.35
   1   9   4   13.84    0.41
  -2  -9  -4    7.77    0.24
  -2  -9  -4    7.62    0.24
   2   9   4    7.84    0.24
  -3  -9  -4    3.07    0.17
  -3  -9  -4    2.90    0.14
   3   9   4    2.66    0.16
   3   9   4    3.09    0.14
  -4  -9  -4    0.67    0.08
  -4  -9  -4    0.54    0.10
   4   9   4    0.64    0.09
  -5  -9  -4    2.02    0.18
  -5  -9  -4    1.91    0.12
   5   9   4    1.96    0.17
  -6  -9  -4    3.85    0.23
  -6  -9  -4    3.28    0.17
   6   9   4    3.97    0.20
  -7  -9  -4    1.23    0.15
  -7  -9  -4    1.33    0.16
   7   9   4    1.55    0.19
  -8  -9  -4    0.04    0.10
  -8  -9  -4    0.05    0.13
   8   9   4    0.07    0.12
   8 -10  -4   -0.09    0.12
   8 -10  -4    0.07    0.13
   7 -10  -4    0.31    0.12
   7 -10  -4    0.63    0.14
  -7  10   4    0.41    0.15
   6 -10  -4    0.23    0.11
   6 -10  -4    0.27    0.10
  -6  10   4    0.29    0.13
   5 -10  -4    2.16    0.20
   5 -10  -4    2.25    0.18
  -5  10   4    2.47    0.23
   4 -10  -4   22.94    0.61
   4 -10  -4   22.65    0.56
  -4  10   4   23.06    0.63
   3 -10  -4    4.80    0.23
   3 -10  -4    5.05    0.18
  -3  10   4    4.98    0.26
   2 -10  -4   31.43    0.71
   2 -10  -4   32.38    0.78
  -2  10   4   31.44    0.80
   1 -10  -4    8.96    0.22
   1 -10  -4    8.61    0.29
  -1  10   4    8.67    0.31
   0 -10  -4    0.56    0.07
   0 -10  -4    0.35    0.08
   0  10   4    0.29    0.10
  -1 -10  -4    8.72    0.28
  -1 -10  -4    8.94    0.26
   1  10   4    8.67    0.26
   1  10   4    9.22    0.32
  -2 -10  -4   31.50    0.74
  -2 -10  -4   31.49    0.74
   2  10   4   31.46    0.74
   2  10   4   30.99    0.74
   2  10   4   31.46    0.79
  -3 -10  -4    4.88    0.20
  -3 -10  -4    4.51    0.18
   3  10   4    4.35    0.18
   3  10   4    4.59    0.20
  -4 -10  -4   22.71    0.57
  -4 -10  -4   21.03    0.50
   4  10   4   22.03    0.56
  -5 -10  -4    2.43    0.19
  -5 -10  -4    2.05    0.12
   5  10   4    2.56    0.18
  -6 -10  -4    0.24    0.08
  -6 -10  -4    0.42    0.12
   6  10   4    0.44    0.11
  -7 -10  -4    0.45    0.14
  -7 -10  -4    0.43    0.10
   7  10   4    0.47    0.12
  -8 -10  -4   -0.03    0.13
  -8 -10  -4   -0.02    0.10
   8  10   4    0.10    0.13
   7 -11  -4    0.67    0.15
   7 -11  -4    0.55    0.13
  -7  11   4    0.59    0.16
   6 -11  -4    1.46    0.20
   6 -11  -4    1.40    0.16
  -6  11   4    1.46    0.22
   5 -11  -4    5.52    0.28
   5 -11  -4    5.98    0.25
  -5  11   4    5.90    0.30
   4 -11  -4    1.28    0.15
   4 -11  -4    1.56    0.20
  -4  11   4    1.39    0.20
   3 -11  -4    3.90    0.17
   3 -11  -4    4.09    0.23
  -3  11   4    3.76    0.24
   2 -11  -4    2.16    0.11
   2 -11  -4    2.24    0.18
  -2  11   4    1.97    0.20
   1 -11  -4   15.54    0.36
   1 -11  -4   15.91    0.44
  -1  11   4   16.00    0.47
   0 -11  -4   -0.01    0.06
   0 -11  -4   -0.07    0.08
   0  11   4   -0.02    0.10
  -1 -11  -4   15.59    0.41
  -1 -11  -4   15.95    0.43
   1  11   4   15.76    0.41
   1  11   4   16.52    0.48
  -2 -11  -4    2.00    0.15
  -2 -11  -4    1.91    0.15
   2  11   4    2.04    0.15
   2  11   4    2.08    0.20
   2  11   4    1.99    0.16
  -3 -11  -4    3.78    0.20
  -3 -11  -4    3.51    0.18
   3  11   4    3.31    0.19
   3  11   4    3.70    0.18
  -4 -11  -4    1.12    0.13
   4  11   4    1.21    0.16
  -5 -11  -4    5.63    0.19
  -5 -11  -4    6.21    0.27
   5  11   4    5.97    0.25
  -6 -11  -4    1.34    0.14
  -6 -11  -4    1.49    0.16
   6  11   4    1.62    0.19
  -7 -11  -4    0.81    0.11
  -7 -11  -4    0.75    0.15
   7  11   4    1.07    0.15
   6 -12  -4    0.52    0.15
   6 -12  -4    0.42    0.12
  -6  12   4    0.57    0.16
   5 -12  -4    1.18    0.16
   5 -12  -4    1.55    0.19
  -5  12   4    1.49    0.21
   4 -12  -4    1.17    0.15
   4 -12  -4    1.30    0.15
  -4  12   4    1.52    0.22
   3 -12  -4    2.25    0.15
   3 -12  -4    2.28    0.21
  -3  12   4    2.22    0.21
   2 -12  -4    5.51    0.18
   2 -12  -4    5.52    0.26
  -2  12   4    5.71    0.27
   1 -12  -4    4.62    0.23
   1 -12  -4    4.50    0.14
  -1  12   4    4.96    0.26
   0 -12  -4    4.86    0.22
   0  12   4    4.89    0.25
  -1 -12  -4    4.57    0.19
  -1 -12  -4    4.60    0.22
   1  12   4    4.83    0.26
   1  12   4    4.41    0.19
  -2 -12  -4    5.76    0.23
  -2 -12  -4    5.65    0.23
   2  12   4    5.71    0.23
   2  12   4    5.39    0.22
   2  12   4    5.70    0.28
  -3 -12  -4    2.20    0.18
   3  12   4    2.28    0.18
   3  12   4    2.39    0.22
  -4 -12  -4    1.19    0.14
   4  12   4    1.36    0.17
  -5 -12  -4    1.21    0.11
  -5 -12  -4    1.13    0.15
   5  12   4    1.70    0.19
  -6 -12  -4    0.33    0.13
  -6 -12  -4    0.41    0.08
   6  12   4    0.70    0.13
   6 -13  -4    0.77    0.17
   6 -13  -4    0.81    0.13
   5 -13  -4    0.49    0.14
   5 -13  -4    0.48    0.11
  -5  13   4    0.47    0.15
   4 -13  -4    3.74    0.21
   4 -13  -4    3.68    0.27
  -4  13   4    3.81    0.27
   3 -13  -4    1.23    0.15
   3 -13  -4    1.23    0.15
  -3  13   4    1.57    0.21
   2 -13  -4    0.33    0.12
   2 -13  -4    0.33    0.07
  -2  13   4    0.48    0.13
   1 -13  -4    0.35    0.11
   1 -13  -4    0.36    0.06
  -1  13   4    0.45    0.13
   0 -13  -4   -0.01    0.10
   0  13   4    0.01    0.11
  -1 -13  -4    0.26    0.10
   1  13   4    0.44    0.12
   1  13   4    0.42    0.13
  -2 -13  -4    0.27    0.09
  -2 -13  -4    0.31    0.11
   2  13   4    0.33    0.10
   2  13   4    0.40    0.13
   2  13   4    0.38    0.10
  -3 -13  -4    1.44    0.14
   3  13   4    1.64    0.22
   3  13   4    1.54    0.18
  -4 -13  -4    3.59    0.23
   4  13   4    3.52    0.22
   4  13   4    3.62    0.26
  -5 -13  -4    0.48    0.13
   5  13   4    0.47    0.12
  -6 -13  -4    0.83    0.15
  -6 -13  -4    0.68    0.10
   6  13   4    0.85    0.15
   4 -14  -4    0.71    0.11
   4 -14  -4    0.81    0.16
  -4  14   4    1.44    0.24
   3 -14  -4    3.11    0.19
   3 -14  -4    3.06    0.24
  -3  14   4    3.39    0.27
   2 -14  -4    1.54    0.14
   2 -14  -4    1.88    0.22
  -2  14   4    2.05    0.23
   1 -14  -4    1.08    0.10
   1 -14  -4    1.15    0.15
  -1  14   4    1.69    0.22
   0 -14  -4    1.24    0.15
   0  14   4    1.65    0.22
  -1 -14  -4    1.02    0.14
   1  14   4    1.54    0.21
  -2 -14  -4    1.46    0.17
   2  14   4    1.84    0.23
  -3 -14  -4    2.85    0.21
   3  14   4    2.98    0.25
   3  14   4    3.42    0.21
  -4 -14  -4    0.80    0.14
   4  14   4    0.86    0.13
   3 -15  -4    0.05    0.09
   3 -15  -4    0.25    0.14
  -3  15   4    0.37    0.14
   2 -15  -4    1.94    0.24
   2 -15  -4    1.31    0.15
  -2  15   4    1.82    0.24
   1 -15  -4    3.32    0.25
   1 -15  -4    2.34    0.14
  -1  15   4    3.45    0.26
   0 -15  -4    0.09    0.12
   0  15   4    0.26    0.13
  -1 -15  -4    3.35    0.25
   1  15   4    3.70    0.26
   1  15   4    3.45    0.25
  -3 -15  -4    0.10    0.12
   3  15  -5    2.59    0.25
  -3 -15   5    2.21    0.15
   2  15  -5    0.17    0.14
  -2 -15   5    0.06    0.08
   1  15  -5    2.65    0.25
   1  15  -5    2.17    0.20
  -1 -15   5    2.45    0.26
  -1 -15   5    2.68    0.16
   0  15  -5    3.02    0.26
   0 -15   5    3.38    0.29
   0 -15   5    3.42    0.18
  -1  15  -5    2.29    0.27
   1 -15   5    2.46    0.17
   1 -15   5    2.11    0.27
   2 -15   5    0.02    0.14
   2 -15   5    0.15    0.09
   3 -15   5    2.19    0.27
   3 -15   5    2.18    0.19
   4  14  -5    1.82    0.21
  -4 -14   5    1.15    0.17
  -4 -14   5    1.25    0.14
   3  14  -5    4.00    0.26
  -3 -14   5    3.49    0.16
  -3 -14   5    2.81    0.25
   2  14  -5    4.09    0.26
  -2 -14   5    3.60    0.16
  -2 -14   5    4.12    0.26
   1  14  -5    2.07    0.19
   1  14  -5    2.25    0.22
  -1 -14   5    2.24    0.22
  -1 -14   5    2.15    0.14
   0  14  -5    0.00    0.13
   0  14  -5   -0.11    0.09
   0 -14   5    0.10    0.13
   0 -14   5    0.06    0.07
  -1  14  -5    1.98    0.23
  -1  14  -5    2.18    0.18
   1 -14   5    2.12    0.16
   1 -14   5    1.86    0.22
   2 -14   5    3.60    0.19
   2 -14   5    3.44    0.26
   3 -14   5    3.39    0.28
   3 -14   5    3.25    0.20
   4 -14   5    1.20    0.14
   4 -14   5    1.44    0.18
   5  13  -5    0.67    0.14
   5  13  -5    0.72    0.13
  -5 -13   5    0.45    0.09
  -5 -13   5    0.31    0.14
   4  13  -5    1.70    0.20
  -4 -13   5    1.61    0.14
  -4 -13   5    1.51    0.20
   3  13  -5    5.43    0.27
  -3 -13   5    5.11    0.26
  -3 -13   5    4.72    0.18
   2  13  -5    1.27    0.15
  -2 -13   5    1.10    0.11
  -2 -13   5    1.10    0.14
   1  13  -5    1.49    0.17
   1  13  -5    1.57    0.19
  -1 -13   5    1.42    0.12
  -1 -13   5    1.35    0.19
   0  13  -5    0.22    0.09
   0  13  -5    0.07    0.11
   0 -13   5    0.05    0.11
   0 -13   5    0.15    0.06
  -1  13  -5    1.39    0.14
  -1  13  -5    1.35    0.19
  -1  13  -5    1.62    0.16
   1 -13   5    1.42    0.16
   1 -13   5    1.50    0.13
  -2  13  -5    0.99    0.11
   2 -13   5    1.07    0.15
   2 -13   5    1.03    0.14
   3 -13   5    4.63    0.26
   3 -13   5    4.71    0.21
   4 -13   5    1.98    0.24
   4 -13   5    1.63    0.18
   5 -13   5    0.50    0.15
   5 -13   5    0.44    0.11
   6  12  -5    0.63    0.14
   6  12  -5    0.80    0.12
  -6 -12   5    0.51    0.15
  -6 -12   5    0.77    0.11
   5  12  -5    1.66    0.22
   5  12  -5    1.57    0.19
  -5 -12   5    1.35    0.16
  -5 -12   5    1.61    0.15
   4  12  -5    2.73    0.20
  -4 -12   5    2.62    0.15
  -4 -12   5    2.58    0.22
   3  12  -5    1.70    0.19
  -3 -12   5    1.61    0.12
  -3 -12   5    1.63    0.19
   2  12  -5    3.47    0.22
  -2 -12   5    3.69    0.14
  -2 -12   5    3.44    0.21
  -2 -12   5    3.89    0.23
   1  12  -5    2.29    0.20
  -1 -12   5    2.47    0.12
  -1 -12   5    2.48    0.20
   0  12  -5    0.03    0.08
   0  12  -5    0.09    0.10
   0 -12   5    0.08    0.06
   0 -12   5    0.10    0.04
   0 -12   5    0.11    0.10
  -1  12  -5    2.35    0.15
  -1  12  -5    2.45    0.15
   1 -12   5    2.46    0.20
   1 -12   5    2.35    0.12
   1 -12   5    2.40    0.13
  -2  12  -5    3.71    0.18
   2 -12   5    3.63    0.23
   2 -12   5    3.63    0.17
  -3  12  -5    1.23    0.19
  -3  12  -5    1.32    0.15
   3 -12   5    1.47    0.19
   3 -12   5    1.59    0.15
  -4  12  -5    2.39    0.21
   4 -12   5    2.72    0.19
   4 -12   5    2.86    0.24
  -5  12  -5    1.26    0.16
   5 -12   5    1.54    0.19
   5 -12   5    1.51    0.21
  -6  12  -5    0.40    0.14
   6 -12   5    0.76    0.13
   6 -12   5    0.53    0.15
   7  11  -5    0.31    0.11
   7  11  -5    0.35    0.14
  -7 -11   5    0.28    0.10
  -7 -11   5    0.23    0.14
   6  11  -5    0.42    0.13
   6  11  -5    0.46    0.11
  -6 -11   5    0.58    0.14
  -6 -11   5    0.40    0.09
   5  11  -5    4.39    0.23
   5  11  -5    4.04    0.23
  -5 -11   5    3.81    0.18
  -5 -11   5    3.92    0.24
   4  11  -5    4.87    0.23
  -4 -11   5    4.84    0.24
  -4 -11   5    4.78    0.18
   3  11  -5   18.71    0.51
  -3 -11   5   19.05    0.51
  -3 -11   5   18.80    0.45
   2  11  -5    9.92    0.33
  -2 -11   5    9.98    0.32
  -2 -11   5   10.46    0.33
  -2 -11   5    9.96    0.26
  -2 -11   5    9.54    0.25
   1  11  -5    1.27    0.17
  -1 -11   5    1.22    0.09
  -1 -11   5    1.31    0.17
   0  11  -5    9.06    0.31
   0  11  -5    8.83    0.27
   0 -11   5    8.94    0.24
   0 -11   5    9.17    0.31
  -1  11  -5    1.04    0.14
  -1  11  -5    1.15    0.13
  -1  11  -5    1.10    0.13
   1 -11   5    0.93    0.10
   1 -11   5    1.09    0.11
   1 -11   5    1.28    0.17
  -2  11  -5   10.01    0.31
  -2  11  -5    9.84    0.28
  -2  11  -5   10.23    0.28
   2 -11   5    9.71    0.28
   2 -11   5    9.55    0.29
   2 -11   5   10.06    0.34
  -3  11  -5   18.28    0.46
  -3  11  -5   18.49    0.50
   3 -11   5   18.40    0.47
   3 -11   5   18.50    0.52
   3 -11   5   17.70    0.48
  -4  11  -5    4.44    0.25
  -4  11  -5    4.86    0.20
   4 -11   5    4.93    0.22
   4 -11   5    4.85    0.25
  -5  11  -5    3.58    0.24
   5 -11   5    3.85    0.25
   5 -11   5    4.01    0.22
  -6  11  -5    0.19    0.13
   6 -11   5    0.50    0.12
   6 -11   5    0.46    0.13
  -7  11  -5   -0.10    0.13
   7 -11   5    0.27    0.12
   7 -11   5    0.31    0.13
   8  10  -5    0.98    0.15
  -8 -10   5    1.03    0.17
  -8 -10   5    0.83    0.14
   7  10  -5    0.13    0.12
   7  10  -5   -0.04    0.10
  -7 -10   5    0.00    0.12
  -7 -10   5   -0.02    0.09
   6  10  -5    2.60    0.18
   6  10  -5    2.52    0.21
  -6 -10   5    2.83    0.23
  -6 -10   5    2.38    0.17
   5  10  -5    4.65    0.22
   5  10  -5    4.50    0.24
  -5 -10   5    4.47    0.24
  -5 -10   5    4.23    0.19
   4  10  -5   27.50    0.68
  -4 -10   5   27.55    0.65
  -4 -10   5   28.69    0.70
   3  10  -5    0.39    0.10
  -3 -10   5    0.29    0.10
  -3 -10   5    0.41    0.06
   2  10  -5   12.56    0.37
  -2 -10   5   12.89    0.31
  -2 -10   5   12.71    0.37
  -2 -10   5   12.70    0.36
   1  10  -5    6.16    0.24
  -1 -10   5    6.32    0.18
  -1 -10   5    6.12    0.24
   0  10  -5   -0.01    0.06
   0  10  -5    0.04    0.06
   0  10  -5   -0.07    0.07
   0 -10   5    0.00    0.08
   0 -10   5   -0.01    0.04
  -1  10  -5    6.49    0.20
  -1  10  -5    5.87    0.20
  -1  10  -5    6.02    0.21
   1 -10   5    6.28    0.24
   1 -10   5    6.06    0.19
  -2  10  -5   12.37    0.33
  -2  10  -5   12.33    0.35
  -2  10  -5   12.86    0.32
   2 -10   5   12.51    0.38
   2 -10   5   12.27    0.33
   2 -10   5   11.91    0.34
  -3  10  -5    0.46    0.09
  -3  10  -5    0.32    0.10
  -3  10  -5    0.34    0.08
   3 -10   5    0.45    0.10
   3 -10   5    0.15    0.08
   3 -10   5    0.21    0.07
  -4  10  -5   27.38    0.64
  -4  10  -5   28.06    0.70
   4 -10   5   26.84    0.69
   4 -10   5   27.35    0.67
   4 -10   5   27.31    0.71
  -5  10  -5    4.72    0.25
   5 -10   5    4.72    0.23
   5 -10   5    4.83    0.35
   5 -10   5    4.73    0.25
  -6  10  -5    2.40    0.23
   6 -10   5    2.62    0.21
   6 -10   5    2.60    0.22
  -7  10  -5   -0.10    0.12
   7 -10   5   -0.03    0.12
   7 -10   5    0.02    0.10
   8 -10   5    1.06    0.16
   8 -10   5    0.97    0.16
   8   9  -5    0.35    0.13
   8   9  -5    0.16    0.14
  -8  -9   5    0.10    0.11
  -8  -9   5    0.24    0.13
   7   9  -5    0.59    0.11
   7   9  -5    0.45    0.12
  -7  -9   5    0.78    0.14
  -7  -9   5    0.53    0.11
   6   9  -5    2.58    0.19
   6   9  -5    2.55    0.17
  -6  -9   5    2.35    0.17
  -6  -9   5    2.46    0.20
   5   9  -5    9.43    0.32
   5   9  -5    9.54    0.30
  -5  -9   5    9.79    0.32
  -5  -9   5    9.38    0.28
   4   9  -5    5.78    0.22
  -4  -9   5    6.18    0.24
  -4  -9   5    5.92    0.19
   3   9  -5   21.98    0.56
  -3  -9   5   23.08    0.56
  -3  -9   5   21.55    0.52
  -3  -9   5   22.22    0.51
   2   9  -5   22.90    0.57
   2   9  -5   22.61    0.57
  -2  -9   5   23.07    0.56
  -2  -9   5   23.00    0.57
  -2  -9   5   22.82    0.52
   1   9  -5    4.14    0.15
   1   9  -5    4.25    0.19
  -1  -9   5    4.19    0.18
  -1  -9   5    4.17    0.19
  -1  -9   5    4.04    0.13
   0   9  -5   21.07    0.56
   0   9  -5   22.52    0.53
   0   9  -5   21.86    0.52
   0  -9   5   22.71    0.51
   0  -9   5   23.29    0.56
  -1   9  -5    3.87    0.16
  -1   9  -5    4.22    0.15
   1  -9   5    4.02    0.22
   1  -9   5    4.00    0.14
  -2   9  -5   22.50    0.55
  -2   9  -5   22.91    0.54
  -2   9  -5   22.92    0.53
   2  -9   5   22.51    0.58
   2  -9   5   22.54    0.53
  -3   9  -5   22.51    0.53
  -3   9  -5   22.21    0.52
  -3   9  -5   22.33    0.56
   3  -9   5   22.51    0.54
   3  -9   5   22.00    0.56
   3  -9   5   22.76    0.58
  -4   9  -5    6.02    0.25
  -4   9  -5    5.78    0.20
   4  -9   5    5.99    0.22
   4  -9   5    5.89    0.26
   4  -9   5    6.03    0.24
  -5   9  -5   10.17    0.34
  -5   9  -5    8.95    0.27
   5  -9   5    9.85    0.34
   5  -9   5    9.44    0.33
   5  -9   5    9.69    0.31
  -6   9  -5    2.64    0.22
   6  -9   5    2.36    0.20
   6  -9   5    2.59    0.21
   6  -9   5    2.48    0.20
  -7   9  -5    0.45    0.14
   7  -9   5    0.59    0.12
   7  -9   5    0.54    0.13
  -8   9  -5    0.11    0.14
   8  -9   5    0.35    0.13
   8  -9   5    0.38    0.13
   9   8  -5    1.42    0.16
  -9  -8   5    1.07    0.17
  -9  -8   5    1.38    0.16
   8   8  -5    0.83    0.14
   8   8  -5    0.86    0.12
  -8  -8   5    1.07    0.15
  -8  -8   5    0.99    0.14
   7   8  -5    0.69    0.13
   7   8  -5    0.75    0.11
  -7  -8   5    0.74    0.11
  -7  -8   5    0.81    0.14
   6   8  -5    3.67    0.19
   6   8  -5    3.94    0.22
  -6  -8   5    3.74    0.19
  -6  -8   5    3.91    0.21
   5   8  -5   11.96    0.36
   5   8  -5   11.34    0.33
  -5  -8   5   11.61    0.32
  -5  -8   5   12.16    0.36
   4   8  -5   27.75    0.67
  -4  -8   5   29.34    0.69
  -4  -8   5   28.16    0.65
   3   8  -5   18.42    0.47
  -3  -8   5   18.24    0.43
  -3  -8   5   19.22    0.48
  -3  -8   5   18.03    0.45
   2   8  -5    1.22    0.08
   2   8  -5    1.06    0.12
  -2  -8   5    1.30    0.11
  -2  -8   5    1.12    0.08
  -2  -8   5    1.14    0.07
  -2  -8   5    1.14    0.12
   1   8  -5    0.82    0.11
   1   8  -5    0.94    0.08
  -1  -8   5    0.75    0.10
  -1  -8   5    0.99    0.11
  -1  -8   5    0.88    0.06
  -1  -8   5    0.91    0.07
   0   8  -5    0.03    0.05
   0   8  -5    0.04    0.04
   0  -8   5    0.00    0.03
   0  -8   5   -0.02    0.04
   0  -8   5    0.01    0.06
  -1   8  -5    0.87    0.09
  -1   8  -5    0.83    0.09
  -1   8  -5    0.85    0.09
   1  -8   5    0.76    0.08
  -2   8  -5    1.22    0.10
  -2   8  -5    1.20    0.10
  -2   8  -5    1.15    0.11
   2  -8   5    1.17    0.09
  -3   8  -5   18.45    0.47
  -3   8  -5   18.57    0.44
  -3   8  -5   18.22    0.43
   3  -8   5   17.90    0.47
   3  -8   5   18.41    0.49
   3  -8   5   18.63    0.45
  -4   8  -5   27.62    0.64
  -4   8  -5   28.13    0.65
  -4   8  -5   29.01    0.70
   4  -8   5   28.34    0.67
   4  -8   5   28.21    0.70
   4  -8   5   28.43    0.70
  -5   8  -5   11.75    0.32
  -5   8  -5   12.32    0.38
   5  -8   5   11.83    0.37
   5  -8   5   12.28    0.35
   5  -8   5   11.79    0.38
  -6   8  -5    3.82    0.17
  -6   8  -5    4.03    0.24
   6  -8   5    3.93    0.23
   6  -8   5    4.03    0.22
   6  -8   5    4.04    0.23
  -7   8  -5    0.87    0.15
   7  -8   5    0.76    0.12
   7  -8   5    0.69    0.12
   7  -8   5    0.60    0.12
  -8   8  -5    0.83    0.15
   8  -8   5    0.98    0.14
   8  -8   5    1.02    0.14
   9  -8   5    1.22    0.16
   9   7  -5    1.46    0.17
  -9  -7   5    1.61    0.23
  -9  -7   5    1.68    0.18
   8   7  -5    0.62    0.11
   8   7  -5    0.68    0.13
  -8  -7   5    0.65    0.13
  -8  -7   5    0.56    0.14
   7   7  -5    2.62    0.17
   7   7  -5    2.38    0.19
  -7  -7   5    2.99    0.19
  -7  -7   5    2.71    0.20
   6   7  -5    0.09    0.10
   6   7  -5    0.18    0.08
  -6  -7   5    0.17    0.08
  -6  -7   5    0.20    0.10
   5   7  -5    6.88    0.25
   5   7  -5    6.34    0.23
  -5  -7   5    6.69    0.22
  -5  -7   5    6.97    0.25
   4   7  -5    1.93    0.14
  -4  -7   5    2.04    0.15
  -4  -7   5    1.93    0.11
  -4  -7   5    2.20    0.15
   3   7  -5   10.03    0.28
  -3  -7   5    9.83    0.27
  -3  -7   5    9.77    0.25
  -3  -7   5    9.90    0.28
   2   7  -5    0.34    0.07
   2   7  -5    0.63    0.06
  -2  -7   5    0.57    0.06
  -2  -7   5    0.52    0.07
  -2  -7   5    0.54    0.05
   1   7  -5    3.70    0.12
   1   7  -5    3.79    0.15
  -1  -7   5    3.61    0.11
  -1  -7   5    3.70    0.11
  -1  -7   5    3.64    0.15
   0   7  -5   22.20    0.51
   0   7  -5   21.75    0.50
   0  -7   5   22.83    0.54
   0  -7   5   21.36    0.50
   0  -7   5   22.41    0.50
  -1   7  -5    3.59    0.13
  -1   7  -5    3.81    0.13
  -1   7  -5    3.82    0.14
   1  -7   5    3.72    0.12
   1  -7   5    3.46    0.12
  -2   7  -5    0.54    0.06
  -2   7  -5    0.44    0.07
  -2   7  -5    0.49    0.06
   2  -7   5    0.70    0.07
   2  -7   5    0.47    0.07
  -3   7  -5    9.93    0.25
  -3   7  -5    9.86    0.29
  -3   7  -5    9.99    0.26
   3  -7   5    9.62    0.27
   3  -7   5   10.06    0.30
  -4   7  -5    2.19    0.12
  -4   7  -5    1.96    0.10
  -4   7  -5    1.89    0.16
   4  -7   5    2.19    0.15
   4  -7   5    2.28    0.13
   4  -7   5    2.07    0.15
  -5   7  -5    6.51    0.21
  -5   7  -5    6.62    0.26
  -5   7  -5    6.42    0.19
   5  -7   5    6.45    0.25
   5  -7   5    6.77    0.24
   5  -7   5    6.62    0.26
  -6   7  -5    0.20    0.07
  -6   7  -5    0.01    0.10
   6  -7   5    0.16    0.09
   6  -7   5    0.16    0.08
   6  -7   5    0.24    0.09
  -7   7  -5    3.02    0.16
  -7   7  -5    2.57    0.23
   7  -7   5    3.15    0.21
   7  -7   5    2.82    0.20
   7  -7   5    2.76    0.22
  -8   7  -5    0.69    0.15
   8  -7   5    0.59    0.12
   8  -7   5    0.48    0.12
   8  -7   5    0.70    0.13
  -9   7  -5    1.32    0.19
   9  -7   5    1.58    0.21
   9   6  -5    7.30    0.31
   9   6  -5    6.48    0.28
  -9  -6   5    7.51    0.32
  -9  -6   5    7.17    0.32
   8   6  -5    1.29    0.14
   8   6  -5    1.33    0.17
  -8  -6   5    1.17    0.15
  -8  -6   5    1.85    0.21
   7   6  -5    0.69    0.10
   7   6  -5    0.56    0.11
  -7  -6   5    0.49    0.12
  -7  -6   5    0.67    0.11
   6   6  -5    2.31    0.15
   6   6  -5    2.38    0.17
  -6  -6   5    2.56    0.16
  -6  -6   5    2.73    0.17
  -6  -6   5    2.55    0.17
   5   6  -5   25.13    0.60
   5   6  -5   26.20    0.62
  -5  -6   5   25.77    0.62
  -5  -6   5   24.89    0.61
  -5  -6   5   25.13    0.60
   4   6  -5    3.13    0.14
  -4  -6   5    3.18    0.15
  -4  -6   5    3.05    0.13
  -4  -6   5    3.25    0.14
   3   6  -5    3.15    0.14
  -3  -6   5    3.20    0.14
  -3  -6   5    3.22    0.11
  -3  -6   5    3.04    0.12
  -3  -6   5    3.24    0.13
   2   6  -5   42.10    0.92
   2   6  -5   43.54    0.95
   2   6  -5   42.42    0.92
  -2  -6   5   43.39    0.95
  -2  -6   5   43.04    0.93
  -2  -6   5   39.60    0.92
   1   6  -5   20.20    0.45
   1   6  -5   20.43    0.49
  -1  -6   5   20.36    0.49
  -1  -6   5   20.57    0.46
  -1  -6   5   20.23    0.48
  -1  -6   5   19.69    0.46
   0   6  -5   -0.02    0.03
   0   6  -5   -0.06    0.04
   0  -6   5    0.00    0.03
   0  -6   5    0.00    0.03
   0  -6   5    0.01    0.03
   0  -6   5    0.01    0.02
  -1   6  -5   20.99    0.48
  -1   6  -5   20.53    0.47
  -1   6  -5   20.62    0.48
   1  -6   5   20.52    0.47
   1  -6   5   20.92    0.50
   1  -6   5   20.17    0.49
  -2   6  -5   43.79    0.95
  -2   6  -5   42.73    0.95
  -2   6  -5   44.27    0.96
   2  -6   5   44.19    0.98
   2  -6   5   40.92    0.95
  -3   6  -5    3.22    0.12
  -3   6  -5    3.10    0.15
  -3   6  -5    3.69    0.13
   3  -6   5    3.31    0.15
   3  -6   5    3.19    0.13
  -4   6  -5    3.41    0.12
  -4   6  -5    3.37    0.17
  -4   6  -5    3.48    0.13
   4  -6   5    3.24    0.17
   4  -6   5    3.44    0.15
   4  -6   5    3.22    0.16
  -5   6  -5   25.44    0.59
  -5   6  -5   26.52    0.65
  -5   6  -5   26.21    0.60
   5  -6   5   25.52    0.63
   5  -6   5   26.10    0.66
   5  -6   5   25.69    0.63
  -6   6  -5    2.76    0.15
  -6   6  -5    2.73    0.15
  -6   6  -5    2.48    0.21
   6  -6   5    2.52    0.17
   6  -6   5    2.65    0.18
   6  -6   5    2.68    0.20
  -7   6  -5    0.52    0.13
  -7   6  -5    0.73    0.09
   7  -6   5    0.69    0.11
   7  -6   5    0.71    0.11
   7  -6   5    0.48    0.11
  -8   6  -5    1.57    0.22
  -8   6  -5    1.82    0.22
   8  -6   5    1.39    0.18
  -9   6  -5    6.85    0.36
   9  -6   5    7.03    0.30
  10   5  -5    5.97    0.29
 -10  -5   5    5.85    0.30
 -10  -5   5    5.93    0.33
   9   5  -5    0.80    0.12
   9   5  -5    1.03    0.14
  -9  -5   5    0.84    0.14
   8   5  -5    1.38    0.16
   8   5  -5    1.51    0.17
  -8  -5   5    1.42    0.15
  -8  -5   5    1.88    0.20
   7   5  -5    4.03    0.21
   7   5  -5    4.18    0.19
  -7  -5   5    4.06    0.21
  -7  -5   5    4.40    0.22
  -7  -5   5    3.92    0.22
   6   5  -5    6.93    0.23
   6   5  -5    6.94    0.24
  -6  -5   5    7.08    0.24
  -6  -5   5    7.41    0.25
  -6  -5   5    6.87    0.25
   5   5  -5   24.38    0.58
   5   5  -5   24.32    0.59
  -5  -5   5   24.64    0.58
  -5  -5   5   24.27    0.59
  -5  -5   5   24.31    0.58
   4   5  -5   21.01    0.49
  -4  -5   5   20.58    0.51
  -4  -5   5   20.18    0.49
  -4  -5   5   20.55    0.50
   3   5  -5   42.88    0.94
  -3  -5   5   41.48    0.95
  -3  -5   5   42.38    0.93
  -3  -5   5   42.46    0.95
   2   5  -5   33.35    0.71
   2   5  -5   33.49    0.74
  -2  -5   5   32.54    0.74
  -2  -5   5   31.76    0.73
  -2  -5   5   33.25    0.73
   1   5  -5   67.09    1.44
   1   5  -5   69.16    1.44
   1   5  -5   68.98    1.47
  -1  -5   5   66.00    1.46
  -1  -5   5   65.83    1.47
  -1  -5   5   68.11    1.45
  -1  -5   5   66.01    1.45
   0   5  -5  101.03    2.07
   0   5  -5  100.87    2.06
   0  -5   5   83.25    2.08
   0  -5   5   97.99    2.07
   0  -5   5   98.54    2.06
   0  -5   5   97.43    2.06
  -1   5  -5   69.28    1.49
  -1   5  -5   70.41    1.49
  -1   5  -5   69.23    1.49
   1  -5   5   69.19    1.51
   1  -5   5   67.02    1.49
  -2   5  -5   34.75    0.76
  -2   5  -5   33.77    0.74
  -2   5  -5   34.51    0.75
   2  -5   5   32.33    0.75
   2  -5   5   33.36    0.77
  -3   5  -5   41.95    0.94
  -3   5  -5   42.59    0.95
  -3   5  -5   44.36    0.97
   3  -5   5   42.35    0.96
   3  -5   5   44.40    0.97
  -4   5  -5   21.17    0.49
  -4   5  -5   21.57    0.53
  -4   5  -5   21.12    0.48
   4  -5   5   21.00    0.52
   4  -5   5   21.25    0.51
   4  -5   5   20.93    0.54
  -5   5  -5   24.67    0.57
  -5   5  -5   24.75    0.57
  -5   5  -5   25.55    0.62
   5  -5   5   24.48    0.63
   5  -5   5   24.75    0.60
   5  -5   5   25.14    0.61
  -6   5  -5    7.30    0.21
  -6   5  -5    7.41    0.23
  -6   5  -5    7.57    0.28
   6  -5   5    7.53    0.26
   6  -5   5    7.42    0.29
   6  -5   5    7.12    0.24
   6  -5   5    7.01    0.25
  -7   5  -5    4.11    0.18
  -7   5  -5    4.33    0.25
   7  -5   5    4.20    0.22
   7  -5   5    4.38    0.21
   7  -5   5    3.87    0.25
   7  -5   5    4.35    0.21
  -8   5  -5    1.50    0.14
  -8   5  -5    1.46    0.22
   8  -5   5    1.55    0.17
   8  -5   5    1.47    0.17
  -9   5  -5    0.73    0.16
   9  -5   5    0.97    0.14
   9  -5   5    0.95    0.13
  10  -5   5    5.90    0.30
  10   4  -5    0.67    0.13
 -10  -4   5    0.54    0.13
 -10  -4   5    0.50    0.14
   9   4  -5    3.66    0.23
   9   4  -5    3.06    0.21
  -9  -4   5    3.88    0.25
  -9  -4   5    3.26    0.23
   8   4  -5    1.86    0.17
   8   4  -5    2.01    0.18
  -8  -4   5    1.84    0.18
  -8  -4   5    1.71    0.19
  -8  -4   5    2.51    0.21
   7   4  -5    4.49    0.20
   7   4  -5    4.58    0.20
  -7  -4   5    4.81    0.22
  -7  -4   5    4.41    0.21
  -7  -4   5    4.47    0.21
   6   4  -5   16.10    0.42
   6   4  -5   16.20    0.41
  -6  -4   5   15.97    0.42
  -6  -4   5   16.02    0.42
  -6  -4   5   15.57    0.42
   5   4  -5    0.34    0.07
   5   4  -5    0.20    0.06
  -5  -4   5    0.21    0.07
  -5  -4   5    0.21    0.06
  -5  -4   5    0.15    0.06
   4   4  -5   10.03    0.27
   4   4  -5   10.38    0.28
  -4  -4   5    9.92    0.27
  -4  -4   5    9.98    0.29
  -4  -4   5    9.86    0.27
   3   4  -5   19.12    0.45
  -3  -4   5   19.06    0.43
  -3  -4   5   18.96    0.46
  -3  -4   5   18.74    0.44
  -3  -4   5   18.47    0.45
   2   4  -5    3.25    0.12
   2   4  -5    3.25    0.09
  -2  -4   5    3.71    0.12
   1   4  -5  126.13    2.89
  -1  -4   5  140.39    2.89
  -1  -4   5  139.02    2.89
   0   4  -5    0.15    0.04
   0   4  -5    0.11    0.02
  -1   4  -5  144.69    3.09
  -1   4  -5  143.78    3.09
  -1   4  -5  150.14    3.53
   1  -4   5  143.29    3.10
   1  -4   5  143.88    3.09
  -2   4  -5    3.35    0.12
  -2   4  -5    3.25    0.11
  -2   4  -5    3.24    0.12
   2  -4   5    3.24    0.12
   2  -4   5    3.61    0.12
  -3   4  -5   19.18    0.44
  -3   4  -5   20.08    0.47
  -3   4  -5   18.55    0.44
   3  -4   5   19.74    0.46
   3  -4   5   19.00    0.46
  -4   4  -5    9.74    0.27
  -4   4  -5    9.92    0.26
  -4   4  -5   10.30    0.29
  -4   4  -5    9.96    0.25
   4  -4   5   10.39    0.30
   4  -4   5   10.27    0.28
   4  -4   5   10.08    0.27
   4  -4   5   10.20    0.28
  -5   4  -5    0.17    0.07
  -5   4  -5    0.19    0.07
  -5   4  -5    0.23    0.06
  -5   4  -5    0.20    0.05
   5  -4   5    0.13    0.06
   5  -4   5    0.22    0.07
   5  -4   5    0.31    0.08
   5  -4   5    0.15    0.06
  -6   4  -5   16.12    0.41
  -6   4  -5   15.95    0.40
  -6   4  -5   16.26    0.46
   6  -4   5   16.02    0.43
   6  -4   5   16.49    0.44
   6  -4   5   16.56    0.47
   6  -4   5   16.28    0.42
  -7   4  -5    4.73    0.24
  -7   4  -5    4.59    0.19
   7  -4   5    4.40    0.22
   7  -4   5    4.27    0.25
   7  -4   5    4.52    0.20
   7  -4   5    4.43    0.20
  -8   4  -5    1.95    0.22
  -8   4  -5    2.08    0.15
   8  -4   5    1.98    0.18
   8  -4   5    2.14    0.17
  -9   4  -5    2.97    0.25
  -9   4  -5    3.27    0.19
   9  -4   5    3.24    0.23
  10  -4   5    0.47    0.14
  10   3  -5    1.94    0.21
  10   3  -5    1.47    0.18
 -10  -3   5    1.93    0.21
 -10  -3   5    1.55    0.24
   9   3  -5   11.33    0.36
   9   3  -5   11.06    0.35
  -9  -3   5   11.27    0.36
  -9  -3   5   11.87    0.40
  -9  -3   5    9.89    0.39
   8   3  -5    2.83    0.18
   8   3  -5    2.96    0.18
  -8  -3   5    2.51    0.19
  -8  -3   5    3.21    0.22
  -8  -3   5    2.90    0.19
   7   3  -5    2.98    0.17
   7   3  -5    3.23    0.17
  -7  -3   5    3.11    0.18
  -7  -3   5    3.30    0.18
  -7  -3   5    3.46    0.20
   6   3  -5    1.68    0.13
   6   3  -5    1.71    0.13
  -6  -3   5    1.51    0.14
  -6  -3   5    1.68    0.13
  -6  -3   5    1.72    0.13
   5   3  -5   14.06    0.35
   5   3  -5   13.58    0.35
  -5  -3   5   13.61    0.35
  -5  -3   5   13.72    0.35
  -5  -3   5   13.59    0.36
  -5  -3   5   13.76    0.38
   4   3  -5   23.29    0.52
   4   3  -5   22.15    0.53
  -4  -3   5   22.65    0.55
  -4  -3   5   21.73    0.52
  -4  -3   5   21.91    0.52
   3   3  -5    8.60    0.23
  -3  -3   5    8.73    0.21
  -3  -3   5    8.69    0.24
  -3  -3   5    8.61    0.23
  -3  -3   5    8.56    0.23
   2   3  -5  101.59    2.19
   2   3  -5  102.52    2.19
  -2  -3   5  102.58    2.19
  -2  -3   5  101.65    2.20
  -2  -3   5  101.95    2.19
  -1  -3   5   12.65    0.30
  -1  -3   5   12.68    0.30
   0   3  -5    7.66    0.19
   0   3  -5    8.16    0.18
   0  -3   5    7.83    0.20
   0  -3   5    7.81    0.18
   0  -3   5    8.01    0.20
  -1   3  -5   12.59    0.30
  -1   3  -5   12.80    0.29
  -1   3  -5   12.72    0.29
   1  -3   5   12.67    0.30
   1  -3   5   12.66    0.30
  -2   3  -5  106.34    2.20
  -2   3  -5  100.47    2.18
  -2   3  -5  100.24    2.19
  -2   3  -5  106.02    2.20
   2  -3   5  100.91    2.20
   2  -3   5   99.98    2.20
  -3   3  -5    8.73    0.24
  -3   3  -5    8.65    0.21
  -3   3  -5    8.55    0.23
  -3   3  -5    8.88    0.22
   3  -3   5    8.69    0.23
   3  -3   5    8.63    0.23
   3  -3   5    8.54    0.23
  -4   3  -5   22.68    0.51
  -4   3  -5   22.03    0.53
  -4   3  -5   22.27    0.51
  -4   3  -5   22.40    0.54
   4  -3   5   22.47    0.53
   4  -3   5   22.48    0.53
   4  -3   5   23.13    0.56
   4  -3   5   22.73    0.53
  -5   3  -5   13.85    0.34
  -5   3  -5   13.53    0.36
  -5   3  -5   13.74    0.38
  -5   3  -5   14.39    0.35
   5  -3   5   13.82    0.35
   5  -3   5   13.95    0.36
   5  -3   5   14.33    0.40
   5  -3   5   14.18    0.37
  -6   3  -5    1.54    0.11
  -6   3  -5    1.58    0.12
  -6   3  -5    1.59    0.17
  -6   3  -5    1.51    0.13
   6  -3   5    1.61    0.13
   6  -3   5    1.65    0.14
   6  -3   5    1.56    0.16
   6  -3   5    1.60    0.12
  -7   3  -5    3.00    0.16
  -7   3  -5    3.61    0.21
   7  -3   5    3.33    0.18
   7  -3   5    3.19    0.16
   7  -3   5    3.02    0.21
  -8   3  -5    3.03    0.17
  -8   3  -5    2.96    0.22
   8  -3   5    2.94    0.19
   8  -3   5    2.85    0.17
  -9   3  -5   10.92    0.41
  -9   3  -5   11.34    0.35
   9  -3   5   10.48    0.36
 -10   3  -5    1.12    0.22
 -10   3  -5    1.47    0.18
  10  -3   5    1.32    0.16
  10   2  -5    0.25    0.11
  10   2  -5    0.33    0.11
 -10  -2   5    0.23    0.11
 -10  -2   5    0.09    0.13
   9   2  -5    0.06    0.10
  -9  -2   5   -0.11    0.10
  -9  -2   5    0.22    0.10
  -9  -2   5    0.07    0.10
   8   2  -5    0.44    0.10
   8   2  -5    0.47    0.10
  -8  -2   5    0.51    0.11
  -8  -2   5    0.47    0.11
  -8  -2   5    0.44    0.10
   7   2  -5    6.08    0.22
   7   2  -5    6.05    0.22
  -7  -2   5    6.25    0.24
  -7  -2   5    5.48    0.22
  -7  -2   5    5.96    0.24
   6   2  -5    3.14    0.15
   6   2  -5    3.05    0.14
  -6  -2   5    3.12    0.16
  -6  -2   5    2.99    0.16
  -6  -2   5    2.98    0.14
   5   2  -5    2.06    0.11
   5   2  -5    1.94    0.11
  -5  -2   5    1.87    0.11
  -5  -2   5    1.92    0.12
  -5  -2   5    1.87    0.11
  -5  -2   5    1.85    0.13
   4   2  -5   89.71    1.91
   4   2  -5   89.04    1.91
  -4  -2   5   88.48    1.92
  -4  -2   5   85.37    1.94
  -4  -2   5   89.47    1.91
   3   2  -5   94.43    2.05
  -3  -2   5   94.42    2.07
  -3  -2   5   95.85    2.05
  -3  -2   5   95.46    2.05
  -3  -2   5   95.94    2.05
   2   2  -5    5.73    0.16
   2   2  -5    6.00    0.15
  -2  -2   5    6.67    0.17
  -2  -2   5    6.23    0.15
  -2  -2   5    6.12    0.16
   1   2  -5  184.87    3.99
  -1  -2   5  186.97    4.03
   0   2  -5   -0.08    0.02
   0   2  -5   -0.07    0.02
   0   2  -5   -0.07    0.02
   0   2  -5   -0.06    0.02
   0  -2   5   -0.08    0.02
   0  -2   5   -0.11    0.02
  -1   2  -5  192.78    4.10
  -1   2  -5  192.98    4.15
  -1   2  -5  187.24    4.10
  -1   2  -5  191.39    4.13
   1  -2   5  183.21    4.15
   1  -2   5  198.34    4.09
  -2   2  -5    6.23    0.17
  -2   2  -5    6.10    0.16
  -2   2  -5    6.03    0.17
  -2   2  -5    6.23    0.16
   2  -2   5    6.32    0.16
   2  -2   5    6.37    0.17
  -3   2  -5   94.99    2.05
  -3   2  -5   94.35    2.05
  -3   2  -5   98.66    2.07
  -3   2  -5   92.84    2.06
   3  -2   5   95.03    2.05
   3  -2   5   98.02    2.06
  -4   2  -5   89.12    1.92
  -4   2  -5   91.58    1.96
  -4   2  -5   89.73    1.94
  -4   2  -5   89.19    1.93
   4  -2   5   89.42    1.94
   4  -2   5   88.36    1.94
   4  -2   5   89.52    1.93
  -5   2  -5    1.81    0.10
  -5   2  -5    1.94    0.12
  -5   2  -5    1.88    0.14
  -5   2  -5    1.90    0.10
   5  -2   5    1.80    0.12
   5  -2   5    2.15    0.12
   5  -2   5    1.79    0.10
   5  -2   5    1.97    0.14
  -6   2  -5    2.62    0.18
  -6   2  -5    3.28    0.16
  -6   2  -5    3.00    0.14
   6  -2   5    3.16    0.14
   6  -2   5    3.23    0.20
   6  -2   5    3.03    0.15
   6  -2   5    3.36    0.16
  -7   2  -5    5.71    0.24
  -7   2  -5    5.79    0.21
  -7   2  -5    5.97    0.26
   7  -2   5    6.21    0.21
   7  -2   5    6.12    0.23
  -8   2  -5    0.60    0.10
  -8   2  -5    0.54    0.12
   8  -2   5    0.42    0.11
   8  -2   5    0.52    0.10
  -9   2  -5    0.03    0.12
  -9   2  -5    0.07    0.10
   9  -2   5    0.09    0.11
 -10   2  -5    0.20    0.11
 -10   2  -5    0.07    0.15
  10  -2   5    0.12    0.12
  10   1  -5    1.48    0.18
  10   1  -5    1.88    0.19
 -10  -1   5    1.42    0.17
   9   1  -5    0.61    0.11
   9   1  -5    0.53    0.11
  -9  -1   5    0.63    0.10
  -9  -1   5    0.48    0.13
  -9  -1   5    0.61    0.16
   8   1  -5    0.35    0.09
   8   1  -5    0.24    0.10
  -8  -1   5    0.37    0.09
  -8  -1   5    0.32    0.10
  -8  -1   5    0.60    0.11
   7   1  -5    0.93    0.10
   7   1  -5    0.79    0.09
  -7  -1   5    1.00    0.15
  -7  -1   5    0.74    0.10
  -7  -1   5    0.86    0.09
   6   1  -5    0.76    0.09
   6   1  -5    0.80    0.11
  -6  -1   5    0.84    0.11
  -6  -1   5    0.96    0.12
  -6  -1   5    0.93    0.12
   5   1  -5   37.65    0.89
   5   1  -5   40.32    0.89
   5   1  -5   39.20    0.88
  -5  -1   5   40.02    0.90
  -5  -1   5   39.21    0.92
  -5  -1   5   40.00    0.90
  -5  -1   5   39.70    0.88
   4   1  -5   32.76    0.72
   4   1  -5   33.55    0.73
   4   1  -5   32.04    0.73
  -4  -1   5   33.57    0.74
  -4  -1   5   28.83    0.73
  -4  -1   5   33.24    0.73
  -4  -1   5   32.85    0.76
   3   1  -5   26.49    0.60
   3   1  -5   25.80    0.60
  -3  -1   5   26.40    0.62
  -3  -1   5   26.91    0.59
  -3  -1   5   26.45    0.59
  -3  -1   5   26.51    0.60
   2   1  -5  193.89    4.22
   2   1  -5  194.72    4.23
  -2  -1   5  193.37    4.23
  -2  -1   5  194.65    4.22
  -2  -1   5  197.11    4.20
   1   1  -5   59.27    1.27
   1   1  -5   59.29    1.28
   1   1  -5   58.60    1.27
  -1  -1   5   60.47    1.27
  -1  -1   5   58.96    1.28
   0   1  -5  260.37    5.66
   0   1  -5  263.37    5.66
   0   1  -5  264.64    5.67
   0   1  -5  264.90    5.69
   0  -1   5  258.46    5.68
   0  -1   5  266.37    5.66
  -1   1  -5   60.04    1.29
  -1   1  -5   59.66    1.30
  -1   1  -5   59.09    1.29
  -1   1  -5   59.75    1.29
  -1   1  -5   60.76    1.30
   1  -1   5   60.18    1.30
   1  -1   5   61.38    1.29
  -2   1  -5  190.45    4.23
  -2   1  -5  192.11    4.21
  -2   1  -5  198.44    4.49
  -2   1  -5  198.71    5.64
   2  -1   5  199.41    4.23
   2  -1   5  195.50    4.21
   2  -1   5  196.91    4.26
  -3   1  -5   26.28    0.60
  -3   1  -5   26.22    0.59
  -3   1  -5   26.71    0.61
  -3   1  -5   26.37    0.59
   3  -1   5   27.01    0.60
   3  -1   5   26.61    0.59
  -4   1  -5   33.60    0.74
  -4   1  -5   34.60    0.77
  -4   1  -5   33.43    0.74
  -4   1  -5   32.95    0.75
   4  -1   5   33.32    0.73
   4  -1   5   33.58    0.75
   4  -1   5   30.85    0.74
  -5   1  -5   41.28    0.91
  -5   1  -5   39.85    0.89
  -5   1  -5   39.56    0.89
   5  -1   5   39.62    0.88
   5  -1   5   40.05    0.90
   5  -1   5   39.57    0.90
   5  -1   5   39.59    0.94
  -6   1  -5    0.88    0.12
  -6   1  -5    1.11    0.11
   6  -1   5    1.00    0.15
   6  -1   5    0.91    0.09
   6  -1   5    1.07    0.12
   6  -1   5    0.86    0.11
  -7   1  -5    0.75    0.11
  -7   1  -5    0.82    0.09
  -7   1  -5    1.08    0.17
   7  -1   5    0.99    0.11
   7  -1   5    1.05    0.14
  -8   1  -5    0.50    0.10
  -8   1  -5    0.41    0.12
  -8   1  -5    0.35    0.11
   8  -1   5    0.49    0.11
  -9   1  -5    0.52    0.14
  -9   1  -5    0.62    0.11
   9  -1   5    0.70    0.12
 -10   1  -5    1.72    0.20
 -10   1  -5    1.59    0.24
  10  -1   5    1.51    0.20
  10   0  -5    0.56    0.11
  10   0  -5    0.41    0.12
 -10   0   5    0.26    0.13
   9   0  -5   -0.02    0.08
   9   0  -5   -0.06    0.09
  -9   0   5   -0.08    0.11
   8   0  -5    6.73    0.25
   8   0  -5    6.62    0.23
  -8   0   5    6.19    0.23
  -8   0   5    6.41    0.27
  -8   0   5    6.57    0.27
   7   0  -5   -0.10    0.06
   7   0  -5   -0.13    0.07
  -7   0   5   -0.05    0.06
  -7   0   5    0.02    0.08
  -7   0   5   -0.08    0.08
   6   0  -5   58.20    1.29
   6   0  -5   56.95    1.36
   6   0  -5   59.98    1.31
  -6   0   5   59.72    1.33
  -6   0   5   59.43    1.33
  -6   0   5   58.66    1.29
   5   0  -5   -0.03    0.05
   5   0  -5    0.01    0.06
   5   0  -5    0.00    0.04
  -5   0   5    0.09    0.06
  -5   0   5    0.11    0.06
  -5   0   5    0.03    0.04
  -5   0   5    0.10    0.05
   4   0  -5   53.18    1.13
   4   0  -5   50.85    1.14
   4   0  -5   49.15    1.14
  -4   0   5   52.21    1.14
  -4   0   5   53.27    1.14
  -4   0   5   51.06    1.12
  -4   0   5   51.07    1.16
   3   0  -5   -0.01    0.03
   3   0  -5    0.01    0.03
   3   0  -5    0.07    0.04
  -3   0   5    0.00    0.04
  -3   0   5    0.11    0.03
  -3   0   5    0.21    0.04
  -3   0   5    0.00    0.04
  -2   0   5   77.02    1.63
  -2   0   5   74.82    1.64
  -2   0   5   76.97    1.64
   1   0  -5    0.02    0.02
   1   0  -5    0.00    0.02
   1   0  -5   -0.02    0.02
  -1   0   5    0.04    0.02
  -1   0   5    0.01    0.02
   0   0  -5    0.01    0.02
   0   0  -5   -0.02    0.02
   0   0  -5    0.00    0.02
  -1   0  -5   -0.02    0.02
  -1   0  -5   -0.02    0.02
  -1   0  -5    0.02    0.01
  -1   0  -5    0.04    0.02
   1   0   5   -0.02    0.02
   1   0   5    0.00    0.02
  -2   0  -5   77.21    1.69
  -2   0  -5   80.12    1.70
  -2   0  -5   80.78    1.70
  -2   0  -5   76.70    1.69
  -2   0  -5   80.98    1.69
   2   0   5   78.17    1.69
   2   0   5   78.04    1.69
   2   0   5   77.94    1.68
  -3   0  -5    0.01    0.04
  -3   0  -5   -0.06    0.03
  -3   0  -5    0.00    0.03
  -3   0  -5    0.00    0.03
   3   0   5    0.00    0.02
   3   0   5   -0.02    0.03
   3   0   5    0.03    0.04
  -4   0  -5   52.51    1.17
  -4   0  -5   52.96    1.14
  -4   0  -5   51.14    1.14
  -4   0  -5   52.15    1.15
   4   0   5   52.58    1.13
   4   0   5   51.39    1.15
  -5   0  -5    0.08    0.05
  -5   0  -5   -0.04    0.05
   5   0   5    0.04    0.05
   5   0   5    0.09    0.04
   5   0   5   -0.07    0.06
   5   0   5    0.10    0.04
  -6   0  -5   59.12    1.32
  -6   0  -5   59.74    1.34
   6   0   5   59.23    1.30
   6   0   5   58.49    1.37
   6   0   5   60.75    1.32
  -7   0  -5    0.01    0.09
  -7   0  -5   -0.09    0.08
  -7   0  -5   -0.07    0.07
   7   0   5    0.02    0.08
   7   0   5    0.05    0.06
  -8   0  -5    6.43    0.28
  -8   0  -5    6.81    0.30
  -8   0  -5    7.03    0.26
   8   0   5    6.99    0.26
  -9   0  -5   -0.04    0.12
  -9   0  -5   -0.08    0.10
   9   0   5    0.00    0.11
 -10   0  -5    0.49    0.13
 -10   0  -5    0.58    0.16
  10   0   5    0.41    0.13
  10  -1  -5    1.27    0.14
  10  -1  -5    1.47    0.19
 -10   1   5    1.27    0.17
   9  -1  -5    0.52    0.10
   9  -1  -5    0.58    0.12
  -9   1   5    0.52    0.13
   8  -1  -5    0.40    0.09
   8  -1  -5    0.47    0.10
  -8   1   5    0.25    0.11
   7  -1  -5    0.78    0.11
   7  -1  -5    1.04    0.13
  -7   1   5    0.79    0.08
  -7   1   5    0.90    0.12
  -7   1   5    0.95    0.11
   6  -1  -5    1.08    0.11
   6  -1  -5    0.82    0.11
   6  -1  -5    0.93    0.09
  -6   1   5    0.78    0.11
  -6   1   5    0.76    0.10
  -6   1   5    0.95    0.09
  -6   1   5    0.83    0.12
   5  -1  -5   39.18    0.90
   5  -1  -5   41.15    0.90
   5  -1  -5   38.82    0.88
  -5   1   5   39.02    0.88
  -5   1   5   39.92    0.91
  -5   1   5   40.45    0.91
   4  -1  -5   32.54    0.76
   4  -1  -5   33.75    0.75
  -4   1   5   33.22    0.73
  -4   1   5   33.28    0.76
  -4   1   5   34.05    0.76
   3  -1  -5   21.80    0.57
   3  -1  -5   25.41    0.55
   3  -1  -5   25.96    0.58
  -3   1   5   25.41    0.58
  -3   1   5   26.26    0.60
  -3   1   5   26.21    0.55
   2  -1  -5  195.43    4.14
   2  -1  -5  196.65    4.17
   2  -1  -5  191.31    4.13
  -2   1   5  190.90    4.16
  -2   1   5  191.33    4.13
  -2   1   5  192.80    4.25
   1  -1  -5   59.77    1.27
   1  -1  -5   59.58    1.28
   1  -1  -5   59.88    1.27
  -1   1   5   60.04    1.29
  -1   1   5   58.27    1.28
   0  -1  -5  260.12    5.63
   0  -1  -5  259.22    5.59
   0  -1  -5  260.10    5.58
   0  -1  -5  261.64    5.57
  -1  -1  -5   58.36    1.26
  -1  -1  -5   59.32    1.27
  -1  -1  -5   58.22    1.26
  -1  -1  -5   58.64    1.26
   1   1   5   59.71    1.26
  -2  -1  -5  196.47    4.28
  -2  -1  -5  190.64    4.21
  -2  -1  -5  198.76    4.23
  -2  -1  -5  192.61    4.22
   2   1   5  193.03    4.20
  -3  -1  -5   26.93    0.60
  -3  -1  -5   26.74    0.62
  -3  -1  -5   25.87    0.59
  -3  -1  -5   26.29    0.59
   3   1   5   26.25    0.59
   3   1   5   26.10    0.57
  -4  -1  -5   34.13    0.76
  -4  -1  -5   32.46    0.75
   4   1   5   33.46    0.75
   4   1   5   33.34    0.73
   4   1   5   33.88    0.78
  -5  -1  -5   39.33    0.98
  -5  -1  -5   39.43    0.89
  -5  -1  -5   40.23    0.90
   5   1   5   38.65    0.89
   5   1   5   40.27    0.92
   5   1   5   38.75    0.86
  -6  -1  -5    1.09    0.14
  -6  -1  -5    0.88    0.13
  -6  -1  -5    0.84    0.09
   6   1   5    0.78    0.11
   6   1   5    0.77    0.08
   6   1   5    0.67    0.09
  -7  -1  -5    1.04    0.14
  -7  -1  -5    1.10    0.16
   7   1   5    0.98    0.14
  -8  -1  -5    0.45    0.11
  -8  -1  -5    0.50    0.13
  -8  -1  -5    0.39    0.10
   8   1   5    0.38    0.10
  -9  -1  -5    0.80    0.13
  -9  -1  -5    0.75    0.15
  -9  -1  -5    0.73    0.12
   9   1   5    0.64    0.13
 -10  -1  -5    1.38    0.19
 -10  -1  -5    1.40    0.16
  10   1   5    1.18    0.15
  10  -2  -5    0.25    0.12
 -10   2   5    0.16    0.13
   9  -2  -5    0.00    0.10
   9  -2  -5   -0.11    0.09
  -9   2   5    0.10    0.11
   8  -2  -5    0.37    0.10
   8  -2  -5    0.46    0.09
  -8   2   5    0.50    0.12
   7  -2  -5    5.74    0.20
   7  -2  -5    6.09    0.23
  -7   2   5    6.13    0.25
  -7   2   5    6.00    0.23
   6  -2  -5    3.00    0.13
   6  -2  -5    2.96    0.15
   6  -2  -5    3.11    0.15
  -6   2   5    2.88    0.12
  -6   2   5    2.94    0.16
  -6   2   5    3.03    0.18
   5  -2  -5    1.81    0.11
   5  -2  -5    2.04    0.12
  -5   2   5    1.78    0.17
  -5   2   5    1.92    0.08
  -5   2   5    1.99    0.13
  -5   2   5    1.83    0.12
   4  -2  -5   84.82    1.87
   4  -2  -5   85.83    1.89
   4  -2  -5   89.49    1.89
  -4   2   5   88.61    1.90
  -4   2   5   88.19    1.86
  -4   2   5   86.24    1.89
   3  -2  -5   93.49    1.98
   3  -2  -5   90.14    1.96
   3  -2  -5   90.56    1.96
  -3   2   5   92.64    1.95
  -3   2   5   93.81    1.99
  -3   2   5   90.66    1.98
   2  -2  -5    5.96    0.14
   2  -2  -5    6.03    0.16
   2  -2  -5    5.71    0.13
  -2   2   5    6.10    0.17
  -2   2   5    5.85    0.18
   1  -2  -5  190.45    4.10
   1  -2  -5  190.40    4.16
   1  -2  -5  193.32    4.10
   1  -2  -5  187.54    4.07
  -1   2   5  192.74    4.07
   0  -2  -5   -0.08    0.02
   0  -2  -5   -0.07    0.02
   0  -2  -5   -0.12    0.02
   0  -2  -5   -0.10    0.02
   0   2   5   -0.03    0.02
  -1  -2  -5  188.64    4.42
  -1  -2  -5  189.65    4.09
  -1  -2  -5  191.58    4.38
  -1  -2  -5  189.66    4.12
   1   2   5  192.03    4.11
  -2  -2  -5    5.90    0.16
  -2  -2  -5    6.06    0.16
  -2  -2  -5    5.82    0.16
   2   2   5    6.11    0.16
  -3  -2  -5   96.20    2.04
  -3  -2  -5   91.30    2.03
  -3  -2  -5   95.16    2.04
   3   2   5   96.19    2.03
  -4  -2  -5   88.55    1.92
  -4  -2  -5   87.41    1.92
  -4  -2  -5   91.14    1.96
   4   2   5   87.63    1.89
   4   2   5   90.69    1.92
   4   2   5   88.09    1.94
  -5  -2  -5    1.77    0.12
  -5  -2  -5    1.97    0.12
  -5  -2  -5    1.98    0.14
   5   2   5    1.82    0.07
   5   2   5    1.99    0.13
  -6  -2  -5    3.29    0.19
  -6  -2  -5    2.98    0.16
  -6  -2  -5    2.70    0.15
   6   2   5    2.87    0.13
  -7  -2  -5    5.47    0.24
  -7  -2  -5    6.08    0.27
  -7  -2  -5    5.86    0.22
   7   2   5    6.09    0.23
  -8  -2  -5    0.36    0.10
  -8  -2  -5    0.49    0.11
  -8  -2  -5    0.54    0.13
   8   2   5    0.38    0.10
  -9  -2  -5    0.02    0.11
  -9  -2  -5    0.13    0.11
  -9  -2  -5    0.06    0.12
   9   2   5    0.05    0.11
 -10  -2  -5    0.45    0.13
 -10  -2  -5    0.29    0.13
 -10  -2  -5    0.16    0.15
  10   2   5    0.05    0.13
  10  -3  -5    1.24    0.16
 -10   3   5    1.14    0.17
   9  -3  -5   10.88    0.37
  -9   3   5   10.84    0.40
   8  -3  -5    2.65    0.16
   8  -3  -5    2.83    0.18
  -8   3   5    2.45    0.22
   7  -3  -5    3.23    0.15
   7  -3  -5    3.29    0.19
   7  -3  -5    3.19    0.18
  -7   3   5    3.20    0.21
   6  -3  -5    1.63    0.13
   6  -3  -5    1.63    0.11
   6  -3  -5    1.78    0.14
  -6   3   5    1.77    0.16
   5  -3  -5   13.83    0.36
   5  -3  -5   13.33    0.35
   5  -3  -5   13.84    0.33
  -5   3   5   13.39    0.31
  -5   3   5   13.15    0.35
  -5   3   5   14.06    0.38
   4  -3  -5   22.19    0.47
   4  -3  -5   17.85    0.51
   4  -3  -5   21.83    0.51
   4  -3  -5   20.95    0.46
  -4   3   5   21.53    0.46
  -4   3   5   21.52    0.50
  -4   3   5   22.09    0.52
   3  -3  -5    8.48    0.19
   3  -3  -5    7.61    0.22
   3  -3  -5    8.47    0.22
   3  -3  -5    8.78    0.20
  -3   3   5    8.52    0.24
  -3   3   5    8.43    0.24
   2  -3  -5   96.75    2.13
   2  -3  -5   98.27    2.12
   2  -3  -5  100.98    2.13
  -2   3   5  100.88    2.15
   1  -3  -5   11.90    0.29
   1  -3  -5   12.21    0.28
   1  -3  -5   12.19    0.27
   1  -3  -5   12.32    0.27
   0  -3  -5    7.65    0.18
   0  -3  -5    7.63    0.19
   0  -3  -5    7.52    0.18
   0  -3  -5    7.65    0.18
   0  -3  -5    7.68    0.18
   0   3   5    7.92    0.17
  -1  -3  -5   12.52    0.28
  -1  -3  -5   12.35    0.29
  -1  -3  -5   13.10    0.29
  -1  -3  -5   12.34    0.29
  -1  -3  -5   12.34    0.28
   1   3   5   12.56    0.29
  -2  -3  -5  102.12    2.19
  -2  -3  -5   99.38    2.16
  -2  -3  -5  100.24    2.16
   2   3   5  102.54    2.16
  -3  -3  -5    8.91    0.26
  -3  -3  -5    8.12    0.22
  -3  -3  -5    8.55    0.22
   3   3   5    8.40    0.22
  -4  -3  -5   22.17    0.52
  -4  -3  -5   22.47    0.52
  -4  -3  -5   22.20    0.56
   4   3   5   22.59    0.52
   4   3   5   22.12    0.48
   4   3   5   22.39    0.54
  -5  -3  -5   13.59    0.35
  -5  -3  -5   13.50    0.35
  -5  -3  -5   13.85    0.39
   5   3   5   13.61    0.37
   5   3   5   12.25    0.34
   5   3   5   13.54    0.30
  -6  -3  -5    1.46    0.13
  -6  -3  -5    1.72    0.13
  -6  -3  -5    1.61    0.17
   6   3   5    1.15    0.13
  -7  -3  -5    3.16    0.22
  -7  -3  -5    2.92    0.19
  -7  -3  -5    3.46    0.18
   7   3   5    3.60    0.18
  -8  -3  -5    2.82    0.24
  -8  -3  -5    2.84    0.21
  -8  -3  -5    2.62    0.19
   8   3   5    2.93    0.19
  -9  -3  -5   11.66    0.40
  -9  -3  -5   10.90    0.38
  -9  -3  -5   10.96    0.43
   9   3   5   10.83    0.37
 -10  -3  -5    1.13    0.19
 -10  -3  -5    1.80    0.25
 -10  -3  -5    1.36    0.17
  10   3   5    1.38    0.17
  10  -4  -5    0.40    0.14
 -10   4   5    0.39    0.15
   9  -4  -5    3.06    0.24
  -9   4   5    3.26    0.25
   8  -4  -5    1.68    0.18
  -8   4   5    2.00    0.21
   7  -4  -5    4.44    0.18
   7  -4  -5    4.42    0.22
   7  -4  -5    5.08    0.23
  -7   4   5    4.59    0.24
   6  -4  -5   16.20    0.44
   6  -4  -5   16.45    0.43
   6  -4  -5   16.24    0.40
  -6   4   5   16.76    0.46
   5  -4  -5    0.33    0.07
  -5   4   5    0.19    0.08
   4  -4  -5    9.94    0.24
   4  -4  -5    9.73    0.27
  -4   4   5   10.02    0.29
   3  -4  -5   18.83    0.45
   3  -4  -5   19.02    0.45
  -3   4   5   19.03    0.47
   2  -4  -5    3.16    0.11
   2  -4  -5    3.11    0.12
  -2   4   5    3.19    0.14
  -2   4   5    3.45    0.15
   1  -4  -5  140.30    3.06
   1  -4  -5  141.68    3.02
   1  -4  -5  143.12    3.02
   0  -4  -5    0.06    0.02
   0  -4  -5    0.04    0.02
   0   4   5    0.04    0.02
  -1  -4  -5  141.83    3.04
  -1  -4  -5  141.77    3.06
  -1  -4  -5  139.30    3.04
  -1  -4  -5  142.89    3.03
   1   4   5  145.29    3.06
  -2  -4  -5    3.01    0.11
  -2  -4  -5    3.33    0.09
  -2  -4  -5    3.24    0.09
  -2  -4  -5    3.40    0.09
   2   4   5    3.15    0.11
  -3  -4  -5   18.69    0.43
  -3  -4  -5   18.74    0.43
  -3  -4  -5   19.19    0.45
   3   4   5   19.38    0.44
   3   4   5   19.10    0.41
  -4  -4  -5   10.05    0.27
  -4  -4  -5    9.87    0.31
  -4  -4  -5    9.91    0.26
  -4  -4  -5   10.15    0.26
   4   4   5   10.04    0.27
   4   4   5   10.11    0.27
   4   4   5    9.86    0.23
  -5  -4  -5    0.23    0.07
  -5  -4  -5    0.25    0.08
  -5  -4  -5    0.15    0.06
   5   4   5    0.05    0.07
   5   4   5    0.22    0.07
  -6  -4  -5   15.82    0.47
  -6  -4  -5   15.96    0.42
  -6  -4  -5   16.03    0.43
   6   4   5   16.26    0.42
  -7  -4  -5    4.25    0.21
  -7  -4  -5    4.33    0.26
  -7  -4  -5    4.56    0.21
   7   4   5    4.66    0.21
  -8  -4  -5    2.05    0.20
  -8  -4  -5    2.06    0.23
  -8  -4  -5    1.64    0.19
   8   4   5    1.68    0.17
  -9  -4  -5    3.26    0.23
  -9  -4  -5    3.00    0.28
  -9  -4  -5    3.04    0.26
   9   4   5    3.22    0.22
 -10  -4  -5    0.44    0.15
 -10  -4  -5    0.51    0.15
 -10  -4  -5    0.34    0.16
  10   4   5    0.35    0.14
  10  -5  -5    5.56    0.30
   9  -5  -5    0.82    0.14
  -9   5   5    0.63    0.16
   8  -5  -5    2.04    0.22
   8  -5  -5    1.56    0.18
  -8   5   5    1.37    0.21
   7  -5  -5    4.30    0.22
   7  -5  -5    4.45    0.22
  -7   5   5    4.19    0.25
   6  -5  -5    6.84    0.26
   6  -5  -5    7.11    0.21
   6  -5  -5    7.33    0.26
  -6   5   5    7.09    0.28
   5  -5  -5   24.48    0.59
  -5   5   5   24.19    0.61
   4  -5  -5   19.94    0.49
  -4   5   5   20.38    0.52
   3  -5  -5   41.94    0.93
   3  -5  -5   42.11    0.94
  -3   5   5   41.53    0.96
   2  -5  -5   32.64    0.73
   2  -5  -5   32.32    0.72
   1  -5  -5   66.52    1.41
   1  -5  -5   67.06    1.42
   1  -5  -5   65.89    1.44
   1  -5  -5   66.37    1.42
  -1   5   5   65.08    1.47
   0  -5  -5   96.91    2.11
   0  -5  -5   98.82    2.11
   0  -5  -5  101.74    2.12
   0   5   5   98.79    2.17
   0   5   5  100.59    2.12
  -1  -5  -5   68.04    1.47
  -1  -5  -5   68.00    1.47
   1   5   5   68.55    1.47
  -2  -5  -5   32.90    0.70
  -2  -5  -5   32.46    0.71
  -2  -5  -5   32.09    0.73
  -2  -5  -5   32.74    0.71
   2   5   5   32.69    0.72
  -3  -5  -5   42.77    0.94
  -3  -5  -5   43.07    0.92
  -3  -5  -5   40.93    0.92
   3   5   5   41.53    0.91
   3   5   5   42.79    0.94
   3   5   5   42.15    0.94
  -4  -5  -5   20.95    0.48
  -4  -5  -5   20.66    0.50
  -4  -5  -5   20.51    0.48
   4   5   5   20.63    0.50
   4   5   5   21.15    0.49
   4   5   5   20.29    0.45
  -5  -5  -5   25.05    0.64
  -5  -5  -5   24.99    0.60
  -5  -5  -5   24.22    0.58
   5   5   5   25.08    0.59
  -6  -5  -5    7.33    0.24
  -6  -5  -5    7.03    0.26
  -6  -5  -5    7.29    0.30
   6   5   5    7.36    0.25
  -7  -5  -5    4.66    0.22
  -7  -5  -5    4.08    0.25
  -7  -5  -5    3.85    0.20
   7   5   5    4.42    0.22
  -8  -5  -5    1.30    0.18
  -8  -5  -5    1.56    0.23
  -8  -5  -5    1.46    0.18
   8   5   5    1.41    0.18
  -9  -5  -5    0.85    0.15
  -9  -5  -5    0.90    0.17
  -9  -5  -5    1.00    0.15
   9   5   5    0.72    0.13
 -10  -5  -5    6.19    0.33
 -10  -5  -5    5.91    0.32
 -10  -5  -5    5.97    0.43
  10   5   5    5.51    0.30
   9  -6  -5    7.45    0.32
  -9   6   5    6.73    0.36
   8  -6  -5    1.71    0.20
   8  -6  -5    1.69    0.19
  -8   6   5    1.35    0.17
   7  -6  -5    0.70    0.11
  -7   6   5    0.60    0.14
   6  -6  -5    2.52    0.17
   6  -6  -5    2.21    0.18
  -6   6   5    2.41    0.21
   5  -6  -5   25.22    0.61
   5  -6  -5   24.36    0.62
  -5   6   5   26.00    0.65
   4  -6  -5    3.32    0.21
   4  -6  -5    2.92    0.14
   3  -6  -5    3.25    0.14
   3  -6  -5    3.01    0.12
   2  -6  -5   42.09    0.93
   2  -6  -5   39.46    0.90
   2  -6  -5   42.68    0.91
  -2   6   5   40.37    0.97
   1  -6  -5   19.81    0.45
   1  -6  -5   20.78    0.48
   1  -6  -5   19.57    0.44
   1  -6  -5   20.18    0.45
   0  -6  -5    0.01    0.03
   0  -6  -5    0.05    0.04
   0   6   5    0.04    0.06
   0   6   5    0.00    0.03
  -1  -6  -5   19.71    0.46
   1   6   5   19.88    0.45
  -2  -6  -5   41.42    0.92
  -2  -6  -5   42.38    0.94
   2   6   5   42.41    0.93
  -3  -6  -5    2.88    0.14
  -3  -6  -5    3.10    0.10
  -3  -6  -5    3.19    0.10
   3   6   5    2.99    0.12
   3   6   5    3.24    0.10
   3   6   5    3.18    0.11
  -4  -6  -5    3.21    0.12
  -4  -6  -5    3.26    0.15
   4   6   5    3.22    0.15
   4   6   5    3.28    0.13
   4   6   5    3.29    0.10
  -5  -6  -5   25.16    0.63
  -5  -6  -5   25.89    0.60
   5   6   5   25.57    0.61
  -6  -6  -5    2.47    0.20
  -6  -6  -5    2.44    0.18
  -6  -6  -5    2.51    0.15
   6   6   5    2.40    0.17
  -7  -6  -5    1.05    0.14
  -7  -6  -5    0.68    0.11
  -7  -6  -5    0.64    0.14
   7   6   5    0.68    0.12
  -8  -6  -5    1.80    0.19
  -8  -6  -5    1.39    0.18
  -8  -6  -5    1.21    0.17
   8   6   5    1.49    0.18
  -9  -6  -5    6.82    0.37
  -9  -6  -5    7.33    0.32
  -9  -6  -5    7.13    0.32
   9   6   5    6.90    0.30
   9  -7  -5    1.58    0.21
  -9   7   5    1.24    0.20
   8  -7  -5    1.02    0.14
   8  -7  -5    0.81    0.13
  -8   7   5    0.48    0.15
   7  -7  -5    2.99    0.21
   7  -7  -5    2.53    0.19
  -7   7   5    2.77    0.23
   6  -7  -5    0.22    0.09
   6  -7  -5    0.10    0.08
  -6   7   5    0.09    0.11
   5  -7  -5    6.60    0.24
   5  -7  -5    6.45    0.24
  -5   7   5    6.42    0.26
   4  -7  -5    1.95    0.12
   4  -7  -5    2.14    0.15
   3  -7  -5    9.76    0.26
   3  -7  -5    9.89    0.29
   2  -7  -5    0.38    0.07
   2  -7  -5    0.55    0.06
   2  -7  -5    0.52    0.06
  -2   7   5    0.61    0.09
   1  -7  -5    3.59    0.11
   1  -7  -5    3.74    0.15
   1  -7  -5    3.84    0.11
   1  -7  -5    3.51    0.11
   0  -7  -5   22.12    0.50
   0  -7  -5   21.89    0.52
   0   7   5   21.88    0.56
   0   7   5   21.89    0.50
  -1  -7  -5    3.51    0.13
  -1  -7  -5    3.53    0.13
   1   7   5    3.59    0.12
  -2  -7  -5    0.47    0.06
   2   7   5    0.40    0.06
  -3  -7  -5    9.34    0.22
  -3  -7  -5    9.58    0.23
  -3  -7  -5    9.40    0.27
   3   7   5    9.07    0.28
   3   7   5    9.54    0.24
   3   7   5    9.80    0.26
  -4  -7  -5    2.06    0.10
  -4  -7  -5    1.82    0.14
   4   7   5    1.82    0.13
   4   7   5    2.03    0.13
  -5  -7  -5    6.65    0.20
  -5  -7  -5    6.24    0.24
   5   7   5    6.49    0.23
  -6  -7  -5    0.18    0.07
  -6  -7  -5    0.12    0.09
   6   7   5    0.19    0.10
  -7  -7  -5    2.75    0.17
  -7  -7  -5    2.82    0.21
   7   7   5    2.70    0.19
  -8  -7  -5    0.54    0.16
  -8  -7  -5    0.72    0.12
  -8  -7  -5    0.79    0.14
   8   7   5    0.86    0.13
  -9  -7  -5    1.88    0.22
  -9  -7  -5    1.45    0.20
  -9  -7  -5    1.62    0.18
   9   7   5    1.61    0.21
   9  -8  -5    1.54    0.18
   8  -8  -5    1.06    0.15
   8  -8  -5    1.16    0.16
  -8   8   5    0.68    0.16
   7  -8  -5    0.85    0.12
   7  -8  -5    0.83    0.13
  -7   8   5    0.61    0.15
   6  -8  -5    3.96    0.21
   6  -8  -5    3.65    0.22
  -6   8   5    3.90    0.25
   5  -8  -5   11.95    0.35
   5  -8  -5   11.61    0.36
  -5   8   5   12.00    0.39
   4  -8  -5   28.27    0.67
   4  -8  -5   28.22    0.69
  -4   8   5   27.96    0.71
   3  -8  -5   18.04    0.48
   3  -8  -5   18.51    0.44
  -3   8   5   18.00    0.50
   2  -8  -5    1.04    0.11
   2  -8  -5    1.24    0.08
  -2   8   5    1.08    0.13
   1  -8  -5    0.89    0.06
   1  -8  -5    0.74    0.11
   1  -8  -5    1.14    0.06
   1  -8  -5    0.95    0.07
  -1   8   5    0.81    0.13
   0  -8  -5    0.01    0.04
   0  -8  -5    0.15    0.06
   0   8   5    0.02    0.07
  -1  -8  -5    0.85    0.09
  -1  -8  -5    0.98    0.09
   1   8   5    0.81    0.13
   1   8   5    0.93    0.08
  -2  -8  -5    1.14    0.10
  -2  -8  -5    1.15    0.09
   2   8   5    1.19    0.09
  -3  -8  -5   17.41    0.42
  -3  -8  -5   18.35    0.45
   3   8   5   18.01    0.44
   3   8   5   17.90    0.42
  -4  -8  -5   27.87    0.63
  -4  -8  -5   28.28    0.67
   4   8   5   27.33    0.66
  -5  -8  -5   12.17    0.36
  -5  -8  -5   11.88    0.31
   5   8   5   11.70    0.34
  -6  -8  -5    4.04    0.21
  -6  -8  -5    3.66    0.18
   6   8   5    3.99    0.20
  -7  -8  -5    0.86    0.13
  -7  -8  -5    0.74    0.10
   7   8   5    0.74    0.12
  -8  -8  -5    1.16    0.18
  -8  -8  -5    1.02    0.15
   8   8   5    1.15    0.15
  -9  -8  -5    1.38    0.18
  -9  -8  -5    1.46    0.22
   9   8   5    1.52    0.17
   8  -9  -5    0.23    0.13
   8  -9  -5    0.31    0.13
  -8   9   5    0.07    0.15
   7  -9  -5    0.51    0.12
   7  -9  -5    0.52    0.12
  -7   9   5    0.43    0.14
   6  -9  -5    2.36    0.21
   6  -9  -5    2.52    0.20
  -6   9   5    2.64    0.23
   5  -9  -5    9.50    0.34
   5  -9  -5    9.74    0.31
  -5   9   5   10.03    0.37
   4  -9  -5    6.07    0.22
   4  -9  -5    5.79    0.25
  -4   9   5    5.89    0.27
   3  -9  -5   22.13    0.52
   3  -9  -5   21.79    0.56
  -3   9   5   21.85    0.59
   2  -9  -5   23.16    0.52
   2  -9  -5   22.39    0.57
  -2   9   5   22.43    0.59
   1  -9  -5    4.02    0.18
   1  -9  -5    4.14    0.12
   1  -9  -5    3.80    0.12
   1  -9  -5    3.79    0.13
  -1   9   5    4.16    0.21
   0  -9  -5   22.26    0.55
   0  -9  -5   22.61    0.52
   0   9   5   22.57    0.59
  -1  -9  -5    4.07    0.16
  -1  -9  -5    3.98    0.17
   1   9   5    4.22    0.22
   1   9   5    4.03    0.15
  -2  -9  -5   22.46    0.54
  -2  -9  -5   22.78    0.55
   2   9   5   23.05    0.55
  -3  -9  -5   21.26    0.51
  -3  -9  -5   21.97    0.54
   3   9   5   21.75    0.53
   3   9   5   21.88    0.52
  -4  -9  -5    5.93    0.23
  -4  -9  -5    5.83    0.17
   4   9   5    5.70    0.22
  -5  -9  -5    9.44    0.27
  -5  -9  -5    9.55    0.32
   5   9   5    9.87    0.31
  -6  -9  -5    2.27    0.16
  -6  -9  -5    2.76    0.21
   6   9   5    2.70    0.19
  -7  -9  -5    0.58    0.10
  -7  -9  -5    0.67    0.13
   7   9   5    0.88    0.13
  -8  -9  -5    0.49    0.14
  -8  -9  -5    0.46    0.11
   8   9   5    0.42    0.13
   8 -10  -5    0.79    0.16
   8 -10  -5    0.98    0.16
   7 -10  -5   -0.19    0.11
   7 -10  -5    0.10    0.12
  -7  10   5    0.06    0.13
   6 -10  -5    2.55    0.21
   6 -10  -5    2.41    0.21
  -6  10   5    2.65    0.24
   5 -10  -5    4.94    0.22
   5 -10  -5    4.63    0.25
  -5  10   5    4.30    0.26
   4 -10  -5   28.19    0.67
   4 -10  -5   27.84    0.72
  -4  10   5   27.63    0.73
   3 -10  -5    0.25    0.10
   3 -10  -5    0.43    0.07
  -3  10   5    0.37    0.12
   2 -10  -5   12.52    0.32
   2 -10  -5   12.16    0.37
  -2  10   5   12.65    0.41
   1 -10  -5    5.91    0.23
   1 -10  -5    6.41    0.17
  -1  10   5    5.59    0.26
   0 -10  -5   -0.05    0.05
   0 -10  -5   -0.07    0.07
   0  10   5    0.02    0.09
  -1 -10  -5    5.76    0.22
  -1 -10  -5    6.25    0.20
   1  10   5    6.47    0.27
   1  10   5    6.31    0.20
  -2 -10  -5   12.45    0.34
  -2 -10  -5   11.82    0.34
   2  10   5   12.83    0.40
   2  10   5   12.29    0.34
  -3 -10  -5    0.29    0.09
  -3 -10  -5    0.23    0.08
   3  10   5    0.30    0.09
   3  10   5    0.27    0.08
  -4 -10  -5   26.07    0.61
  -4 -10  -5   28.06    0.68
   4  10   5   26.97    0.66
  -5 -10  -5    4.60    0.24
  -5 -10  -5    4.36    0.17
   5  10   5    4.67    0.21
  -6 -10  -5    2.27    0.16
  -6 -10  -5    2.57    0.22
   6  10   5    2.56    0.19
  -7 -10  -5    0.04    0.08
  -7 -10  -5   -0.07    0.12
   7  10   5    0.11    0.11
  -8 -10  -5    0.80    0.12
  -8 -10  -5    0.98    0.17
   8  10   5    1.03    0.15
   7 -11  -5    0.05    0.12
   7 -11  -5    0.25    0.14
  -7  11   5    0.30    0.18
   6 -11  -5    0.46    0.13
   6 -11  -5    0.25    0.11
  -6  11   5    0.55    0.15
   5 -11  -5    3.97    0.24
   5 -11  -5    4.19    0.22
  -5  11   5    4.01    0.28
   4 -11  -5    4.89    0.25
   4 -11  -5    4.84    0.21
  -4  11   5    5.00    0.27
   3 -11  -5   18.62    0.52
   3 -11  -5   18.71    0.46
  -3  11   5   18.35    0.54
   2 -11  -5    9.69    0.32
   2 -11  -5   10.14    0.27
  -2  11   5    9.62    0.35
   1 -11  -5    1.24    0.15
   1 -11  -5    1.28    0.08
  -1  11   5    1.03    0.14
   0 -11  -5    8.98    0.30
   0  11   5    9.24    0.34
  -1 -11  -5    1.16    0.14
  -1 -11  -5    1.21    0.12
   1  11   5    1.10    0.12
   1  11   5    1.12    0.18
  -2 -11  -5   10.29    0.30
  -2 -11  -5    9.80    0.30
   2  11   5   10.09    0.36
   2  11   5    9.58    0.29
  -3 -11  -5   18.56    0.49
   3  11   5   17.97    0.47
  -4 -11  -5    4.69    0.15
  -4 -11  -5    4.73    0.23
   4  11   5    4.91    0.22
  -5 -11  -5    3.76    0.16
  -5 -11  -5    4.26    0.24
   5  11   5    4.41    0.22
  -6 -11  -5    0.28    0.12
  -6 -11  -5    0.31    0.08
   6  11   5    0.53    0.12
  -7 -11  -5    0.25    0.09
  -7 -11  -5    0.20    0.14
   7  11   5    0.29    0.12
   6 -12  -5    0.73    0.13
   6 -12  -5    0.77    0.16
  -6  12   5    0.70    0.16
   5 -12  -5    1.55    0.19
   5 -12  -5    1.61    0.23
  -5  12   5    1.69    0.23
   4 -12  -5    2.53    0.23
   4 -12  -5    2.44    0.18
  -4  12   5    2.79    0.23
   3 -12  -5    1.43    0.14
   3 -12  -5    1.64    0.20
  -3  12   5    1.71    0.21
   2 -12  -5    3.72    0.15
   2 -12  -5    3.79    0.22
  -2  12   5    3.59    0.24
   1 -12  -5    2.27    0.11
   1 -12  -5    2.73    0.19
  -1  12   5    2.45    0.22
   0 -12  -5    0.07    0.09
   0  12   5    0.12    0.11
  -1 -12  -5    2.48    0.15
  -1 -12  -5    2.43    0.17
   1  12   5    2.45    0.21
   1  12   5    2.52    0.15
  -2 -12  -5    3.58    0.18
  -2 -12  -5    3.67    0.19
   2  12   5    3.87    0.25
   2  12   5    3.77    0.19
   2  12   5    3.58    0.18
  -3 -12  -5    1.36    0.17
   3  12   5    1.78    0.21
   3  12   5    1.38    0.16
  -4 -12  -5    2.29    0.20
   4  12   5    2.65    0.19
  -5 -12  -5    1.68    0.19
  -5 -12  -5    1.49    0.12
   5  12   5    1.81    0.19
  -6 -12  -5    0.72    0.15
  -6 -12  -5    0.63    0.09
   6  12   5    0.79    0.14
   5 -13  -5    0.42    0.14
   5 -13  -5    0.48    0.11
  -5  13   5    0.56    0.15
   4 -13  -5    1.69    0.23
   4 -13  -5    1.94    0.18
  -4  13   5    1.75    0.23
   3 -13  -5    4.69    0.20
   3 -13  -5    5.00    0.27
  -3  13   5    4.95    0.29
   2 -13  -5    1.26    0.15
   2 -13  -5    1.15    0.12
  -2  13   5    1.40    0.21
   1 -13  -5    1.32    0.10
   1 -13  -5    1.22    0.14
  -1  13   5    1.83    0.22
   0 -13  -5    0.13    0.10
   0  13   5    0.20    0.12
  -1 -13  -5    1.46    0.17
   1  13   5    1.50    0.21
  -2 -13  -5    1.14    0.12
   2  13   5    0.92    0.12
   2  13   5    1.09    0.15
  -3 -13  -5    4.74    0.23
   3  13   5    5.05    0.22
   3  13   5    4.77    0.29
  -4 -13  -5    1.62    0.19
   4  13   5    1.76    0.18
   4  13   5    1.67    0.22
  -5 -13  -5    0.37    0.07
  -5 -13  -5    0.48    0.13
   5  13   5    0.52    0.13
   4 -14  -5    1.27    0.18
   4 -14  -5    1.24    0.17
  -4  14   5    1.67    0.23
   3 -14  -5    3.56    0.19
   3 -14  -5    3.90    0.27
  -3  14   5    3.57    0.26
   2 -14  -5    3.91    0.26
   2 -14  -5    3.78    0.18
  -2  14   5    4.05    0.27
   1 -14  -5    1.97    0.22
   1 -14  -5    2.06    0.13
  -1  14   5    2.62    0.25
   0 -14  -5    0.06    0.10
   0  14   5    0.28    0.13
  -1 -14  -5    2.05    0.20
   1  14   5    2.05    0.23
   2  14   5    4.06    0.28
  -3 -14  -5    3.46    0.22
   3  14   5    3.68    0.28
  -4 -14  -5    1.30    0.15
   4  14   5    1.87    0.19
   4  14   5    1.79    0.25
   3 -15  -5    2.13    0.19
   3 -15  -5    2.51    0.26
  -3  15   5    2.60    0.29
   2 -15  -5    0.17    0.13
   2 -15  -5    0.16    0.08
  -2  15   5    0.30    0.14
   1 -15  -5    2.63    0.24
  -1  15   5    3.06    0.27
   0 -15  -5    3.28    0.24
   0  15   5    3.90    0.28
   1  15   5    2.56    0.26
   2  15   5    0.26    0.14
   2  15  -6    0.42    0.15
   2  15  -6    0.33    0.13
  -2 -15   6    0.36    0.09
   1  15  -6    4.67    0.25
   1  15  -6    5.08    0.29
  -1 -15   6    5.08    0.21
  -1 -15   6    5.14    0.30
   0  15  -6    0.01    0.14
   0  15  -6    0.15    0.11
   0 -15   6    0.01    0.08
   0 -15   6   -0.04    0.14
  -1  15  -6    5.00    0.27
  -1  15  -6    4.74    0.32
   1 -15   6    4.57    0.31
   1 -15   6    4.99    0.22
  -2  15  -6    0.35    0.15
   2 -15   6    0.45    0.16
   2 -15   6    0.51    0.10
   4  14  -6    2.66    0.23
  -4 -14   6    1.80    0.16
  -4 -14   6    1.91    0.24
   3  14  -6    2.35    0.24
  -3 -14   6    1.76    0.14
  -3 -14   6    1.76    0.21
   2  14  -6    0.52    0.14
  -2 -14   6    0.46    0.09
   1  14  -6    2.67    0.21
   1  14  -6    3.09    0.24
  -1 -14   6    2.95    0.24
  -1 -14   6    2.82    0.17
   0  14  -6    6.31    0.30
   0  14  -6    5.70    0.24
   0 -14   6    5.95    0.30
   0 -14   6    6.35    0.23
  -1  14  -6    2.90    0.26
  -1  14  -6    2.75    0.20
   1 -14   6    2.83    0.25
   1 -14   6    2.94    0.18
  -2  14  -6    0.29    0.14
   2 -14   6    0.40    0.09
   2 -14   6    0.29    0.14
   3 -14   6    1.74    0.25
   3 -14   6    1.67    0.18
   4 -14   6    1.88    0.26
   4 -14   6    2.23    0.21
   5  13  -6    0.15    0.13
   5  13  -6    0.32    0.12
  -5 -13   6    0.04    0.09
  -5 -13   6   -0.05    0.13
   4  13  -6    1.43    0.20
  -4 -13   6    1.17    0.14
  -4 -13   6    1.12    0.15
   3  13  -6    2.02    0.22
  -3 -13   6    1.62    0.14
  -3 -13   6    1.75    0.20
   2  13  -6    2.28    0.22
  -2 -13   6    1.96    0.14
   1  13  -6    5.19    0.23
   1  13  -6    5.34    0.28
  -1 -13   6    5.33    0.20
  -1 -13   6    5.41    0.28
   0  13  -6   -0.08    0.11
   0  13  -6    0.00    0.09
   0 -13   6   -0.03    0.11
   0 -13   6    0.05    0.07
  -1  13  -6    5.39    0.27
  -1  13  -6    5.29    0.22
  -1  13  -6    5.17    0.22
   1 -13   6    5.02    0.20
   1 -13   6    5.26    0.27
  -2  13  -6    2.08    0.17
   2 -13   6    2.23    0.16
   2 -13   6    2.13    0.23
   3 -13   6    1.80    0.22
   3 -13   6    1.87    0.17
   4 -13   6    1.09    0.16
   4 -13   6    1.03    0.13
   5 -13   6    0.07    0.11
   5 -13   6    0.16    0.13
   6  12  -6    0.26    0.13
   6  12  -6    0.15    0.11
  -6 -12   6    0.09    0.09
  -6 -12   6    0.04    0.13
   5  12  -6    1.14    0.16
   5  12  -6    1.56    0.19
  -5 -12   6    1.30    0.16
  -5 -12   6    1.14    0.15
   4  12  -6    1.63    0.19
  -4 -12   6    1.36    0.15
  -4 -12   6    1.27    0.14
   3  12  -6    6.05    0.27
  -3 -12   6    6.19    0.21
  -3 -12   6    6.40    0.26
   2  12  -6    2.14    0.20
  -2 -12   6    2.02    0.13
  -2 -12   6    2.29    0.20
   1  12  -6    1.72    0.16
   1  12  -6    2.13    0.19
  -1 -12   6    2.01    0.13
  -1 -12   6    2.24    0.20
   0  12  -6    4.57    0.25
   0  12  -6    4.61    0.20
   0 -12   6    4.59    0.17
   0 -12   6    4.29    0.24
  -1  12  -6    1.97    0.20
  -1  12  -6    2.07    0.16
  -1  12  -6    2.04    0.15
   1 -12   6    1.95    0.20
   1 -12   6    2.09    0.14
  -2  12  -6    1.79    0.20
  -2  12  -6    1.91    0.15
   2 -12   6    1.94    0.19
   2 -12   6    1.98    0.14
  -3  12  -6    5.98    0.23
   3 -12   6    5.83    0.29
   3 -12   6    6.32    0.24
  -4  12  -6    1.33    0.22
   4 -12   6    1.44    0.17
   4 -12   6    1.24    0.17
  -5  12  -6    0.92    0.15
   5 -12   6    1.01    0.15
   5 -12   6    1.20    0.14
  -6  12  -6   -0.10    0.13
   6 -12   6    0.09    0.13
   6 -12   6    0.09    0.11
   7  11  -6    0.24    0.11
   7  11  -6    0.28    0.13
  -7 -11   6    0.13    0.14
  -7 -11   6    0.16    0.11
   6  11  -6    1.72    0.21
   6  11  -6    1.57    0.20
  -6 -11   6    1.47    0.17
  -6 -11   6    1.43    0.16
   5  11  -6    1.26    0.15
   5  11  -6    1.57    0.18
  -5 -11   6    1.10    0.15
  -5 -11   6    0.96    0.14
   4  11  -6   10.63    0.34
  -4 -11   6   10.48    0.30
  -4 -11   6   10.58    0.35
   3  11  -6    8.99    0.32
  -3 -11   6    8.61    0.30
  -3 -11   6    8.83    0.25
   2  11  -6    1.73    0.18
  -2 -11   6    1.51    0.17
  -2 -11   6    1.62    0.11
  -2 -11   6    1.98    0.18
   1  11  -6    2.68    0.17
   1  11  -6    3.31    0.20
  -1 -11   6    3.09    0.13
  -1 -11   6    3.49    0.20
   0  11  -6    0.08    0.07
   0  11  -6    0.03    0.09
   0 -11   6    0.06    0.06
   0 -11   6    0.03    0.09
  -1  11  -6    3.43    0.16
  -1  11  -6    3.24    0.17
   1 -11   6    2.96    0.20
   1 -11   6    2.90    0.14
  -2  11  -6    1.65    0.14
  -2  11  -6    1.69    0.20
  -2  11  -6    1.76    0.14
   2 -11   6    1.47    0.13
   2 -11   6    1.74    0.18
   2 -11   6    1.67    0.13
  -3  11  -6    8.58    0.30
  -3  11  -6    8.97    0.27
   3 -11   6    8.42    0.28
   3 -11   6    8.71    0.32
   3 -11   6    7.89    0.31
  -4  11  -6   10.08    0.35
  -4  11  -6    9.99    0.30
   4 -11   6   10.36    0.36
   4 -11   6   10.35    0.33
  -5  11  -6    1.11    0.15
   5 -11   6    1.36    0.18
   5 -11   6    1.02    0.15
  -6  11  -6    1.22    0.17
   6 -11   6    1.62    0.23
   6 -11   6    1.64    0.20
  -7  11  -6   -0.07    0.14
   7 -11   6    0.20    0.13
   7 -11   6    0.22    0.12
   8  10  -6    0.88    0.15
  -8 -10   6    0.78    0.14
  -8 -10   6    0.78    0.16
   7  10  -6    1.55    0.18
   7  10  -6    1.80    0.20
  -7 -10   6    1.62    0.21
  -7 -10   6    1.31    0.19
   6  10  -6    0.57    0.11
   6  10  -6    0.36    0.12
  -6 -10   6    0.41    0.10
  -6 -10   6    0.47    0.13
   5  10  -6    2.45    0.21
   5  10  -6    2.45    0.19
  -5 -10   6    2.45    0.22
  -5 -10   6    2.42    0.16
   4  10  -6    8.66    0.29
  -4 -10   6    8.83    0.31
  -4 -10   6    8.25    0.26
   3  10  -6    1.77    0.16
  -3 -10   6    1.53    0.18
  -3 -10   6    1.95    0.12
   2  10  -6    0.06    0.09
  -2 -10   6   -0.10    0.08
  -2 -10   6    0.17    0.05
   1  10  -6    5.82    0.23
  -1 -10   6    5.97    0.18
  -1 -10   6    6.00    0.23
   0  10  -6   14.04    0.40
   0  10  -6   13.71    0.36
   0 -10   6   13.45    0.34
   0 -10   6   14.17    0.40
  -1  10  -6    6.07    0.20
  -1  10  -6    5.83    0.21
  -1  10  -6    5.76    0.20
   1 -10   6    6.19    0.24
   1 -10   6    5.71    0.19
  -2  10  -6    0.26    0.08
  -2  10  -6    0.10    0.08
  -2  10  -6    0.10    0.08
   2 -10   6    0.17    0.09
   2 -10   6    0.02    0.06
  -3  10  -6    1.68    0.17
  -3  10  -6    1.64    0.14
  -3  10  -6    1.79    0.14
   3 -10   6    1.24    0.15
   3 -10   6    1.97    0.19
   3 -10   6    1.46    0.15
  -4  10  -6    7.99    0.30
  -4  10  -6    8.19    0.26
   4 -10   6    7.96    0.28
   4 -10   6    8.47    0.31
   4 -10   6    7.68    0.29
  -5  10  -6    2.09    0.16
  -5  10  -6    2.24    0.21
   5 -10   6    2.21    0.19
   5 -10   6    2.47    0.22
  -6  10  -6    0.41    0.13
   6 -10   6    0.45    0.11
   6 -10   6    0.32    0.12
  -7  10  -6    1.28    0.17
   7 -10   6    1.32    0.17
   7 -10   6    1.85    0.22
  -8  10  -6    0.61    0.19
   8 -10   6    0.82    0.15
   8 -10   6    0.92    0.16
   8   9  -6    1.23    0.14
   8   9  -6    1.37    0.16
  -8  -9   6    1.26    0.17
  -8  -9   6    1.31    0.15
   7   9  -6    0.76    0.14
   7   9  -6    0.69    0.12
  -7  -9   6    0.60    0.11
  -7  -9   6    0.84    0.14
   6   9  -6    3.04    0.19
   6   9  -6    2.87    0.20
  -6  -9   6    2.87    0.18
  -6  -9   6    3.30    0.22
   5   9  -6    9.13    0.32
   5   9  -6    9.19    0.30
  -5  -9   6    9.23    0.28
  -5  -9   6    9.45    0.33
   4   9  -6   11.77    0.34
  -4  -9   6   11.59    0.32
  -4  -9   6   11.91    0.36
   3   9  -6   15.32    0.42
  -3  -9   6   15.65    0.39
  -3  -9   6   15.93    0.43
   2   9  -6    8.69    0.28
  -2  -9   6    8.91    0.24
  -2  -9   6    8.91    0.28
   1   9  -6   34.74    0.82
  -1  -9   6   34.21    0.77
  -1  -9   6   34.59    0.82
   0   9  -6    0.07    0.06
   0   9  -6    0.01    0.07
   0   9  -6    0.04    0.05
   0  -9   6   -0.03    0.05
   0  -9   6    0.07    0.07
  -1   9  -6   33.55    0.76
  -1   9  -6   33.13    0.76
  -1   9  -6   33.41    0.76
   1  -9   6   33.12    0.84
   1  -9   6   32.76    0.75
  -2   9  -6    9.21    0.25
  -2   9  -6    8.78    0.26
  -2   9  -6    8.67    0.27
   2  -9   6    8.69    0.26
   2  -9   6    9.06    0.29
  -3   9  -6   15.33    0.38
  -3   9  -6   15.28    0.41
  -3   9  -6   15.10    0.39
   3  -9   6   14.91    0.42
   3  -9   6   15.09    0.43
   3  -9   6   15.34    0.40
  -4   9  -6   12.01    0.36
  -4   9  -6   11.55    0.31
  -4   9  -6   11.59    0.32
   4  -9   6   11.43    0.36
   4  -9   6   11.89    0.34
   4  -9   6   12.30    0.38
  -5   9  -6    9.45    0.33
  -5   9  -6    9.03    0.28
   5  -9   6    9.46    0.34
   5  -9   6    9.47    0.31
   5  -9   6    9.00    0.33
  -6   9  -6    2.76    0.22
  -6   9  -6    2.92    0.19
   6  -9   6    2.76    0.26
   6  -9   6    2.89    0.21
   6  -9   6    2.82    0.21
  -7   9  -6    0.51    0.14
   7  -9   6    0.84    0.13
   7  -9   6    0.89    0.14
  -8   9  -6    1.14    0.17
   8  -9   6    1.25    0.16
   8  -9   6    1.01    0.16
   9   8  -6    0.22    0.13
  -9  -8   6   -0.02    0.12
  -9  -8   6   -0.02    0.14
   8   8  -6    0.68    0.14
   8   8  -6    0.55    0.12
  -8  -8   6    0.58    0.14
  -8  -8   6    0.74    0.13
   7   8  -6    0.20    0.11
   7   8  -6    0.26    0.10
  -7  -8   6    0.36    0.10
  -7  -8   6    0.38    0.12
   6   8  -6    1.12    0.15
   6   8  -6    1.13    0.13
  -6  -8   6    1.24    0.15
  -6  -8   6    1.46    0.17
   5   8  -6    7.58    0.28
   5   8  -6    7.38    0.25
  -5  -8   6    7.34    0.24
  -5  -8   6    7.40    0.27
   4   8  -6    7.23    0.25
  -4  -8   6    7.44    0.23
  -4  -8   6    7.87    0.26
   3   8  -6    2.51    0.16
  -3  -8   6    2.53    0.13
  -3  -8   6    2.95    0.16
  -3  -8   6    2.57    0.12
   2   8  -6    2.28    0.10
   2   8  -6    2.19    0.14
  -2  -8   6    2.29    0.14
  -2  -8   6    2.15    0.10
   1   8  -6    1.16    0.07
   1   8  -6    0.86    0.11
  -1  -8   6    1.07    0.12
  -1  -8   6    1.05    0.08
   0   8  -6   34.07    0.76
   0   8  -6   33.68    0.77
   0  -8   6   33.96    0.76
  -1   8  -6    1.04    0.10
  -1   8  -6    0.99    0.10
  -1   8  -6    0.99    0.10
  -2   8  -6    2.16    0.12
  -2   8  -6    2.07    0.13
  -2   8  -6    2.22    0.12
   2  -8   6    2.21    0.12
  -3   8  -6    2.61    0.16
  -3   8  -6    2.75    0.14
  -3   8  -6    2.80    0.13
   3  -8   6    2.55    0.17
   3  -8   6    2.76    0.14
  -4   8  -6    7.43    0.23
  -4   8  -6    7.70    0.27
  -4   8  -6    7.62    0.22
   4  -8   6    7.47    0.28
   4  -8   6    7.66    0.28
   4  -8   6    7.64    0.25
  -5   8  -6    7.22    0.23
  -5   8  -6    7.54    0.29
   5  -8   6    7.44    0.28
   5  -8   6    7.30    0.26
   5  -8   6    7.52    0.29
  -6   8  -6    1.13    0.19
  -6   8  -6    1.06    0.13
   6  -8   6    1.32    0.18
   6  -8   6    1.30    0.17
   6  -8   6    1.35    0.18
  -7   8  -6    0.35    0.13
   7  -8   6    0.29    0.11
   7  -8   6    0.31    0.11
   7  -8   6    0.27    0.10
  -8   8  -6    0.45    0.14
   8  -8   6    0.69    0.13
   8  -8   6    0.70    0.13
   9  -8   6   -0.03    0.12
   9   7  -6    0.13    0.13
   9   7  -6   -0.06    0.10
  -9  -7   6    0.11    0.13
  -9  -7   6    0.01    0.13
   8   7  -6    0.30    0.11
   8   7  -6    0.35    0.12
  -8  -7   6    0.19    0.12
  -8  -7   6    0.42    0.12
   7   7  -6    0.54    0.12
   7   7  -6    0.51    0.10
  -7  -7   6    0.67    0.11
  -7  -7   6    0.40    0.12
   6   7  -6   11.65    0.35
   6   7  -6   11.97    0.37
  -6  -7   6   12.07    0.35
  -6  -7   6   12.39    0.37
   5   7  -6    2.65    0.17
   5   7  -6    2.53    0.16
  -5  -7   6    2.96    0.17
  -5  -7   6    2.52    0.15
   4   7  -6   14.90    0.39
  -4  -7   6   14.93    0.40
  -4  -7   6   15.14    0.38
   3   7  -6   32.07    0.75
  -3  -7   6   31.77    0.72
  -3  -7   6   32.44    0.75
   2   7  -6    7.84    0.24
   2   7  -6    7.86    0.20
  -2  -7   6    8.14    0.24
  -2  -7   6    8.07    0.21
  -2  -7   6    7.79    0.25
   1   7  -6   23.89    0.60
   1   7  -6   24.36    0.54
  -1  -7   6   24.48    0.55
  -1  -7   6   24.83    0.58
  -1  -7   6   23.90    0.55
   0   7  -6    0.00    0.05
   0   7  -6   -0.02    0.04
   0  -7   6    0.02    0.03
   0  -7   6    0.00    0.04
  -1   7  -6   25.09    0.57
  -1   7  -6   24.85    0.57
  -1   7  -6   25.13    0.57
   1  -7   6   25.20    0.68
   1  -7   6   23.79    0.57
  -2   7  -6    8.03    0.23
  -2   7  -6    8.28    0.22
  -2   7  -6    8.09    0.24
   2  -7   6    8.01    0.23
   2  -7   6    8.10    0.25
  -3   7  -6   32.18    0.72
  -3   7  -6   32.57    0.75
  -3   7  -6   31.79    0.72
   3  -7   6   32.28    0.76
   3  -7   6   31.02    0.74
  -4   7  -6   15.27    0.41
  -4   7  -6   14.88    0.38
  -4   7  -6   14.61    0.36
   4  -7   6   15.18    0.42
   4  -7   6   14.91    0.40
   4  -7   6   15.29    0.41
  -5   7  -6    2.67    0.13
  -5   7  -6    2.50    0.20
  -5   7  -6    2.55    0.14
   5  -7   6    2.71    0.17
   5  -7   6    3.04    0.19
   5  -7   6    2.68    0.17
  -6   7  -6   12.28    0.33
  -6   7  -6   12.68    0.40
   6  -7   6   12.68    0.38
   6  -7   6   12.32    0.38
   6  -7   6   12.32    0.41
  -7   7  -6    0.39    0.12
  -7   7  -6    0.66    0.09
   7  -7   6    0.46    0.10
   7  -7   6    0.64    0.11
   7  -7   6    0.68    0.12
  -8   7  -6    0.32    0.13
   8  -7   6    0.41    0.11
   8  -7   6    0.23    0.19
  -9   7  -6   -0.04    0.14
   9  -7   6    0.09    0.11
   9   6  -6   -0.06    0.10
   9   6  -6    0.33    0.13
  -9  -6   6   -0.02    0.12
  -9  -6   6    0.21    0.12
   8   6  -6    0.74    0.12
   8   6  -6    0.93    0.13
  -8  -6   6    0.87    0.13
  -8  -6   6    0.65    0.13
   7   6  -6   16.27    0.44
   7   6  -6   15.98    0.45
  -7  -6   6   16.53    0.47
  -7  -6   6   16.76    0.46
   6   6  -6   12.59    0.36
   6   6  -6   12.89    0.38
  -6  -6   6   13.63    0.39
  -6  -6   6   13.18    0.37
   5   6  -6    8.91    0.27
   5   6  -6    8.83    0.28
  -5  -6   6    8.93    0.28
  -5  -6   6    8.79    0.27
  -5  -6   6    8.41    0.26
   4   6  -6    5.90    0.20
  -4  -6   6    6.04    0.22
  -4  -6   6    5.92    0.21
  -4  -6   6    5.69    0.19
   3   6  -6    0.33    0.07
  -3  -6   6    0.32    0.05
  -3  -6   6    0.42    0.07
   2   6  -6   31.60    0.71
   2   6  -6   30.88    0.66
   2   6  -6   30.25    0.66
  -2  -6   6   30.86    0.70
  -2  -6   6   28.59    0.68
  -2  -6   6   30.88    0.68
   1   6  -6    6.29    0.20
   1   6  -6    6.51    0.16
   1   6  -6    6.38    0.16
  -1  -6   6    6.20    0.17
  -1  -6   6    6.94    0.20
  -1  -6   6    6.42    0.18
   0   6  -6  145.26    2.89
   0   6  -6  113.01    2.89
   0   6  -6  140.19    2.88
   0  -6   6  138.53    2.87
   0  -6   6  135.86    2.88
  -1   6  -6    7.09    0.19
  -1   6  -6    6.35    0.19
  -1   6  -6    6.75    0.19
   1  -6   6    6.46    0.18
  -2   6  -6   31.23    0.70
  -2   6  -6   31.50    0.69
  -2   6  -6   31.49    0.71
   2  -6   6   29.88    0.70
   2  -6   6   30.94    0.72
  -3   6  -6    0.43    0.06
   3  -6   6    0.25    0.07
   3  -6   6    0.56    0.09
  -4   6  -6    5.75    0.18
  -4   6  -6    5.90    0.19
  -4   6  -6    5.90    0.22
   4  -6   6    5.82    0.21
   4  -6   6    6.10    0.23
   4  -6   6    5.79    0.20
  -5   6  -6    8.83    0.31
  -5   6  -6    8.98    0.25
  -5   6  -6    9.05    0.26
   5  -6   6    9.25    0.32
   5  -6   6    8.80    0.29
   5  -6   6    9.31    0.29
  -6   6  -6   13.34    0.34
  -6   6  -6   13.27    0.35
  -6   6  -6   13.19    0.41
   6  -6   6   13.02    0.38
   6  -6   6   13.25    0.42
   6  -6   6   12.80    0.38
  -7   6  -6   16.66    0.50
  -7   6  -6   16.71    0.43
   7  -6   6   16.55    0.52
   7  -6   6   16.81    0.47
   7  -6   6   16.69    0.48
  -8   6  -6    1.12    0.15
  -8   6  -6    0.71    0.14
   8  -6   6    0.91    0.12
  -9   6  -6   -0.02    0.14
   9  -6   6    0.10    0.14
   9   5  -6    0.91    0.13
   9   5  -6    1.44    0.19
  -9  -5   6    0.93    0.14
  -9  -5   6    1.42    0.22
   8   5  -6    0.96    0.12
   8   5  -6    0.93    0.12
  -8  -5   6    0.78    0.13
  -8  -5   6    1.04    0.13
   7   5  -6    3.35    0.20
   7   5  -6    3.35    0.18
  -7  -5   6    3.19    0.19
  -7  -5   6    3.59    0.20
   6   5  -6    2.49    0.16
   6   5  -6    2.34    0.17
  -6  -5   6    2.37    0.15
  -6  -5   6    2.55    0.17
  -6  -5   6    2.31    0.17
   5   5  -6   10.06    0.29
   5   5  -6    9.73    0.29
  -5  -5   6    9.84    0.30
  -5  -5   6    9.53    0.28
  -5  -5   6    9.90    0.28
   4   5  -6    4.51    0.17
  -4  -5   6    4.30    0.16
  -4  -5   6    4.59    0.15
  -4  -5   6    4.51    0.18
  -4  -5   6    4.51    0.17
   3   5  -6    2.71    0.09
   3   5  -6    2.82    0.13
  -3  -5   6    2.59    0.11
  -3  -5   6    2.60    0.13
   2   5  -6    4.40    0.15
  -2  -5   6    4.30    0.15
  -2  -5   6    4.33    0.14
   0   5  -6    0.00    0.04
   0   5  -6   -0.02    0.03
   0   5  -6    0.01    0.04
   0  -5   6   -0.03    0.04
   0  -5   6    0.00    0.03
   0  -5   6    0.04    0.03
  -1   5  -6   84.17    1.75
  -1   5  -6   80.40    1.76
  -1   5  -6   80.82    1.76
   1  -5   6   81.19    1.76
   1  -5   6   81.38    1.78
  -2   5  -6    4.48    0.14
  -2   5  -6    4.53    0.15
  -2   5  -6    4.89    0.15
   2  -5   6    4.30    0.16
   2  -5   6    4.32    0.15
  -3   5  -6    2.80    0.12
  -3   5  -6    2.82    0.11
  -3   5  -6    2.76    0.13
   3  -5   6    2.59    0.13
   3  -5   6    2.68    0.12
  -4   5  -6    4.78    0.15
  -4   5  -6    4.81    0.16
  -4   5  -6    4.69    0.19
   4  -5   6    4.61    0.17
   4  -5   6    4.27    0.18
  -5   5  -6   10.30    0.32
  -5   5  -6   10.05    0.26
  -5   5  -6    9.85    0.27
   5  -5   6   10.04    0.30
   5  -5   6   10.02    0.33
   5  -5   6    9.79    0.30
  -6   5  -6    2.45    0.15
  -6   5  -6    2.56    0.19
  -6   5  -6    2.36    0.13
   6  -5   6    2.48    0.20
   6  -5   6    2.78    0.17
   6  -5   6    2.63    0.17
   6  -5   6    2.30    0.16
  -7   5  -6    3.47    0.17
  -7   5  -6    3.35    0.17
  -7   5  -6    3.69    0.24
   7  -5   6    3.09    0.24
   7  -5   6    3.80    0.19
   7  -5   6    3.57    0.19
   7  -5   6    3.05    0.20
  -8   5  -6    1.00    0.15
  -8   5  -6    1.20    0.14
   8  -5   6    1.08    0.14
   8  -5   6    1.10    0.16
  -9   5  -6    0.89    0.16
  -9   5  -6    1.34    0.17
   9  -5   6    1.12    0.15
  10   4  -6    0.48    0.13
  10   4  -6    0.95    0.15
 -10  -4   6    0.62    0.14
 -10  -4   6    0.59    0.14
   9   4  -6    0.35    0.11
   9   4  -6    0.63    0.12
  -9  -4   6    0.41    0.12
  -9  -4   6    0.66    0.13
   8   4  -6    2.29    0.18
   8   4  -6    2.15    0.17
  -8  -4   6    1.83    0.18
  -8  -4   6    2.04    0.29
  -8  -4   6    2.67    0.21
   7   4  -6    5.05    0.22
   7   4  -6    4.87    0.20
  -7  -4   6    4.51    0.21
  -7  -4   6    4.66    0.21
  -7  -4   6    5.36    0.23
   6   4  -6    3.41    0.17
   6   4  -6    3.44    0.17
  -6  -4   6    3.57    0.16
  -6  -4   6    3.60    0.17
  -6  -4   6    3.03    0.18
   5   4  -6   13.06    0.34
   5   4  -6   13.22    0.35
  -5  -4   6   13.20    0.35
  -5  -4   6   12.93    0.35
  -5  -4   6   13.08    0.34
   4   4  -6    8.62    0.24
  -4  -4   6    8.68    0.23
  -4  -4   6    8.31    0.24
  -4  -4   6    8.67    0.25
  -4  -4   6    8.39    0.26
   3   4  -6   36.52    0.77
   3   4  -6   35.41    0.79
  -3  -4   6   34.03    0.79
  -3  -4   6   34.63    0.79
  -3  -4   6   34.81    0.77
   2   4  -6   29.02    0.65
  -2  -4   6   27.79    0.64
  -2  -4   6   28.25    0.64
   1   4  -6  104.94    2.25
  -1  -4   6  105.39    2.25
   0   4  -6   53.25    1.10
   0   4  -6   51.57    1.13
   0   4  -6   50.50    1.12
   0  -4   6   51.70    1.13
   0  -4   6   50.37    1.10
   0  -4   6   51.09    1.12
  -1   4  -6  106.74    2.30
  -1   4  -6  105.22    2.31
  -1   4  -6  111.10    2.30
   1  -4   6  107.33    2.32
   1  -4   6  108.77    2.31
  -2   4  -6   29.48    0.65
  -2   4  -6   30.12    0.66
  -2   4  -6   29.08    0.65
   2  -4   6   28.60    0.66
   2  -4   6   29.05    0.67
  -3   4  -6   35.05    0.78
  -3   4  -6   34.11    0.79
  -3   4  -6   35.48    0.80
  -3   4  -6   34.38    0.77
   3  -4   6   35.81    0.79
   3  -4   6   35.47    0.79
  -4   4  -6    8.58    0.24
  -4   4  -6    8.45    0.24
  -4   4  -6    9.42    0.23
  -4   4  -6    8.65    0.26
   4  -4   6    8.89    0.25
   4  -4   6    8.65    0.25
  -5   4  -6   13.32    0.34
  -5   4  -6   13.17    0.33
  -5   4  -6   13.16    0.37
   5  -4   6   13.38    0.35
   5  -4   6   13.52    0.39
   5  -4   6   13.37    0.35
   5  -4   6   13.20    0.36
  -6   4  -6    3.86    0.21
  -6   4  -6    3.56    0.16
  -6   4  -6    3.20    0.15
   6  -4   6    3.58    0.21
   6  -4   6    3.66    0.18
   6  -4   6    3.88    0.18
   6  -4   6    3.32    0.17
  -7   4  -6    5.31    0.25
  -7   4  -6    4.91    0.20
   7  -4   6    5.19    0.22
   7  -4   6    4.67    0.26
   7  -4   6    4.88    0.23
   7  -4   6    5.11    0.21
  -8   4  -6    2.12    0.21
  -8   4  -6    2.23    0.17
   8  -4   6    2.41    0.17
   8  -4   6    1.92    0.18
  -9   4  -6    0.58    0.11
  -9   4  -6    0.32    0.14
   9  -4   6    0.44    0.13
  10  -4   6    0.70    0.15
  10   3  -6    1.67    0.20
  10   3  -6    1.06    0.14
 -10  -3   6    1.26    0.18
 -10  -3   6    1.48    0.20
   9   3  -6    1.77    0.19
   9   3  -6    2.35    0.20
  -9  -3   6    2.38    0.22
  -9  -3   6    1.85    0.20
   8   3  -6    3.91    0.20
   8   3  -6    3.76    0.20
  -8  -3   6    3.45    0.21
  -8  -3   6    3.72    0.20
  -8  -3   6    4.20    0.23
   7   3  -6   10.74    0.31
   7   3  -6   10.72    0.31
  -7  -3   6   10.31    0.33
  -7  -3   6   10.33    0.32
  -7  -3   6   10.89    0.34
   6   3  -6    0.15    0.07
   6   3  -6    0.23    0.08
  -6  -3   6    0.29    0.07
  -6  -3   6    0.15    0.08
  -6  -3   6    0.24    0.07
   5   3  -6    0.96    0.11
   5   3  -6    1.23    0.11
  -5  -3   6    0.97    0.11
  -5  -3   6    1.24    0.10
  -5  -3   6    0.91    0.11
  -5  -3   6    0.98    0.14
   4   3  -6   16.75    0.41
   4   3  -6   17.02    0.40
  -4  -3   6   15.86    0.41
  -4  -3   6   16.38    0.43
  -4  -3   6   16.53    0.41
  -4  -3   6   16.61    0.40
   3   3  -6   28.70    0.64
  -3  -3   6   28.04    0.64
  -3  -3   6   28.34    0.65
  -3  -3   6   28.31    0.63
   2   3  -6   26.21    0.57
   2   3  -6   25.72    0.60
  -2  -3   6   26.45    0.60
  -2  -3   6   26.54    0.57
  -2  -3   6   26.87    0.60
   1   3  -6   89.59    1.94
  -1  -3   6   91.17    1.94
   0   3  -6   -0.04    0.03
   0   3  -6   -0.04    0.02
   0   3  -6   -0.04    0.03
   0  -3   6   -0.03    0.03
   0  -3   6   -0.05    0.03
  -1   3  -6   93.25    1.95
  -1   3  -6   90.67    1.95
  -1   3  -6   88.98    1.95
   1  -3   6   92.09    1.96
   1  -3   6   91.47    1.96
  -2   3  -6   26.43    0.59
  -2   3  -6   27.69    0.61
  -2   3  -6   25.69    0.60
  -2   3  -6   25.99    0.59
   2  -3   6   27.10    0.61
   2  -3   6   26.91    0.60
  -3   3  -6   28.65    0.65
  -3   3  -6   28.25    0.64
  -3   3  -6   29.62    0.66
  -3   3  -6   28.22    0.63
   3  -3   6   28.79    0.65
   3  -3   6   28.31    0.65
   3  -3   6   27.98    0.65
  -4   3  -6   16.57    0.40
  -4   3  -6   16.30    0.41
  -4   3  -6   17.06    0.39
  -4   3  -6   17.24    0.43
   4  -3   6   16.45    0.41
   4  -3   6   16.71    0.42
   4  -3   6   16.76    0.41
  -5   3  -6    0.95    0.10
  -5   3  -6    1.37    0.11
  -5   3  -6    0.95    0.12
  -5   3  -6    0.92    0.09
   5  -3   6    1.06    0.10
   5  -3   6    1.29    0.11
   5  -3   6    1.01    0.11
   5  -3   6    1.12    0.13
  -6   3  -6    0.14    0.07
  -6   3  -6    0.34    0.09
  -6   3  -6    0.23    0.07
  -6   3  -6    0.21    0.09
   6  -3   6    0.33    0.08
   6  -3   6    0.24    0.07
   6  -3   6    0.33    0.09
   6  -3   6    0.16    0.08
  -7   3  -6   11.12    0.36
  -7   3  -6   10.55    0.31
   7  -3   6   10.68    0.31
   7  -3   6   10.91    0.44
   7  -3   6   11.05    0.33
  -8   3  -6    4.07    0.19
  -8   3  -6    3.75    0.25
   8  -3   6    3.93    0.22
  -9   3  -6    1.99    0.18
  -9   3  -6    1.66    0.22
   9  -3   6    2.01    0.21
 -10   3  -6    1.17    0.14
  10  -3   6    1.04    0.16
  10   2  -6    0.24    0.12
  10   2  -6    0.38    0.11
   9   2  -6    1.62    0.17
   9   2  -6    1.01    0.13
  -9  -2   6    0.94    0.14
  -9  -2   6    1.40    0.20
  -9  -2   6    1.40    0.17
   8   2  -6    2.24    0.18
   8   2  -6    2.41    0.17
  -8  -2   6    2.30    0.16
  -8  -2   6    2.20    0.18
  -8  -2   6    2.27    0.20
   7   2  -6    0.35    0.09
   7   2  -6    0.37    0.08
  -7  -2   6    0.38    0.08
  -7  -2   6    0.49    0.10
  -7  -2   6    0.32    0.09
   6   2  -6    4.21    0.18
   6   2  -6    4.19    0.17
  -6  -2   6    4.22    0.19
  -6  -2   6    4.29    0.18
  -6  -2   6    4.29    0.17
   5   2  -6   14.24    0.36
   5   2  -6   14.10    0.35
  -5  -2   6   14.15    0.36
  -5  -2   6   13.51    0.39
  -5  -2   6   14.12    0.37
  -5  -2   6   13.89    0.35
   4   2  -6    1.79    0.10
   4   2  -6    1.63    0.11
   4   2  -6    1.44    0.10
  -4  -2   6    1.62    0.10
  -4  -2   6    1.77    0.11
  -4  -2   6    1.88    0.12
   3   2  -6   26.90    0.61
  -3  -2   6   27.09    0.61
  -3  -2   6   26.72    0.61
  -3  -2   6   26.74    0.60
   2   2  -6   22.09    0.49
  -2  -2   6   22.12    0.48
  -2  -2   6   21.99    0.50
  -2  -2   6   21.85    0.50
   1   2  -6   29.04    0.65
  -1  -2   6   29.81    0.66
   0   2  -6   40.47    0.87
   0   2  -6   39.86    0.85
   0   2  -6   38.97    0.86
   0   2  -6   38.80    0.86
   0   2  -6   38.53    0.86
   0  -2   6   38.93    0.86
   0  -2   6   39.52    0.85
  -1   2  -6   29.71    0.66
  -1   2  -6   29.15    0.66
  -1   2  -6   31.69    0.66
  -1   2  -6   29.84    0.66
  -1   2  -6   28.97    0.66
   1  -2   6   29.86    0.66
   1  -2   6   29.71    0.66
  -2   2  -6   21.77    0.51
  -2   2  -6   22.78    0.51
  -2   2  -6   22.26    0.50
  -2   2  -6   21.98    0.50
   2  -2   6   22.27    0.50
   2  -2   6   22.31    0.51
  -3   2  -6   27.17    0.60
  -3   2  -6   27.29    0.63
  -3   2  -6   26.82    0.60
  -3   2  -6   26.82    0.62
   3  -2   6   26.86    0.62
   3  -2   6   26.58    0.60
  -4   2  -6    1.48    0.11
  -4   2  -6    1.77    0.10
  -4   2  -6    1.86    0.09
  -4   2  -6    1.83    0.11
   4  -2   6    1.92    0.11
   4  -2   6    1.85    0.10
   4  -2   6    1.70    0.09
  -5   2  -6   14.28    0.35
  -5   2  -6   14.27    0.39
  -5   2  -6   14.26    0.36
  -5   2  -6   14.33    0.38
   5  -2   6   14.27    0.37
   5  -2   6   14.32    0.37
   5  -2   6   14.22    0.40
   5  -2   6   14.46    0.36
  -6   2  -6    4.27    0.19
  -6   2  -6    4.27    0.16
  -6   2  -6    4.18    0.17
  -6   2  -6    4.02    0.21
   6  -2   6    4.36    0.16
   6  -2   6    4.14    0.22
   6  -2   6    4.26    0.18
   6  -2   6    4.45    0.18
  -7   2  -6    0.50    0.11
[truncated: 603,074 more chars]
