# Supplementary material for: Crystal structure of 2-[4(E)-2,6-bis­(4-chloro­phen­yl)-3-ethyl­piperidin-4-yl­idene]acetamide
Source: Acta Crystallogr E Crystallogr Commun. 2015 Oct 10;71(Pt 11):o832–3. doi: 10.1107/S2056989015018666 (PMC4645048; doi:10.1107/S2056989015018666)
Supplement: Supplementary file 2 [file e-71-0o832-Isup2.hkl]

data_I                                                                          
_shelx_title ' mo_NITK272_0m in Pna2(1)'                                        
_shelx_refln_list_code          4                                               
_shelx_F_calc_maximum      145.40                                               
_exptl_crystal_F_000       816.00                                               
_reflns_d_resolution_high  0.7687                                               
                                                                                
loop_                                                                           
 _space_group_symop_operation_xyz                                               
 'x, y, z'                                                                      
 '-x, -y, z+1/2'                                                                
 'x+1/2, -y+1/2, z'                                                             
 '-x+1/2, y+1/2, z+1/2'                                                         
                                                                                
_cell_length_a     8.3293                                                       
_cell_length_b    12.2924                                                       
_cell_length_c    19.3226                                                       
_cell_angle_alpha  90.000                                                       
_cell_angle_beta   90.000                                                       
_cell_angle_gamma  90.000                                                       
                                                                                
_shelx_F_squared_multiplier     1.000                                           
                                                                                
loop_                                                                           
 _refln_index_h                                                                 
 _refln_index_k                                                                 
 _refln_index_l                                                                 
 _refln_F_squared_calc                                                          
 _refln_F_squared_meas                                                          
 _refln_F_squared_sigma                                                         
 _refln_observed_status                                                         
   0   1 -25         26.63         26.47         1.98 o                         
   0   0 -24         79.14         93.47         3.86 o                         
   2   0 -24         21.33         23.56         1.64 o                         
   1   1 -24         90.46        103.19         2.13 o                         
   2   1 -24         20.93         25.55         1.25 o                         
   3   1 -24         11.42         13.53         1.16 o                         
   0   2 -24         87.66         99.10         3.25 o                         
   1   2 -24          8.55          9.64         1.11 o                         
   2   2 -24         44.58         53.93         1.99 o                         
   1   3 -24         65.31         73.76         1.96 o                         
   2   3 -24          3.72          7.31         1.09 o                         
   0   4 -24         18.08         18.18         1.70 o                         
   1   4 -24          1.36          0.29         1.08 o                         
   2   0 -23          5.24          6.41         1.31 o                         
   4   0 -23         27.80         33.79         3.96 o                         
   0   1 -23          6.75          9.65         1.31 o                         
   1   1 -23         52.65         54.70         1.65 o                         
   2   1 -23          4.36          5.85         0.88 o                         
   3   1 -23         10.90         13.13         1.02 o                         
   4   1 -23          0.53          0.06         1.00 o                         
   1   2 -23         30.81         36.12         1.94 o                         
   2   2 -23         34.29         37.45         1.55 o                         
   3   2 -23         18.56         17.87         1.39 o                         
   4   2 -23         38.39         40.32         2.58 o                         
   0   3 -23         55.59         68.48         2.72 o                         
   1   3 -23         53.01         59.43         1.64 o                         
   2   3 -23          0.29         -0.20         0.95 o                         
   3   3 -23         19.45         21.98         1.27 o                         
   1   4 -23          9.75          7.93         0.98 o                         
   2   4 -23          0.63         -0.94         0.94 o                         
   3   4 -23         19.71         17.83         1.20 o                         
   0   5 -23         35.56         31.69         1.71 o                         
   1   5 -23          7.04          5.11         1.05 o                         
   2   5 -23          4.75          2.87         1.05 o                         
   1   6 -23         21.30         20.62         1.29 o                         
   0   0 -22        154.30        163.67         5.70 o                         
   2   0 -22         13.40         15.26         1.35 o                         
   4   0 -22          6.20          5.63         1.33 o                         
   1   1 -22          1.62          3.17         0.79 o                         
   2   1 -22         19.91         19.20         0.93 o                         
   3   1 -22          4.00          4.22         0.88 o                         
   4   1 -22          1.61          2.20         1.00 o                         
   5   1 -22         30.87         42.78         3.10 o                         
   0   2 -22         59.90         68.03         2.13 o                         
   1   2 -22         54.14         59.68         1.60 o                         
   2   2 -22         89.60        106.23         1.87 o                         
   3   2 -22         23.76         19.46         1.10 o                         
   4   2 -22          2.36          3.46         1.02 o                         
   5   2 -22          7.48          7.96         1.15 o                         
   1   3 -22         18.28         21.08         0.94 o                         
   2   3 -22         12.53         10.33         0.92 o                         
   3   3 -22         36.29         37.27         1.74 o                         
   4   3 -22         21.21         22.26         1.18 o                         
   0   4 -22         10.69          8.17         1.17 o                         
   1   4 -22          7.22          6.34         0.88 o                         
   2   4 -22          3.47          1.30         0.87 o                         
   3   4 -22         13.58         13.59         0.97 o                         
   4   4 -22         17.46         14.07         1.06 o                         
   1   5 -22         31.13         29.45         1.37 o                         
   2   5 -22         20.16         18.08         1.14 o                         
   3   5 -22         13.50         13.10         1.01 o                         
   4   5 -22          2.57         -1.31         2.41 o                         
   0   6 -22         19.82         19.93         1.66 o                         
   1   6 -22          4.82          4.85         0.93 o                         
   2   6 -22          2.10          1.36         1.10 o                         
   3   6 -22         78.99         91.85         2.84 o                         
   1   7 -22         50.41         53.92         2.01 o                         
   2   7 -22          6.27          5.48         1.24 o                         
   2   0 -21         82.00         81.91         2.07 o                         
   4   0 -21         66.97         74.06         3.98 o                         
   0   1 -21         77.53         69.19         1.93 o                         
   1   1 -21         56.49         55.30         1.32 o                         
   2   1 -21         35.40         40.05         1.35 o                         
   3   1 -21         38.92         42.26         1.42 o                         
   4   1 -21          0.13         -0.47         0.91 o                         
   5   1 -21          8.60         11.05         1.14 o                         
   1   2 -21         48.39         52.21         1.39 o                         
   2   2 -21         74.58         77.32         1.97 o                         
   3   2 -21          6.88          9.35         0.83 o                         
   4   2 -21         83.76         87.67         1.88 o                         
   5   2 -21          3.90          3.61         1.06 o                         
   0   3 -21        120.67        112.44         2.44 o                         
   1   3 -21         53.41         55.04         1.42 o                         
   2   3 -21         41.46         43.19         1.30 o                         
   3   3 -21         17.63         18.37         0.96 o                         
   4   3 -21         21.20         18.95         1.01 o                         
   5   3 -21         28.07         25.98         1.17 o                         
   1   4 -21          7.13          5.71         0.73 o                         
   2   4 -21         38.42         33.63         1.31 o                         
   3   4 -21         34.81         31.88         1.23 o                         
   4   4 -21          1.09         -0.07         0.86 o                         
   5   4 -21         41.51         47.00         1.56 o                         
   0   5 -21          3.04          2.45         1.11 o                         
   1   5 -21          2.21          1.95         0.83 o                         
   2   5 -21          6.72          3.46         0.87 o                         
   3   5 -21         30.58         28.44         1.23 o                         
   4   5 -21          2.49          2.11         0.91 o                         
   1   6 -21         17.84         17.92         1.10 o                         
   2   6 -21          2.31          0.30         0.98 o                         
   3   6 -21         39.67         42.28         1.68 o                         
   4   6 -21          6.64          8.96         1.03 o                         
   0   7 -21         16.26         16.60         1.64 o                         
   1   7 -21          3.23          5.73         0.94 o                         
   2   7 -21         10.62         11.88         1.23 o                         
   3   7 -21        105.35        120.30         2.53 o                         
   1   8 -21          1.51          1.00         1.03 o                         
   2   8 -21         18.83         18.83         1.23 o                         
   0   0 -20        441.24        430.34         9.45 o                         
   2   0 -20        201.06        205.86         3.01 o                         
   4   0 -20         21.98         22.93         1.42 o                         
   6   0 -20         63.82         65.69         3.86 o                         
   1   1 -20        123.78        132.20         1.62 o                         
   2   1 -20         20.00         23.27         1.06 o                         
   3   1 -20          8.39          8.54         0.75 o                         
   4   1 -20         19.55         16.53         0.96 o                         
   5   1 -20          8.99          7.21         1.21 o                         
   6   1 -20          9.61          7.55         1.21 o                         
   0   2 -20        487.09        501.00         5.20 o                         
   1   2 -20         57.68         50.11         1.25 o                         
   2   2 -20        102.03         97.50         1.48 o                         
   3   2 -20         19.98         15.67         0.81 o                         
   4   2 -20         10.23          9.29         0.87 o                         
   5   2 -20         37.84         38.80         1.68 o                         
   6   2 -20          3.50          3.38         1.20 o                         
   1   3 -20        241.48        243.08         2.30 o                         
   2   3 -20         59.65         63.65         1.36 o                         
   3   3 -20         71.91         77.02         1.54 o                         
   4   3 -20         49.12         54.78         1.56 o                         
   5   3 -20          7.99          9.40         0.95 o                         
   6   3 -20         16.60         16.23         1.21 o                         
   0   4 -20         62.49         63.24         2.01 o                         
   1   4 -20         17.56         14.32         0.78 o                         
   2   4 -20         44.79         44.02         1.35 o                         
   3   4 -20         25.11         21.85         0.92 o                         
   4   4 -20         15.60         14.76         0.95 o                         
   5   4 -20         11.75          9.02         0.90 o                         
   1   5 -20         27.89         24.14         0.94 o                         
   2   5 -20         17.05         16.96         0.83 o                         
   3   5 -20         48.13         56.92         1.50 o                         
   4   5 -20          3.56          1.87         0.83 o                         
   5   5 -20         32.51         33.77         1.46 o                         
   0   6 -20         94.32         98.87         2.35 o                         
   1   6 -20         15.85         16.61         0.97 o                         
   2   6 -20         73.23         76.73         1.74 o                         
   3   6 -20         56.22         58.64         1.64 o                         
   4   6 -20          0.96          5.19         0.95 o                         
   5   6 -20          8.88         11.89         1.08 o                         
   1   7 -20         83.18         93.83         1.86 o                         
   2   7 -20          1.89          1.41         0.97 o                         
   3   7 -20        121.35        133.09         3.14 o                         
   4   7 -20         13.97         16.58         1.11 o                         
   0   8 -20         99.55        107.56         3.04 o                         
   1   8 -20         35.31         38.18         1.61 o                         
   2   8 -20          4.41          2.64         1.03 o                         
   3   8 -20          2.25          3.30         1.06 o                         
   1   9 -20         34.33         40.03         2.14 o                         
   2   9 -20         57.33         63.03         1.95 o                         
   2   0 -19         86.69         82.19         1.76 o                         
   4   0 -19         30.50         27.48         1.68 o                         
   6   0 -19         44.84         61.11         2.82 o                         
   0   1 -19         66.01         70.33         1.65 o                         
   1   1 -19         96.65         99.07         1.27 o                         
   2   1 -19         60.70         54.67         1.16 o                         
   3   1 -19         30.62         26.73         0.96 o                         
   4   1 -19         40.44         36.62         1.24 o                         
   5   1 -19          0.01         -0.81         0.81 o                         
   6   1 -19         25.49         29.85         1.45 o                         
   7   1 -19         10.44         11.91         1.55 o                         
   1   2 -19         28.34         23.36         0.90 o                         
   2   2 -19         50.09         47.84         1.20 o                         
   3   2 -19          8.72          8.37         0.73 o                         
   4   2 -19         16.91         14.27         0.85 o                         
   5   2 -19         33.07         40.31         1.44 o                         
   6   2 -19         68.14         71.96         1.92 o                         
   0   3 -19        162.16        184.31         3.35 o                         
   1   3 -19        139.41        138.27         1.58 o                         
   2   3 -19         70.62         69.23         1.56 o                         
   3   3 -19        122.35        123.90         1.72 o                         
   4   3 -19         37.47         31.74         1.27 o                         
   5   3 -19         21.50         24.48         1.03 o                         
   6   3 -19         25.70         29.69         1.58 o                         
   1   4 -19         20.34         24.14         1.01 o                         
   2   4 -19         10.86         13.87         0.71 o                         
   3   4 -19         28.52         26.83         1.03 o                         
   4   4 -19          4.33          4.12         0.78 o                         
   5   4 -19          0.36         -0.78         0.78 o                         
   6   4 -19          1.56          2.61         1.00 o                         
   0   5 -19        127.47        121.34         2.54 o                         
   1   5 -19         18.33         14.28         0.74 o                         
   2   5 -19         28.87         24.19         0.89 o                         
   3   5 -19        123.55        125.46         1.82 o                         
   4   5 -19          8.51          8.11         0.85 o                         
   5   5 -19         83.59         95.58         1.93 o                         
   6   5 -19         16.80         15.39         1.30 o                         
   1   6 -19         62.66         60.64         1.55 o                         
   2   6 -19         20.01         22.45         0.90 o                         
   3   6 -19         11.24         11.86         0.83 o                         
   4   6 -19         44.12         52.14         1.63 o                         
   5   6 -19         74.36         86.07         1.91 o                         
   0   7 -19         79.24         84.36         2.71 o                         
   1   7 -19          3.35          4.96         0.85 o                         
   2   7 -19          9.32         10.25         0.98 o                         
   3   7 -19         25.00         27.23         1.08 o                         
   4   7 -19         38.48         43.49         2.16 o                         
   5   7 -19         84.71         97.66         2.07 o                         
   1   8 -19          6.87         11.30         1.04 o                         
   2   8 -19         13.28         13.79         1.07 o                         
   3   8 -19         11.65         10.62         1.00 o                         
   4   8 -19         62.93         77.79         2.09 o                         
   0   9 -19         71.55         74.55         3.73 o                         
   1   9 -19          0.93          3.69         1.03 o                         
   2   9 -19         14.44         12.06         1.12 o                         
   3   9 -19         47.50         55.60         1.93 o                         
   1  10 -19          9.84         11.27         1.15 o                         
   2  10 -19         69.01         74.12         2.04 o                         
   0   0 -18        829.81        771.95         9.03 o                         
   2   0 -18         61.84         65.29         1.76 o                         
   4   0 -18         43.19         42.46         1.58 o                         
   6   0 -18        120.15        118.29         3.76 o                         
   1   1 -18        103.10        106.30         1.25 o                         
   2   1 -18          8.43          6.46         0.58 o                         
   3   1 -18         58.14         47.14         1.16 o                         
   4   1 -18         36.36         29.22         1.04 o                         
   5   1 -18         20.79         20.80         0.97 o                         
   6   1 -18         12.24         11.64         1.10 o                         
   7   1 -18          3.34          4.60         1.13 o                         
   0   2 -18        280.27        283.67         3.00 o                         
   1   2 -18         30.84         24.41         0.84 o                         
   2   2 -18          7.65          5.79         0.60 o                         
   3   2 -18         20.11         18.29         0.75 o                         
   4   2 -18        108.83         98.24         1.61 o                         
   5   2 -18         43.46         35.48         1.27 o                         
   6   2 -18          3.66          6.47         1.19 o                         
   7   2 -18         35.11         44.74         2.41 o                         
   1   3 -18         36.75         35.75         1.18 o                         
   2   3 -18         71.18         70.63         1.17 o                         
   3   3 -18        153.14        153.58         1.78 o                         
   4   3 -18          0.36          0.03         0.65 o                         
   5   3 -18          3.05          4.27         0.74 o                         
   6   3 -18         16.73         14.40         1.03 o                         
   7   3 -18         53.12         73.99         2.35 o                         
   0   4 -18        349.74        322.82         3.66 o                         
   1   4 -18        350.20        362.65         2.83 o                         
   2   4 -18        116.15        115.30         1.43 o                         
   3   4 -18         18.05         19.50         0.85 o                         
   4   4 -18         26.18         26.03         1.03 o                         
   5   4 -18         15.89         13.79         0.87 o                         
   6   4 -18         23.68         23.11         1.19 o                         
   7   4 -18          0.95          2.09         1.12 o                         
   1   5 -18        116.52        115.32         1.44 o                         
   2   5 -18         64.65         63.30         1.29 o                         
   3   5 -18        146.36        152.36         1.82 o                         
   4   5 -18          9.39          8.79         0.81 o                         
   5   5 -18         34.15         44.98         1.59 o                         
   6   5 -18          5.42          5.42         1.04 o                         
   0   6 -18         10.65         11.11         1.10 o                         
   1   6 -18         46.47         43.48         1.39 o                         
   2   6 -18        105.62        109.41         1.63 o                         
   3   6 -18          9.17          7.51         0.73 o                         
   4   6 -18          2.62          2.99         0.83 o                         
   5   6 -18         10.73         15.90         1.08 o                         
   6   6 -18          0.50          0.41         0.93 o                         
   1   7 -18        205.05        211.98         2.43 o                         
   2   7 -18         16.68         15.54         0.87 o                         
   3   7 -18         10.73         11.17         0.83 o                         
   4   7 -18          0.36          1.35         0.85 o                         
   5   7 -18          5.09          7.46         1.06 o                         
   0   8 -18        105.19        100.12         2.85 o                         
   1   8 -18         60.77         66.10         1.76 o                         
   2   8 -18         39.54         33.94         1.36 o                         
   3   8 -18         27.25         26.16         1.03 o                         
   4   8 -18         86.84        103.86         2.33 o                         
   5   8 -18         21.57         26.46         2.51 o                         
   1   9 -18         67.94         76.94         1.90 o                         
   2   9 -18         14.82         11.87         1.06 o                         
   3   9 -18         15.95         16.07         1.12 o                         
   4   9 -18          7.04          6.50         0.91 o                         
   0  10 -18         60.97         64.78         2.72 o                         
   1  10 -18          9.08         10.16         1.07 o                         
   2  10 -18         32.70         31.43         1.43 o                         
   3  10 -18          2.31          1.77         1.03 o                         
   1  11 -18          1.10          0.38         1.04 o                         
   2   0 -17        343.44        317.87         3.28 o                         
   4   0 -17          7.57          8.07         0.86 o                         
   6   0 -17        128.57        130.41         4.27 o                         
   0   1 -17        114.27        120.46         1.63 o                         
   1   1 -17         65.38         71.13         0.97 o                         
   2   1 -17          4.87          2.42         0.50 o                         
   3   1 -17        320.02        302.41         2.29 o                         
   4   1 -17         88.60         89.65         1.34 o                         
   5   1 -17         55.71         52.01         1.38 o                         
   6   1 -17          3.45          4.33         0.82 o                         
   7   1 -17         17.55         19.72         1.18 o                         
   1   2 -17         59.85         65.68         1.02 o                         
   2   2 -17         61.36         64.14         1.03 o                         
   3   2 -17         82.07         83.93         1.28 o                         
   4   2 -17         34.79         28.21         1.04 o                         
   5   2 -17         30.23         29.08         1.04 o                         
   6   2 -17         36.48         38.06         1.56 o                         
   7   2 -17         99.55        107.08         2.33 o                         
   0   3 -17        340.85        345.25         3.46 o                         
   1   3 -17         75.49         72.21         1.54 o                         
   2   3 -17         41.34         40.96         1.18 o                         
   3   3 -17         29.07         28.75         0.98 o                         
   4   3 -17          8.29          8.09         0.67 o                         
   5   3 -17         95.56        100.75         1.54 o                         
   6   3 -17         37.73         37.61         1.47 o                         
   7   3 -17         56.63         67.57         2.11 o                         
   1   4 -17        510.44        503.55         3.61 o                         
   2   4 -17         19.95         18.83         0.85 o                         
   3   4 -17         14.01         13.27         0.68 o                         
   4   4 -17        104.37        105.83         1.56 o                         
   5   4 -17         37.31         32.74         1.21 o                         
   6   4 -17          7.58          9.33         0.99 o                         
   7   4 -17          8.76          7.55         1.08 o                         
   0   5 -17        442.21        450.11         5.23 o                         
   1   5 -17         49.48         50.36         1.46 o                         
   2   5 -17         13.33         11.31         0.67 o                         
   3   5 -17         31.19         29.92         1.03 o                         
   4   5 -17         63.76         65.43         1.42 o                         
   5   5 -17         46.35         42.35         1.57 o                         
   6   5 -17         21.33         20.44         1.13 o                         
   7   5 -17         50.12         59.60         1.91 o                         
   1   6 -17          5.60          5.25         0.60 o                         
   2   6 -17          1.86          2.17         0.62 o                         
   3   6 -17         23.91         23.10         0.89 o                         
   4   6 -17        117.37        120.73         1.87 o                         
   5   6 -17         88.88        106.16         2.03 o                         
   6   6 -17          3.28          3.82         0.89 o                         
   0   7 -17        423.80        409.42         4.93 o                         
   1   7 -17        193.96        204.89         2.50 o                         
   2   7 -17         93.64         88.99         1.56 o                         
   3   7 -17         24.69         26.84         0.99 o                         
   4   7 -17          6.75          5.03         0.85 o                         
   5   7 -17          5.65          4.83         0.98 o                         
   6   7 -17         50.20         59.01         2.46 o                         
   1   8 -17         61.79         69.83         1.73 o                         
   2   8 -17         32.93         32.27         1.33 o                         
   3   8 -17         69.10         69.95         1.49 o                         
   4   8 -17         10.08         10.49         0.93 o                         
   5   8 -17          3.21          4.94         1.23 o                         
   0   9 -17         10.75         12.31         1.42 o                         
   1   9 -17         49.68         52.30         1.66 o                         
   2   9 -17         46.85         48.02         1.65 o                         
   3   9 -17          8.19          8.33         0.91 o                         
   4   9 -17          6.50          7.11         0.94 o                         
   5   9 -17          8.91          7.82         1.07 o                         
   1  10 -17          6.82          6.50         0.97 o                         
   2  10 -17         37.07         36.44         1.47 o                         
   3  10 -17          4.37          2.69         0.90 o                         
   4  10 -17          5.47          4.65         1.00 o                         
   0  11 -17         33.24         26.22         1.71 o                         
   1  11 -17         11.37         15.58         1.12 o                         
   2  11 -17          7.13          8.13         1.07 o                         
   0   0 -16         67.68         57.90         1.65 o                         
   2   0 -16        227.20        217.22         2.43 o                         
   4   0 -16          1.60          2.21         0.68 o                         
   6   0 -16          7.56          4.51         1.18 o                         
   8   0 -16         44.25         64.58         3.30 o                         
   1   1 -16        394.08        388.61         2.45 o                         
   2   1 -16         40.19         40.03         1.04 o                         
   3   1 -16         32.41         26.04         0.79 o                         
   4   1 -16         30.02         30.67         0.92 o                         
   5   1 -16         34.51         30.73         1.13 o                         
   6   1 -16        144.08        151.38         1.97 o                         
   7   1 -16        112.11        133.97         2.19 o                         
   8   1 -16         16.05         20.35         1.39 o                         
   0   2 -16        251.96        239.99         2.56 o                         
   1   2 -16         25.66         29.35         0.75 o                         
   2   2 -16        658.15        632.01         4.14 o                         
   3   2 -16        130.85        133.30         1.51 o                         
   4   2 -16          5.97          4.73         0.55 o                         
   5   2 -16        112.52        101.42         1.56 o                         
   6   2 -16         20.88         17.49         0.93 o                         
   7   2 -16         29.76         43.04         2.16 o                         
   8   2 -16          0.53          1.59         1.15 o                         
   1   3 -16        320.79        295.70         2.21 o                         
   2   3 -16        119.46        118.10         1.34 o                         
   3   3 -16         44.72         40.16         0.92 o                         
   4   3 -16        106.84         96.71         1.40 o                         
   5   3 -16         46.52         42.88         1.23 o                         
   6   3 -16        194.33        199.83         3.20 o                         
   7   3 -16         42.50         43.88         1.64 o                         
   8   3 -16          2.97          3.14         1.13 o                         
   0   4 -16        969.29        970.22         8.37 o                         
   1   4 -16        151.27        145.39         2.01 o                         
   2   4 -16        176.30        170.98         1.64 o                         
   3   4 -16         59.91         58.37         1.09 o                         
   4   4 -16         28.47         23.69         0.95 o                         
   5   4 -16          3.85          3.02         0.68 o                         
   6   4 -16         43.82         44.83         1.47 o                         
   7   4 -16          0.46         -0.45         0.91 o                         
   1   5 -16        213.14        209.44         2.72 o                         
   2   5 -16         33.83         29.66         1.26 o                         
   3   5 -16        273.28        271.43         2.40 o                         
   4   5 -16         14.72         17.82         0.81 o                         
   5   5 -16         10.40          8.54         0.84 o                         
   6   5 -16         19.73         21.49         0.98 o                         
   7   5 -16        105.16        115.53         2.00 o                         
   0   6 -16        356.39        364.34         4.44 o                         
   1   6 -16        226.22        224.77         2.56 o                         
   2   6 -16          2.81          4.60         0.60 o                         
   3   6 -16          7.65          7.98         0.71 o                         
   4   6 -16         11.75         13.65         0.82 o                         
   5   6 -16         18.19         20.12         1.02 o                         
   6   6 -16         49.63         60.79         1.59 o                         
   7   6 -16          9.41          8.96         1.04 o                         
   1   7 -16        173.98        173.96         2.06 o                         
   2   7 -16         65.41         64.66         1.38 o                         
   3   7 -16         39.01         42.77         1.26 o                         
   4   7 -16         24.99         23.51         1.01 o                         
   5   7 -16         32.65         31.54         1.97 o                         
   6   7 -16          0.81          2.51         0.86 o                         
   0   8 -16          4.31          4.74         1.14 o                         
   1   8 -16         10.12         10.48         0.88 o                         
   2   8 -16        123.49        119.75         1.76 o                         
   3   8 -16         10.73          9.64         0.78 o                         
   4   8 -16         64.51         68.06         1.60 o                         
   5   8 -16        162.77        171.52         2.63 o                         
   6   8 -16         24.29         31.44         2.72 o                         
   1   9 -16         53.54         62.45         1.63 o                         
   2   9 -16         33.84         31.73         1.69 o                         
   3   9 -16         29.15         29.59         1.14 o                         
   4   9 -16         29.90         24.77         1.07 o                         
   5   9 -16          2.69          6.86         1.12 o                         
   0  10 -16         79.73         86.43         2.56 o                         
   1  10 -16         24.25         20.56         1.06 o                         
   2  10 -16         69.90         72.41         1.80 o                         
   3  10 -16          3.48          1.24         0.85 o                         
   4  10 -16         48.09         46.02         1.63 o                         
   1  11 -16         81.02         84.25         1.93 o                         
   2  11 -16         26.03         25.60         1.30 o                         
   3  11 -16         50.05         50.89         1.66 o                         
   0  12 -16         57.02         55.56         4.27 o                         
   1  12 -16          1.09          0.84         1.00 o                         
   2   0 -15        115.43        116.28         1.45 o                         
   4   0 -15        648.01        613.67         5.23 o                         
   6   0 -15         89.53         75.80         2.15 o                         
   8   0 -15          2.25          6.48         1.84 o                         
   0   1 -15        217.84        237.73         2.32 o                         
   1   1 -15         95.62         95.77         0.94 o                         
   2   1 -15         15.16         15.21         0.47 o                         
   3   1 -15         35.14         30.90         0.89 o                         
   4   1 -15         64.04         61.10         1.00 o                         
   5   1 -15         69.92         62.86         1.15 o                         
   6   1 -15          6.17          6.30         0.74 o                         
   7   1 -15          7.47         11.33         0.95 o                         
   8   1 -15          3.05          2.72         1.23 o                         
   1   2 -15        470.93        469.73         2.93 o                         
   2   2 -15         25.62         25.22         0.71 o                         
   3   2 -15         62.65         58.21         0.87 o                         
   4   2 -15        259.65        263.44         2.19 o                         
   5   2 -15          5.00          7.20         0.62 o                         
   6   2 -15          8.06         10.46         0.79 o                         
   7   2 -15         62.25         69.71         1.70 o                         
   8   2 -15         32.35         25.25         1.26 o                         
   0   3 -15        492.12        479.27         4.37 o                         
   1   3 -15         10.37          7.23         0.44 o                         
   2   3 -15         65.38         69.45         0.98 o                         
   3   3 -15        317.39        296.53         2.24 o                         
   4   3 -15         55.87         51.25         1.17 o                         
   5   3 -15          0.73          1.46         0.60 o                         
   6   3 -15         44.05         42.78         1.37 o                         
   7   3 -15         18.18         20.87         1.04 o                         
   8   3 -15         23.17         34.41         1.70 o                         
   1   4 -15        150.30        152.80         1.42 o                         
   2   4 -15        220.52        223.73         1.82 o                         
   3   4 -15         19.28         16.00         0.62 o                         
   4   4 -15         50.45         57.02         1.16 o                         
   5   4 -15        119.06        114.63         1.66 o                         
   6   4 -15        103.79        112.99         1.78 o                         
   7   4 -15         16.08         12.38         0.94 o                         
   8   4 -15         22.23         23.54         1.22 o                         
   0   5 -15          6.31          3.35         0.63 o                         
   1   5 -15        612.94        586.37         4.42 o                         
   2   5 -15         82.26         72.70         1.23 o                         
   3   5 -15         15.38         15.15         0.68 o                         
   4   5 -15         48.33         37.54         1.15 o                         
   5   5 -15         28.09         26.24         1.11 o                         
   6   5 -15         10.46         14.10         0.87 o                         
   7   5 -15         45.74         49.54         1.60 o                         
   8   5 -15          3.54          2.71         1.60 o                         
   1   6 -15        114.14        120.44         2.29 o                         
   2   6 -15        274.23        257.78         2.29 o                         
   3   6 -15          1.48          1.26         0.64 o                         
   4   6 -15        154.76        158.27         1.98 o                         
   5   6 -15         18.09         16.19         0.92 o                         
   6   6 -15         38.04         43.16         1.37 o                         
   7   6 -15          1.89          0.96         0.87 o                         
   0   7 -15        261.84        273.63         4.21 o                         
   1   7 -15          1.66          2.05         0.88 o                         
   2   7 -15         45.32         40.81         1.14 o                         
   3   7 -15        235.81        244.01         2.54 o                         
   4   7 -15         26.88         24.13         1.12 o                         
   5   7 -15         86.40         92.44         1.72 o                         
   6   7 -15         26.78         28.87         1.35 o                         
   7   7 -15         27.20         33.48         1.36 o                         
   1   8 -15         98.24         96.52         1.59 o                         
   2   8 -15          7.96          8.94         0.70 o                         
   3   8 -15         12.00         11.57         0.80 o                         
   4   8 -15         66.61         60.57         1.49 o                         
   5   8 -15         55.05         62.75         1.65 o                         
   6   8 -15         49.34         58.17         1.64 o                         
   0   9 -15         14.86         13.96         1.25 o                         
   1   9 -15          7.98          8.72         0.84 o                         
   2   9 -15         32.32         31.42         1.19 o                         
   3   9 -15        102.23        102.95         1.73 o                         
   4   9 -15         25.08         20.03         0.98 o                         
   5   9 -15        127.80        153.50         2.79 o                         
   6   9 -15        116.02        133.76         2.25 o                         
   1  10 -15          4.20          4.82         0.84 o                         
   2  10 -15         15.24         15.70         0.91 o                         
   3  10 -15          0.68         -0.85         0.85 o                         
   4  10 -15         39.16         39.19         1.49 o                         
   5  10 -15         34.33         34.10         1.54 o                         
   0  11 -15         41.30         38.14         2.10 o                         
   1  11 -15         29.66         31.36         1.30 o                         
   2  11 -15         20.52         15.88         1.05 o                         
   3  11 -15         18.78         19.03         1.09 o                         
   4  11 -15          4.78          3.88         0.96 o                         
   1  12 -15         27.69         30.08         1.42 o                         
   2  12 -15         43.79         49.23         2.35 o                         
   3  12 -15          5.27          3.35         0.97 o                         
   0   0 -14        455.58        431.19         5.17 o                         
   2   0 -14         60.29         45.17         1.12 o                         
   4   0 -14        389.51        360.18         3.57 o                         
   6   0 -14         31.39         21.54         1.09 o                         
   8   0 -14        167.71        170.34         4.38 o                         
   1   1 -14        281.95        269.03         1.76 o                         
   2   1 -14         91.21         80.07         0.90 o                         
   3   1 -14        172.49        170.79         1.35 o                         
   4   1 -14        119.06         99.59         1.07 o                         
   5   1 -14         61.15         59.00         1.05 o                         
   6   1 -14         40.14         39.81         1.22 o                         
   7   1 -14         96.41         88.48         1.86 o                         
   8   1 -14         37.86         37.82         2.03 o                         
   0   2 -14        497.65        484.55         4.10 o                         
   1   2 -14        395.12        388.39         2.48 o                         
   2   2 -14        176.80        176.33         1.40 o                         
   3   2 -14        153.21        163.17         1.30 o                         
   4   2 -14         98.17         86.06         1.24 o                         
   5   2 -14        140.88        139.62         1.57 o                         
   6   2 -14         48.03         46.22         1.21 o                         
   7   2 -14         80.14         73.07         1.63 o                         
   8   2 -14         18.88         17.73         1.15 o                         
   1   3 -14        998.65        965.99         6.04 o                         
   2   3 -14        182.34        164.33         1.37 o                         
   3   3 -14         75.47         81.85         1.06 o                         
   4   3 -14        302.08        299.43         2.50 o                         
   5   3 -14         68.61         72.81         1.34 o                         
   6   3 -14         59.35         57.73         1.35 o                         
   7   3 -14         24.68         22.02         0.99 o                         
   8   3 -14         44.91         55.22         1.66 o                         
   0   4 -14        697.76        698.01         6.16 o                         
   1   4 -14        110.32        102.93         1.09 o                         
   2   4 -14         30.57         26.73         0.77 o                         
   3   4 -14        145.94        147.90         1.57 o                         
   4   4 -14        148.39        135.91         1.54 o                         
   5   4 -14          8.73          8.82         0.70 o                         
   6   4 -14          3.97          4.08         0.72 o                         
   7   4 -14          4.12          6.62         0.83 o                         
   8   4 -14         73.10         78.73         1.85 o                         
   1   5 -14        361.39        346.60         2.60 o                         
   2   5 -14        135.80        116.12         1.24 o                         
   3   5 -14         93.17         85.13         1.23 o                         
   4   5 -14         41.42         41.89         1.10 o                         
   5   5 -14        132.62        140.76         1.84 o                         
   6   5 -14         79.48         84.64         1.68 o                         
   7   5 -14         50.00         53.02         1.56 o                         
   8   5 -14          0.58         -0.86         0.86 o                         
   0   6 -14        753.10        753.89         9.14 o                         
   1   6 -14       1025.83       1048.87         8.79 o                         
   2   6 -14         75.25         73.25         1.85 o                         
   3   6 -14         58.13         56.96         1.25 o                         
   4   6 -14         44.70         45.67         1.19 o                         
   5   6 -14          0.23          0.42         0.65 o                         
   6   6 -14         22.72         24.46         1.53 o                         
   7   6 -14          0.93          0.82         0.80 o                         
   8   6 -14          4.42          4.13         1.04 o                         
   1   7 -14         80.04         75.80         2.28 o                         
   2   7 -14         42.12         40.16         1.91 o                         
   3   7 -14        274.94        261.70         2.59 o                         
   4   7 -14         71.92         71.20         1.45 o                         
   5   7 -14         33.69         33.84         1.30 o                         
   6   7 -14          7.11          7.16         0.80 o                         
   7   7 -14         36.13         37.10         1.40 o                         
   0   8 -14         57.17         54.26         2.44 o                         
   1   8 -14         30.93         25.14         1.03 o                         
   2   8 -14         33.16         31.25         1.12 o                         
   3   8 -14         70.38         68.82         1.49 o                         
   4   8 -14          2.06          0.91         0.68 o                         
   5   8 -14         74.35         75.81         1.63 o                         
   6   8 -14         54.52         59.51         1.92 o                         
   7   8 -14         69.25         83.98         2.56 o                         
   1   9 -14        121.53        115.09         1.68 o                         
   2   9 -14         10.50          6.75         0.74 o                         
   3   9 -14         19.81         17.17         0.84 o                         
   4   9 -14         67.31         62.08         1.52 o                         
   5   9 -14         71.77         72.82         1.74 o                         
   6   9 -14          3.94          6.74         0.92 o                         
   0  10 -14         36.56         34.08         2.12 o                         
   1  10 -14         59.89         55.41         1.51 o                         
   2  10 -14         31.37         28.63         1.26 o                         
   3  10 -14          3.41          1.81         0.75 o                         
   4  10 -14         95.23        106.00         1.85 o                         
   5  10 -14         69.95         81.23         1.81 o                         
   1  11 -14         41.48         39.00         1.49 o                         
   2  11 -14         47.36         39.11         1.38 o                         
   3  11 -14         12.61         11.04         0.95 o                         
   4  11 -14         33.23         33.12         1.36 o                         
   5  11 -14          1.50          3.76         0.98 o                         
   0  12 -14         67.37         69.93         2.54 o                         
   1  12 -14          8.88          8.10         1.10 o                         
   2  12 -14         61.84         63.83         2.12 o                         
   3  12 -14          9.64         10.77         1.01 o                         
   1  13 -14          0.63         -0.48         1.09 o                         
   2   0 -13        300.76        329.64         3.13 o                         
   4   0 -13        216.67        209.83         1.95 o                         
   6   0 -13         33.34         37.70         1.50 o                         
   8   0 -13        139.14        129.71         3.72 o                         
   0   1 -13          9.67         10.45         0.57 o                         
   1   1 -13         61.04         72.88         0.77 o                         
   2   1 -13          2.38          2.56         0.31 o                         
   3   1 -13        496.52        468.48         2.85 o                         
   4   1 -13         16.82         11.58         0.47 o                         
   5   1 -13        305.94        293.91         2.22 o                         
   6   1 -13        179.29        172.38         1.77 o                         
   7   1 -13         31.82         37.14         1.37 o                         
   8   1 -13          5.45          5.26         1.08 o                         
   9   1 -13         15.67         14.25         1.61 o                         
   1   2 -13         21.47         27.91         0.59 o                         
   2   2 -13        278.73        303.99         1.89 o                         
   3   2 -13        402.03        417.01         2.75 o                         
   4   2 -13        190.60        193.07         1.64 o                         
   5   2 -13        120.94        117.23         1.38 o                         
   6   2 -13        123.03        117.72         1.55 o                         
   7   2 -13        150.14        164.83         2.01 o                         
   8   2 -13        102.69        117.84         2.15 o                         
   9   2 -13         16.32         15.13         1.49 o                         
   0   3 -13         57.93         43.56         0.89 o                         
   1   3 -13        141.16        148.40         1.24 o                         
   2   3 -13        441.26        419.23         2.56 o                         
   3   3 -13        395.34        364.88         2.68 o                         
   4   3 -13        113.20        108.89         1.33 o                         
   5   3 -13        241.11        240.31         2.22 o                         
   6   3 -13         67.18         65.32         1.30 o                         
   7   3 -13         11.36         11.29         0.80 o                         
   8   3 -13         24.33         21.65         1.01 o                         
   9   3 -13         22.82         18.10         1.48 o                         
   1   4 -13         25.33         21.77         0.61 o                         
   2   4 -13        702.04        697.45         4.49 o                         
   3   4 -13         74.38         65.72         1.00 o                         
   4   4 -13         60.12         48.56         1.02 o                         
   5   4 -13        287.50        295.51         2.57 o                         
   6   4 -13         74.67         72.29         1.40 o                         
   7   4 -13         18.53         24.29         0.99 o                         
   8   4 -13         24.49         26.53         1.28 o                         
   0   5 -13         71.73         59.07         2.27 o                         
   1   5 -13        170.50        184.64         1.53 o                         
   2   5 -13        153.39        137.65         1.36 o                         
   3   5 -13         41.62         43.89         0.97 o                         
   4   5 -13        182.68        180.46         1.89 o                         
   5   5 -13         48.93         50.39         1.21 o                         
   6   5 -13          6.50          8.11         0.74 o                         
   7   5 -13          3.55          7.04         0.85 o                         
   8   5 -13          3.83          2.61         0.88 o                         
   1   6 -13        760.95        764.89         6.57 o                         
   2   6 -13        355.55        363.14         4.12 o                         
   3   6 -13        279.80        259.89         2.37 o                         
   4   6 -13         20.85         21.27         0.82 o                         
   5   6 -13         63.03         66.64         1.34 o                         
   6   6 -13        183.55        202.23         2.27 o                         
   7   6 -13         57.04         55.95         1.54 o                         
   8   6 -13          2.89          1.55         1.03 o                         
   0   7 -13        110.78         96.98         2.63 o                         
   1   7 -13         71.05         64.42         1.77 o                         
   2   7 -13          0.32          0.52         0.67 o                         
   3   7 -13        121.58        129.59         1.95 o                         
   4   7 -13         16.89         15.96         0.76 o                         
   5   7 -13          1.75          1.37         0.67 o                         
   6   7 -13          5.39          7.54         0.80 o                         
   7   7 -13          0.80          0.39         0.79 o                         
   1   8 -13        169.06        161.07         2.10 o                         
   2   8 -13         74.71         65.90         1.26 o                         
   3   8 -13         53.23         51.72         1.28 o                         
   4   8 -13          3.08          3.46         0.69 o                         
   5   8 -13          1.30          1.37         0.75 o                         
   6   8 -13         41.06         38.60         1.42 o                         
   7   8 -13         29.63         37.37         1.59 o                         
   0   9 -13         19.75         14.84         1.11 o                         
   1   9 -13         19.00         14.64         0.74 o                         
   2   9 -13         25.04         18.20         0.79 o                         
   3   9 -13         13.11         16.59         0.79 o                         
   4   9 -13         11.25          9.81         0.79 o                         
   5   9 -13          5.35          7.23         0.84 o                         
   6   9 -13         82.95         84.52         2.30 o                         
   1  10 -13          2.17          2.38         0.68 o                         
   2  10 -13          1.49          2.17         0.74 o                         
   3  10 -13          9.73          8.42         0.77 o                         
   4  10 -13         57.39         60.02         1.52 o                         
   5  10 -13          9.13         12.59         1.01 o                         
   6  10 -13          0.56          5.12         1.03 o                         
   0  11 -13         28.08         21.64         1.49 o                         
   1  11 -13          0.87          0.97         0.77 o                         
   2  11 -13          5.22          4.90         0.81 o                         
   3  11 -13         77.39         75.73         1.75 o                         
   4  11 -13         42.49         42.40         1.50 o                         
   5  11 -13         41.62         46.06         1.74 o                         
   1  12 -13          6.12          5.20         0.88 o                         
   2  12 -13         98.53         84.80         1.96 o                         
   3  12 -13         63.41         57.39         1.69 o                         
   4  12 -13         24.75         28.28         1.34 o                         
   0  13 -13         65.49         72.88         2.57 o                         
   1  13 -13         14.26         15.78         1.06 o                         
   2  13 -13         45.19         42.36         2.33 o                         
   0   0 -12       1651.62       1878.50        20.43 o                         
   2   0 -12        772.27        786.66         6.25 o                         
   4   0 -12        729.54        730.56         6.64 o                         
   6   0 -12         26.74         34.63         1.38 o                         
   8   0 -12        198.17        205.32         4.56 o                         
   1   1 -12        890.97        848.80         4.88 o                         
   2   1 -12        218.07        207.55         1.41 o                         
   3   1 -12        494.62        472.57         2.86 o                         
   4   1 -12         36.75         31.62         0.72 o                         
   5   1 -12        197.98        188.93         1.62 o                         
   6   1 -12         14.27         12.29         0.62 o                         
   7   1 -12         50.34         51.63         1.35 o                         
   8   1 -12         14.37         15.78         1.12 o                         
   9   1 -12         14.63         20.33         1.45 o                         
   0   2 -12        773.33        800.72         6.33 o                         
   1   2 -12        228.18        246.48         1.59 o                         
   2   2 -12        261.35        242.34         1.53 o                         
   3   2 -12         76.96         83.05         0.89 o                         
   4   2 -12         16.60         15.30         0.81 o                         
   5   2 -12        329.03        313.64         2.41 o                         
   6   2 -12          0.21          1.91         0.59 o                         
   7   2 -12         59.95         58.96         1.37 o                         
   8   2 -12         28.79         23.14         1.14 o                         
   9   2 -12         31.92         36.77         1.92 o                         
   1   3 -12        490.51        462.03         2.73 o                         
   2   3 -12        178.15        171.44         1.19 o                         
   3   3 -12        574.45        552.08         3.66 o                         
   4   3 -12        121.56        124.44         1.38 o                         
   5   3 -12        144.27        133.73         1.37 o                         
   6   3 -12          6.30          9.32         0.66 o                         
   7   3 -12         56.98         55.85         1.46 o                         
   8   3 -12         54.67         57.26         2.09 o                         
   9   3 -12          1.97         -0.17         1.14 o                         
   0   4 -12       1568.04       1540.72        12.66 o                         
   1   4 -12        106.92         98.91         0.89 o                         
   2   4 -12        687.74        664.06         4.25 o                         
   3   4 -12        430.30        416.87         2.99 o                         
   4   4 -12        397.98        425.69         3.26 o                         
   5   4 -12        153.31        151.85         1.75 o                         
   6   4 -12         69.14         64.18         1.28 o                         
   7   4 -12         32.84         35.04         1.33 o                         
   8   4 -12         11.42         10.63         0.92 o                         
   9   4 -12          0.54          0.56         1.08 o                         
   1   5 -12        192.34        182.62         2.25 o                         
   2   5 -12        629.90        640.87         4.31 o                         
   3   5 -12        584.05        562.63         4.29 o                         
   4   5 -12         98.09         88.33         1.30 o                         
   5   5 -12         54.33         48.81         1.18 o                         
   6   5 -12         40.10         38.48         1.29 o                         
   7   5 -12         64.51         63.47         1.54 o                         
   8   5 -12          6.11          3.83         0.90 o                         
   0   6 -12        635.61        562.02         8.28 o                         
   1   6 -12         34.50         30.09         1.35 o                         
   2   6 -12        990.33        960.63         7.82 o                         
   3   6 -12         10.15          7.36         0.58 o                         
   4   6 -12         21.73         29.05         1.01 o                         
   5   6 -12          0.06          1.21         0.65 o                         
   6   6 -12         12.24         11.13         0.80 o                         
   7   6 -12         24.74         22.51         1.08 o                         
   8   6 -12         34.52         40.52         1.73 o                         
   1   7 -12        534.23        518.15         4.29 o                         
   2   7 -12        190.46        177.80         2.40 o                         
   3   7 -12        425.13        379.58         3.14 o                         
   4   7 -12         64.63         64.27         1.24 o                         
   5   7 -12         34.14         38.99         1.29 o                         
   6   7 -12         29.27         34.50         1.38 o                         
   7   7 -12          2.35          0.22         0.87 o                         
   8   7 -12          0.30         -0.58         1.01 o                         
   0   8 -12        488.60        460.41         5.12 o                         
   1   8 -12          7.01          5.31         0.63 o                         
   2   8 -12         39.44         42.53         1.42 o                         
   3   8 -12         72.58         76.26         1.36 o                         
   4   8 -12        119.52        110.34         1.65 o                         
   5   8 -12         11.63         13.93         0.83 o                         
   6   8 -12          8.50         10.16         0.86 o                         
   7   8 -12         18.62         22.56         1.15 o                         
   1   9 -12         91.52         93.67         1.43 o                         
   2   9 -12          0.79          1.01         0.59 o                         
   3   9 -12        224.36        220.73         2.33 o                         
   4   9 -12         71.49         69.48         1.46 o                         
   5   9 -12          0.22          2.28         0.78 o                         
   6   9 -12          6.38          7.87         0.96 o                         
   7   9 -12         38.95         49.47         1.93 o                         
   0  10 -12        102.23        100.07         2.31 o                         
   1  10 -12         49.21         45.15         1.24 o                         
   2  10 -12         68.52         62.90         1.36 o                         
   3  10 -12         20.71         19.61         0.86 o                         
   4  10 -12         61.97         60.78         1.50 o                         
   5  10 -12         21.51         27.75         1.33 o                         
   6  10 -12        189.87        216.07         2.80 o                         
   1  11 -12        112.89        113.33         1.70 o                         
   2  11 -12         17.11         15.03         0.88 o                         
   3  11 -12         18.51         20.38         0.95 o                         
   4  11 -12          3.24          3.94         0.79 o                         
   5  11 -12          0.55          0.34         0.93 o                         
   0  12 -12        237.30        228.61         3.80 o                         
   1  12 -12         44.56         40.67         1.46 o                         
   2  12 -12         19.57         16.64         1.01 o                         
   3  12 -12          3.86          6.25         0.86 o                         
   4  12 -12          6.63          5.97         0.92 o                         
   1  13 -12         74.07         85.53         2.39 o                         
   2  13 -12          5.18          3.23         1.01 o                         
   3  13 -12          4.36          6.77         1.01 o                         
   0  14 -12        111.19        123.38         4.78 o                         
   2   0 -11       1007.30       1089.00         8.47 o                         
   4   0 -11         14.52         19.07         0.80 o                         
   6   0 -11        242.85        238.95         2.69 o                         
   8   0 -11        116.96        134.32         3.70 o                         
   0   1 -11         53.25         59.11         0.98 o                         
   1   1 -11        250.86        250.68         1.69 o                         
   2   1 -11        387.35        405.84         2.41 o                         
   3   1 -11        742.55        716.52         3.86 o                         
   4   1 -11        174.72        172.22         1.33 o                         
   5   1 -11         89.05         83.53         0.96 o                         
   6   1 -11        196.43        200.04         1.88 o                         
   7   1 -11        215.34        201.00         2.21 o                         
   8   1 -11         45.98         34.27         1.55 o                         
   9   1 -11         36.66         45.55         2.08 o                         
   1   2 -11        909.54        876.40         4.87 o                         
   2   2 -11        146.85        146.56         1.04 o                         
   3   2 -11        130.05        135.34         1.11 o                         
   4   2 -11        311.34        307.41         2.08 o                         
   5   2 -11        250.27        265.26         2.01 o                         
   6   2 -11         25.45         29.72         1.05 o                         
   7   2 -11         18.49         12.72         0.80 o                         
   8   2 -11         29.16         22.52         1.07 o                         
   9   2 -11          8.65          9.51         1.14 o                         
   0   3 -11        810.70        837.08         8.80 o                         
   1   3 -11         79.80         66.44         0.64 o                         
   2   3 -11         73.45         75.06         0.76 o                         
   3   3 -11         76.95         83.08         0.86 o                         
   4   3 -11        311.69        292.58         2.26 o                         
   5   3 -11        102.90        107.56         1.43 o                         
   6   3 -11         10.91          8.83         0.66 o                         
   7   3 -11         26.63         27.05         1.14 o                         
   8   3 -11         44.57         45.29         1.63 o                         
   9   3 -11         19.67         18.41         1.14 o                         
   1   4 -11        163.67        151.50         1.10 o                         
   2   4 -11        412.43        419.97         2.72 o                         
   3   4 -11        327.48        299.62         2.35 o                         
   4   4 -11       1661.25       1614.98        11.98 o                         
   5   4 -11        327.38        300.39         2.79 o                         
   6   4 -11        112.31        112.60         1.59 o                         
   7   4 -11         63.18         66.13         1.44 o                         
   8   4 -11         23.96         25.13         1.05 o                         
   9   4 -11         12.86         14.62         1.18 o                         
   0   5 -11         53.49         55.34         1.54 o                         
   1   5 -11        293.92        277.62         1.96 o                         
   2   5 -11        160.60        170.99         1.88 o                         
   3   5 -11        868.55        832.64         6.39 o                         
   4   5 -11          5.18          0.77         0.61 o                         
   5   5 -11          5.00          4.56         0.63 o                         
   6   5 -11        111.24        117.50         1.69 o                         
   7   5 -11         12.53         11.41         0.80 o                         
   8   5 -11         11.50          9.44         0.89 o                         
   9   5 -11         31.02         29.87         2.16 o                         
   1   6 -11        243.27        239.17         2.31 o                         
   2   6 -11        617.04        580.53         4.53 o                         
   3   6 -11        206.11        191.26         1.85 o                         
   4   6 -11        425.63        421.72         3.61 o                         
   5   6 -11        240.01        241.95         2.60 o                         
   6   6 -11         31.70         39.95         1.30 o                         
   7   6 -11          0.61          0.29         0.72 o                         
   8   6 -11         75.06         76.60         1.97 o                         
   0   7 -11        183.26        163.21         2.29 o                         
   1   7 -11         46.33         42.03         1.05 o                         
   2   7 -11        230.99        216.77         2.49 o                         
   3   7 -11        120.33        117.42         1.48 o                         
   4   7 -11        180.76        186.84         2.05 o                         
   5   7 -11        184.28        173.93         2.17 o                         
   6   7 -11         37.37         36.06         1.32 o                         
   7   7 -11          8.64          4.91         0.89 o                         
   8   7 -11         32.93         40.54         1.71 o                         
   1   8 -11         35.90         31.48         1.31 o                         
   2   8 -11        189.86        179.49         1.93 o                         
   3   8 -11         91.55         92.60         1.37 o                         
   4   8 -11         89.62         88.51         1.48 o                         
   5   8 -11         10.32         11.76         0.82 o                         
   6   8 -11          4.30          3.95         0.78 o                         
   7   8 -11         12.03         12.21         1.01 o                         
   8   8 -11         52.18         57.99         1.87 o                         
   0   9 -11        126.72        124.41         2.10 o                         
   1   9 -11        105.70         97.85         1.39 o                         
   2   9 -11         70.35         71.29         1.28 o                         
   3   9 -11         73.65         79.42         1.37 o                         
   4   9 -11         42.61         38.08         1.27 o                         
   5   9 -11        156.54        167.25         2.24 o                         
   6   9 -11          7.44          8.55         0.92 o                         
   7   9 -11         37.75         46.64         1.80 o                         
   1  10 -11        100.21         88.61         1.49 o                         
   2  10 -11         46.91         39.86         1.13 o                         
   3  10 -11         46.96         45.68         1.26 o                         
   4  10 -11         39.65         44.20         1.40 o                         
   5  10 -11         81.14         83.67         1.99 o                         
   6  10 -11         51.89         60.79         1.95 o                         
   7  10 -11         44.12         58.50         5.48 o                         
   0  11 -11         63.03         63.46         2.02 o                         
   1  11 -11         26.56         27.19         1.10 o                         
   2  11 -11         85.08         84.85         1.58 o                         
   3  11 -11        109.52        110.25         1.70 o                         
   4  11 -11         64.71         63.13         1.69 o                         
   5  11 -11         62.25         71.92         2.00 o                         
   6  11 -11         22.30         23.95         1.35 o                         
   1  12 -11         22.72         20.16         1.05 o                         
   2  12 -11         22.94         19.97         0.99 o                         
   3  12 -11         16.11         15.50         0.95 o                         
   4  12 -11         19.96         16.32         0.97 o                         
   5  12 -11          3.91          4.29         0.99 o                         
   0  13 -11        156.68        155.05         3.15 o                         
   1  13 -11         53.03         60.54         1.82 o                         
   2  13 -11          6.49          4.87         0.94 o                         
   3  13 -11         13.08         16.48         1.05 o                         
   4  13 -11         39.21         45.92         1.83 o                         
   1  14 -11         13.86          9.59         0.97 o                         
   2  14 -11         10.47         17.84         1.34 o                         
   0   0 -10       1006.96       1054.14        13.37 o                         
   2   0 -10        265.72        259.98         2.18 o                         
   4   0 -10        104.49         95.68         1.19 o                         
   6   0 -10        533.88        486.69         4.59 o                         
   8   0 -10         56.21         59.03         2.35 o                         
   1   1 -10       3036.62       2906.76        16.00 o                         
   2   1 -10        339.58        361.48         2.08 o                         
   3   1 -10         11.08          8.15         0.29 o                         
   4   1 -10         72.04         82.97         0.83 o                         
   5   1 -10        520.09        498.32         4.34 o                         
   6   1 -10        161.06        154.98         1.62 o                         
   7   1 -10         29.29         21.14         0.88 o                         
   8   1 -10         34.73         33.10         1.40 o                         
   9   1 -10         76.47         78.67         2.24 o                         
   0   2 -10       1930.21       2061.28        16.76 o                         
   1   2 -10        253.78        283.72         1.68 o                         
   2   2 -10        177.85        180.63         1.26 o                         
   3   2 -10        352.06        356.85         2.18 o                         
   4   2 -10        259.04        258.74         1.85 o                         
   5   2 -10        169.31        169.92         1.67 o                         
   6   2 -10         45.69         36.77         1.08 o                         
   7   2 -10         17.83         15.87         0.79 o                         
   8   2 -10         21.39         19.00         1.00 o                         
   9   2 -10         19.39         19.23         1.12 o                         
   1   3 -10        430.90        444.34         2.45 o                         
   2   3 -10         62.00         79.70         0.80 o                         
   3   3 -10        165.14        171.07         1.35 o                         
   4   3 -10        410.12        414.87         3.08 o                         
   5   3 -10        309.69        307.89         2.73 o                         
   6   3 -10        188.16        200.18         2.07 o                         
   7   3 -10        100.63         93.44         1.59 o                         
   8   3 -10          4.78          4.02         0.84 o                         
   9   3 -10          2.87          1.85         0.94 o                         
   0   4 -10       2279.89       2252.79        25.35 o                         
   1   4 -10         45.13         47.68         0.57 o                         
   2   4 -10       1634.31       1555.69         8.85 o                         
   3   4 -10        823.53        760.49         5.02 o                         
   4   4 -10        205.54        192.14         2.11 o                         
   5   4 -10        339.45        341.08         2.79 o                         
   6   4 -10        152.58        158.50         1.82 o                         
   7   4 -10         37.44         38.53         1.22 o                         
   8   4 -10         21.22         17.98         1.20 o                         
   9   4 -10          1.04          0.07         0.94 o                         
   1   5 -10        397.96        389.03         2.47 o                         
   2   5 -10        813.86        842.78         6.22 o                         
   3   5 -10        606.74        599.44         5.00 o                         
   4   5 -10        186.99        164.53         1.91 o                         
   5   5 -10         59.14         57.59         1.24 o                         
   6   5 -10         22.96         17.92         0.79 o                         
   7   5 -10         14.97         16.63         0.81 o                         
   8   5 -10          1.57          0.21         0.82 o                         
   9   5 -10         10.07          7.77         1.06 o                         
   0   6 -10        244.91        198.45         2.21 o                         
   1   6 -10        103.91        104.46         1.13 o                         
   2   6 -10        218.28        211.13         2.01 o                         
   3   6 -10        815.27        810.23         7.55 o                         
   4   6 -10         17.12         22.84         1.22 o                         
   5   6 -10        246.41        255.23         2.50 o                         
   6   6 -10         51.36         53.29         1.33 o                         
   7   6 -10         91.80         86.80         1.63 o                         
   8   6 -10          1.34         -0.23         0.89 o                         
   9   6 -10          8.08          7.95         1.16 o                         
   1   7 -10         31.10         27.43         0.67 o                         
   2   7 -10        196.94        200.73         2.51 o                         
   3   7 -10        196.22        192.64         1.98 o                         
   4   7 -10        135.01        131.25         1.73 o                         
   5   7 -10         74.71         75.80         1.48 o                         
   6   7 -10          3.56          6.63         0.73 o                         
   7   7 -10         42.22         39.88         1.52 o                         
   8   7 -10         17.83         19.74         1.10 o                         
   0   8 -10        273.60        300.78         3.24 o                         
   1   8 -10         42.72         43.25         0.88 o                         
   2   8 -10          9.05          7.34         0.62 o                         
   3   8 -10        313.45        309.23         2.80 o                         
   4   8 -10        113.08        111.45         1.65 o                         
   5   8 -10         47.60         44.51         1.50 o                         
   6   8 -10         85.92         70.70         1.67 o                         
   7   8 -10          3.57          4.10         0.91 o                         
   8   8 -10         27.07         34.04         2.09 o                         
   1   9 -10        516.15        489.53         3.79 o                         
   2   9 -10         13.52          9.20         0.61 o                         
   3   9 -10          7.48          7.09         0.64 o                         
   4   9 -10         17.64         17.22         0.80 o                         
   5   9 -10         13.89         15.63         0.91 o                         
   6   9 -10         67.76         66.59         1.67 o                         
   7   9 -10         13.39         15.67         1.05 o                         
   0  10 -10         80.58         69.41         1.66 o                         
   1  10 -10         64.59         57.65         1.69 o                         
   2  10 -10          2.81          0.62         0.58 o                         
   3  10 -10         69.93         61.57         1.35 o                         
   4  10 -10         37.36         39.45         1.38 o                         
   5  10 -10          0.77          2.67         0.88 o                         
   6  10 -10        111.07        115.85         2.45 o                         
   7  10 -10         19.67         20.72         1.27 o                         
   1  11 -10        176.45        179.23         2.15 o                         
   2  11 -10         13.51          9.35         0.70 o                         
   3  11 -10         78.93         82.90         1.48 o                         
   4  11 -10         43.19         43.63         1.63 o                         
   5  11 -10          5.41          4.77         0.95 o                         
   6  11 -10          4.11          7.80         1.11 o                         
   0  12 -10        138.15        126.48         2.69 o                         
   1  12 -10         33.27         33.61         1.28 o                         
   2  12 -10         38.68         31.54         1.29 o                         
   3  12 -10         16.06         16.11         0.88 o                         
   4  12 -10          3.19          3.33         0.88 o                         
   5  12 -10         29.80         24.54         1.36 o                         
   1  13 -10         16.54         16.38         0.97 o                         
   2  13 -10          7.63          2.57         0.80 o                         
   3  13 -10         22.12         21.06         1.14 o                         
   4  13 -10         19.40         22.83         1.26 o                         
   0  14 -10        150.44        179.71         5.22 o                         
   1  14 -10         67.22         76.76         2.32 o                         
   2  14 -10         41.90         45.92         1.67 o                         
   2   0  -9        739.70        787.13         5.80 o                         
   4   0  -9        680.39        604.43         5.25 o                         
   6   0  -9        254.85        260.66         3.11 o                         
   8   0  -9         75.54         72.69         2.02 o                         
  10   0  -9         74.23         92.06         6.57 o                         
   0   1  -9        135.33        156.03         1.55 o                         
   1   1  -9        244.44        250.85         1.48 o                         
   2   1  -9         91.11        105.41         0.84 o                         
   3   1  -9        355.50        328.85         2.00 o                         
   4   1  -9        176.99        168.95         1.34 o                         
   5   1  -9       1452.50       1437.30        13.37 o                         
   6   1  -9        303.02        272.47         2.14 o                         
   7   1  -9         85.99         92.16         1.40 o                         
   8   1  -9        100.25         92.53         1.77 o                         
   9   1  -9          1.53          3.67         0.90 o                         
  10   1  -9          0.47          2.56         1.42 o                         
   1   2  -9        177.65        155.08         1.09 o                         
   2   2  -9       1055.84       1112.42         6.30 o                         
   3   2  -9        334.00        320.09         2.56 o                         
   4   2  -9         36.27         30.14         0.60 o                         
   5   2  -9         96.26         80.22         1.33 o                         
   6   2  -9        349.07        314.23         2.50 o                         
   7   2  -9         16.49         17.78         0.81 o                         
   8   2  -9         61.03         53.19         1.54 o                         
   9   2  -9         63.90         74.23         1.82 o                         
  10   2  -9         47.90         53.82         2.26 o                         
   0   3  -9        246.11        195.50         1.77 o                         
   1   3  -9       1289.40       1365.72         7.46 o                         
   2   3  -9        598.90        570.63         3.79 o                         
   3   3  -9        998.83       1018.00         6.23 o                         
   4   3  -9         71.26         59.23         1.49 o                         
   5   3  -9         53.29         55.30         1.45 o                         
   6   3  -9         17.78         12.84         0.65 o                         
   7   3  -9         16.74         17.06         0.81 o                         
   8   3  -9          8.13          8.92         0.89 o                         
   9   3  -9         13.99         13.88         1.06 o                         
   1   4  -9        205.97        204.65         1.80 o                         
   2   4  -9        852.56        906.68         5.21 o                         
   3   4  -9        776.36        746.80         5.65 o                         
   4   4  -9        492.55        472.65         5.42 o                         
   5   4  -9        914.58        908.42         6.63 o                         
   6   4  -9         66.73         68.25         1.25 o                         
   7   4  -9          9.17          9.53         0.72 o                         
   8   4  -9         24.69         26.40         1.66 o                         
   9   4  -9         10.90         11.62         1.03 o                         
   0   5  -9         49.52         66.30         1.11 o                         
   1   5  -9        124.36        116.24         0.90 o                         
   2   5  -9        325.45        322.17         3.33 o                         
   3   5  -9        565.02        536.78         4.80 o                         
   4   5  -9         14.30         12.65         0.63 o                         
   5   5  -9        100.56        116.63         1.49 o                         
   6   5  -9         48.70         46.63         1.15 o                         
   7   5  -9         11.62         12.51         0.74 o                         
   8   5  -9          8.61          3.53         0.84 o                         
   9   5  -9         46.42         47.49         1.77 o                         
   1   6  -9        212.33        210.41         2.21 o                         
   2   6  -9        137.71        155.76         1.47 o                         
   3   6  -9         80.06         83.80         2.51 o                         
   4   6  -9        881.15        851.64         6.93 o                         
   5   6  -9        116.23        126.75         1.64 o                         
   6   6  -9         61.87         59.92         1.31 o                         
   7   6  -9         72.49         71.85         1.53 o                         
   8   6  -9          8.14          6.78         0.90 o                         
   9   6  -9         29.21         28.87         1.34 o                         
   0   7  -9        108.40        106.56         1.30 o                         
   1   7  -9        103.32         97.06         1.50 o                         
   2   7  -9        470.66        450.87         3.64 o                         
   3   7  -9         12.71          9.91         0.90 o                         
   4   7  -9        391.03        357.45         3.32 o                         
   5   7  -9        230.58        227.92         2.32 o                         
   6   7  -9         43.58         44.70         1.25 o                         
   7   7  -9         49.29         45.88         1.53 o                         
   8   7  -9         11.81         12.75         1.00 o                         
   1   8  -9        185.38        160.32         1.48 o                         
   2   8  -9         90.16         90.90         1.24 o                         
   3   8  -9        472.95        443.91         3.91 o                         
   4   8  -9        498.12        501.46         4.40 o                         
   5   8  -9          2.37          2.39         0.66 o                         
   6   8  -9         58.76         61.43         1.64 o                         
   7   8  -9          2.13          5.36         0.86 o                         
   8   8  -9         30.90         26.89         1.35 o                         
   0   9  -9         29.70         25.16         1.26 o                         
   1   9  -9        111.47        108.58         1.29 o                         
   2   9  -9         41.93         47.19         1.06 o                         
   3   9  -9        292.93        283.02         2.77 o                         
   4   9  -9         15.24         14.36         0.76 o                         
   5   9  -9        148.33        150.01         2.16 o                         
   6   9  -9         56.81         57.96         1.77 o                         
   7   9  -9        127.96        135.43         2.22 o                         
   8   9  -9         21.65         23.94         2.37 o                         
   1  10  -9         14.96         12.97         0.61 o                         
   2  10  -9         41.11         36.14         1.02 o                         
   3  10  -9         30.38         24.02         1.06 o                         
   4  10  -9          1.24          1.94         0.70 o                         
   5  10  -9        107.05         99.84         1.88 o                         
   6  10  -9         40.50         38.01         2.23 o                         
   7  10  -9         21.16         18.10         1.25 o                         
   0  11  -9        369.92        330.26         3.97 o                         
   1  11  -9        183.48        177.11         2.07 o                         
   2  11  -9         17.03         13.49         0.73 o                         
   3  11  -9         67.97         69.42         1.50 o                         
   4  11  -9          4.07          3.81         0.83 o                         
   5  11  -9          6.88          6.11         0.93 o                         
   6  11  -9        106.86        116.28         2.46 o                         
   1  12  -9          2.83          2.44         0.67 o                         
   2  12  -9         59.32         55.40         1.38 o                         
   3  12  -9         21.55         20.85         1.04 o                         
   4  12  -9        111.71        101.67         2.05 o                         
   5  12  -9         12.86         11.88         1.15 o                         
   6  12  -9          9.42         10.11         1.17 o                         
   0  13  -9         41.58         43.00         1.82 o                         
   1  13  -9          5.29          2.07         0.70 o                         
   2  13  -9         15.46         14.18         1.09 o                         
   3  13  -9         43.58         47.50         1.87 o                         
   4  13  -9         14.61         20.70         1.36 o                         
   1  14  -9         12.42         12.30         0.90 o                         
   2  14  -9         52.28         55.79         2.22 o                         
   3  14  -9          2.45          1.43         0.93 o                         
   0   0  -8       2364.91       2446.34        26.32 o                         
   2   0  -8       1262.62       1211.50         9.39 o                         
   4   0  -8       1884.45       1961.34        17.83 o                         
   6   0  -8        191.84        201.96         2.79 o                         
   8   0  -8        129.68        130.74         2.50 o                         
  10   0  -8          3.57         10.24         2.09 o                         
   1   1  -8       2916.46       2860.32        15.24 o                         
   2   1  -8       2913.82       3192.05        16.58 o                         
   3   1  -8       1612.61       1582.01         9.17 o                         
   4   1  -8        225.65        209.52         1.66 o                         
   5   1  -8        151.63        167.61         1.63 o                         
   6   1  -8         29.87         36.62         0.92 o                         
   7   1  -8        287.44        262.23         2.47 o                         
   8   1  -8         10.19         11.92         0.79 o                         
   9   1  -8          1.73          1.36         0.86 o                         
  10   1  -8         36.04         38.80         2.24 o                         
   0   2  -8        172.97        139.21         2.02 o                         
   1   2  -8        337.88        348.87         2.16 o                         
   2   2  -8        530.37        596.92         3.47 o                         
   3   2  -8       1017.08       1043.37         6.41 o                         
   4   2  -8        202.61        184.78         1.34 o                         
   5   2  -8         96.14        105.34         1.26 o                         
   6   2  -8         55.87         45.61         0.94 o                         
   7   2  -8         26.93         26.50         1.07 o                         
   8   2  -8         10.74         13.73         0.90 o                         
   9   2  -8          8.17         14.00         1.01 o                         
  10   2  -8          0.99          1.97         1.16 o                         
   1   3  -8       1416.53       1402.51         7.84 o                         
   2   3  -8        367.05        373.53         3.45 o                         
   3   3  -8        104.77        101.72         0.89 o                         
   4   3  -8         71.45         79.65         0.86 o                         
   5   3  -8        573.75        590.58         4.66 o                         
   6   3  -8        147.06        144.19         1.67 o                         
   7   3  -8         59.35         56.24         1.21 o                         
   8   3  -8         67.04         74.06         1.63 o                         
   9   3  -8         16.94         13.26         1.06 o                         
  10   3  -8         18.19         24.63         2.22 o                         
   0   4  -8       3997.66       3975.15        30.09 o                         
   1   4  -8        100.72         96.96         0.82 o                         
   2   4  -8       2500.84       2455.59        16.32 o                         
   3   4  -8         83.03         85.19         0.90 o                         
   4   4  -8         98.62        107.82         1.31 o                         
   5   4  -8        204.87        215.13         2.05 o                         
   6   4  -8         49.52         40.58         1.09 o                         
   7   4  -8         32.48         28.40         1.06 o                         
   8   4  -8         39.66         31.71         1.35 o                         
   9   4  -8          4.09          4.21         0.95 o                         
   1   5  -8       1334.95       1350.73         9.80 o                         
   2   5  -8        658.16        654.32         5.82 o                         
   3   5  -8       1371.16       1383.37        15.28 o                         
   4   5  -8        110.50        101.13         1.36 o                         
   5   5  -8        832.99        808.61         6.25 o                         
   6   5  -8        310.79        291.35         2.64 o                         
   7   5  -8         27.14         17.99         0.77 o                         
   8   5  -8         25.03         20.05         1.00 o                         
   9   5  -8         15.11         15.73         1.10 o                         
   0   6  -8        815.49        765.40        14.55 o                         
   1   6  -8        523.07        560.33         3.95 o                         
   2   6  -8        625.53        581.67         5.28 o                         
   3   6  -8        161.91        162.90         2.16 o                         
   4   6  -8        112.58        105.75         1.78 o                         
   5   6  -8        462.66        444.49         3.55 o                         
   6   6  -8        110.24        101.99         1.53 o                         
   7   6  -8         40.84         36.97         1.31 o                         
   8   6  -8          3.61          3.35         0.80 o                         
   9   6  -8          8.50         10.32         1.08 o                         
   1   7  -8        236.82        215.91         1.64 o                         
   2   7  -8        238.77        227.47         2.12 o                         
   3   7  -8         22.21         20.42         0.94 o                         
   4   7  -8        273.26        273.99         2.68 o                         
   5   7  -8          8.96          8.03         0.69 o                         
   6   7  -8         39.52         33.43         1.16 o                         
   7   7  -8         26.96         20.63         1.00 o                         
   8   7  -8          2.28          0.88         0.85 o                         
   9   7  -8         52.73         55.33         2.64 o                         
   0   8  -8        495.55        474.93         4.68 o                         
   1   8  -8          8.83          7.89         0.39 o                         
   2   8  -8        799.07        781.60         5.88 o                         
   3   8  -8         84.87         76.07         1.42 o                         
   4   8  -8         68.05         64.09         1.56 o                         
   5   8  -8         54.22         59.98         1.22 o                         
   6   8  -8         87.79         83.52         1.62 o                         
   7   8  -8         51.71         57.05         1.63 o                         
   8   8  -8         11.13          9.54         1.07 o                         
   1   9  -8        459.64        429.05         3.35 o                         
   2   9  -8         25.83         22.99         0.81 o                         
   3   9  -8        350.87        345.48         3.19 o                         
   4   9  -8         48.42         53.30         1.25 o                         
   5   9  -8         53.23         60.33         1.52 o                         
   6   9  -8         75.80         85.04         1.71 o                         
   7   9  -8         36.08         36.22         1.65 o                         
   8   9  -8          5.59          4.69         1.52 o                         
   0  10  -8        381.76        337.12         4.40 o                         
   1  10  -8         69.94         62.32         1.02 o                         
   2  10  -8         29.75         36.98         1.07 o                         
   3  10  -8         43.76         35.77         1.10 o                         
   4  10  -8         98.52         86.08         1.68 o                         
   5  10  -8          0.67          0.96         0.76 o                         
   6  10  -8         12.44         14.67         0.98 o                         
   7  10  -8         16.55         18.29         1.20 o                         
   1  11  -8        186.28        185.31         1.96 o                         
   2  11  -8          3.65          4.07         0.73 o                         
   3  11  -8         14.58         10.85         0.73 o                         
   4  11  -8        103.76        113.47         2.02 o                         
   5  11  -8         11.26         10.66         0.94 o                         
   6  11  -8         66.30         66.06         2.97 o                         
   7  11  -8         24.50         20.73         1.25 o                         
   0  12  -8        129.75        114.44         2.29 o                         
   1  12  -8         27.76         27.15         1.02 o                         
   2  12  -8         73.05         66.72         1.50 o                         
   3  12  -8         13.69         16.60         1.32 o                         
   4  12  -8          9.79         13.74         1.03 o                         
   5  12  -8         73.51         73.29         2.13 o                         
   6  12  -8         41.22         42.97         1.81 o                         
   1  13  -8         74.25         75.44         1.71 o                         
   2  13  -8         22.23         17.79         1.09 o                         
   3  13  -8         17.86         14.76         1.16 o                         
   4  13  -8         13.00         16.84         1.24 o                         
   5  13  -8         12.11         10.02         0.94 o                         
   0  14  -8        152.08        170.46         4.43 o                         
   1  14  -8         38.13         37.79         1.69 o                         
   2  14  -8         73.11         75.63         2.10 o                         
   3  14  -8         26.86         28.78         1.83 o                         
   1  15  -8         10.80         13.74         1.17 o                         
   2   0  -7        781.04        723.70         6.08 o                         
   4   0  -7       1012.36       1147.12        11.80 o                         
   6   0  -7        781.30        785.11         8.16 o                         
   8   0  -7        400.31        388.12         4.97 o                         
  10   0  -7         52.90         53.06         3.10 o                         
   0   1  -7       1702.14       1658.94        12.61 o                         
   1   1  -7       1393.28       1430.69         8.27 o                         
   2   1  -7       2543.88       2600.34        13.90 o                         
   3   1  -7       5529.09       5957.04        34.73 o                         
   4   1  -7        448.13        434.36         3.03 o                         
   5   1  -7        203.21        196.08         2.26 o                         
   6   1  -7        663.94        660.62         4.50 o                         
   7   1  -7        137.64        138.13         1.64 o                         
   8   1  -7         68.39         65.02         1.43 o                         
   9   1  -7         30.81         33.44         1.33 o                         
  10   1  -7         12.97         17.40         1.23 o                         
   1   2  -7        657.36        696.48         4.11 o                         
   2   2  -7       1393.23       1460.87         8.08 o                         
   3   2  -7        837.94        988.56         5.84 o                         
   4   2  -7        218.83        229.16         1.65 o                         
   5   2  -7         40.22         31.44         0.80 o                         
   6   2  -7        111.87         99.52         1.19 o                         
   7   2  -7          8.80          7.05         0.64 o                         
   8   2  -7         44.55         40.15         1.33 o                         
   9   2  -7         24.15         27.27         1.37 o                         
  10   2  -7         14.46         16.80         1.21 o                         
   0   3  -7        188.93        186.35         2.22 o                         
   1   3  -7       1028.95       1051.03         6.37 o                         
   2   3  -7       1186.92       1206.80         7.92 o                         
   3   3  -7        250.39        234.85         1.78 o                         
   4   3  -7        405.27        403.26         2.83 o                         
   5   3  -7        446.92        395.16         3.83 o                         
   6   3  -7        183.99        165.89         1.64 o                         
   7   3  -7        156.76        157.28         1.93 o                         
   8   3  -7         19.25         15.59         0.90 o                         
   9   3  -7         19.03         21.62         1.78 o                         
  10   3  -7         20.84         30.94         2.27 o                         
   1   4  -7       1244.82       1237.26         6.96 o                         
   2   4  -7       2576.09       2600.83        24.87 o                         
   3   4  -7        229.83        238.00         1.82 o                         
   4   4  -7        675.53        714.77         4.98 o                         
   5   4  -7         27.86         24.28         0.88 o                         
   6   4  -7        360.18        363.98         3.08 o                         
   7   4  -7         42.69         38.06         1.11 o                         
   8   4  -7         28.48         32.99         1.36 o                         
   9   4  -7         51.96         46.71         2.11 o                         
  10   4  -7         76.78         77.29         2.73 o                         
   0   5  -7        963.00       1095.32         9.67 o                         
   1   5  -7       1039.89       1171.14         8.11 o                         
   2   5  -7        433.30        443.14         3.53 o                         
   3   5  -7       1592.91       1562.92        11.91 o                         
   4   5  -7         48.03         55.74         1.03 o                         
   5   5  -7        673.38        654.10         4.91 o                         
   6   5  -7        277.96        274.43         2.52 o                         
   7   5  -7        100.64        107.17         1.56 o                         
   8   5  -7         16.12         14.75         0.94 o                         
   9   5  -7         43.39         49.53         1.70 o                         
   1   6  -7        854.06        934.92         6.37 o                         
   2   6  -7         21.74         20.35         0.78 o                         
   3   6  -7        534.18        539.02         4.17 o                         
   4   6  -7        479.19        479.21         4.08 o                         
   5   6  -7        215.74        211.15         2.14 o                         
   6   6  -7        221.85        245.31         2.43 o                         
   7   6  -7          8.03          9.65         0.77 o                         
   8   6  -7         17.99         21.74         1.16 o                         
   9   6  -7         36.36         31.11         1.50 o                         
   0   7  -7        407.32        406.43         3.80 o                         
   1   7  -7         69.33         60.10         0.65 o                         
   2   7  -7        337.43        370.95         2.99 o                         
   3   7  -7         87.33         79.54         1.28 o                         
   4   7  -7         89.07         82.26         1.31 o                         
   5   7  -7         80.48         65.10         1.31 o                         
   6   7  -7         89.58         89.77         1.59 o                         
   7   7  -7         33.18         29.68         1.29 o                         
   8   7  -7          0.23         -0.65         0.87 o                         
   9   7  -7         14.06         14.52         1.30 o                         
   1   8  -7        254.74        252.03         1.87 o                         
   2   8  -7        436.20        422.62         3.18 o                         
   3   8  -7         97.94        102.60         1.39 o                         
   4   8  -7          0.79          1.34         0.57 o                         
   5   8  -7          3.88          4.23         0.59 o                         
   6   8  -7          0.92         -0.20         0.68 o                         
   7   8  -7         38.03         42.08         1.44 o                         
   8   8  -7          1.21          0.54         0.95 o                         
   0   9  -7        509.01        459.32         4.45 o                         
   1   9  -7          4.54          2.76         0.45 o                         
   2   9  -7        510.57        506.63         4.35 o                         
   3   9  -7        303.89        301.60         2.84 o                         
   4   9  -7          6.11          4.59         0.63 o                         
   5   9  -7         71.94         77.88         1.38 o                         
   6   9  -7          6.04          6.68         0.78 o                         
   7   9  -7         62.23         62.59         1.84 o                         
   8   9  -7          1.77          1.09         0.99 o                         
   1  10  -7          3.24          3.80         0.53 o                         
   2  10  -7        418.73        395.94         3.58 o                         
   3  10  -7         25.71         22.26         1.35 o                         
   4  10  -7         67.27         72.48         1.78 o                         
   5  10  -7          1.16          1.92         0.65 o                         
   6  10  -7         45.76         56.29         1.69 o                         
   7  10  -7         12.37         12.84         1.07 o                         
   0  11  -7         51.43         52.83         2.16 o                         
   1  11  -7          1.41          1.71         0.54 o                         
   2  11  -7         14.98         13.15         0.83 o                         
   3  11  -7          5.66          9.21         0.90 o                         
   4  11  -7        169.29        174.86         2.57 o                         
   5  11  -7         93.29         96.72         1.69 o                         
   6  11  -7         26.07         24.73         1.27 o                         
   7  11  -7         23.11         21.73         1.34 o                         
   1  12  -7         98.33         93.44         1.59 o                         
   2  12  -7          7.68          7.48         0.82 o                         
   3  12  -7        102.57        108.82         2.25 o                         
   4  12  -7         83.71         83.84         1.87 o                         
   5  12  -7          9.32          9.19         0.87 o                         
   6  12  -7         24.17         22.61         1.32 o                         
   0  13  -7         80.68         76.04         2.79 o                         
   1  13  -7         17.21         19.51         1.02 o                         
   2  13  -7         73.15         65.28         2.67 o                         
   3  13  -7          7.81         11.99         1.13 o                         
   4  13  -7         14.97         14.55         1.04 o                         
   5  13  -7          5.18          6.12         1.00 o                         
   1  14  -7         27.11         29.66         1.51 o                         
   2  14  -7         20.70         24.23         1.80 o                         
   3  14  -7          2.20          3.83         1.38 o                         
   4  14  -7         12.39         17.99         1.87 o                         
   0  15  -7         93.05        103.99         4.42 o                         
   1  15  -7         76.55         84.46         2.15 o                         
   2  15  -7         13.51         12.23         1.32 o                         
   0   0  -6       7884.23       7885.52        84.35 o                         
   2   0  -6        918.56        871.09         7.20 o                         
   4   0  -6       3214.23       3282.34        37.07 o                         
   6   0  -6         18.89         28.93         1.75 o                         
   8   0  -6        109.43        122.78         2.36 o                         
  10   0  -6         17.83         27.41         1.75 o                         
   1   1  -6       1032.74       1043.15         5.65 o                         
   2   1  -6        601.97        652.78         4.20 o                         
   3   1  -6       2395.03       2469.30        14.16 o                         
   4   1  -6       3374.30       3420.50        29.88 o                         
   5   1  -6        571.45        564.50         3.82 o                         
   6   1  -6        169.60        169.23         1.85 o                         
   7   1  -6        195.47        176.60         1.89 o                         
   8   1  -6         48.21         47.95         1.28 o                         
   9   1  -6         61.14         60.91         1.51 o                         
  10   1  -6         25.68         25.75         1.28 o                         
   0   2  -6        880.77        859.58         6.25 o                         
   1   2  -6        618.71        640.75         3.77 o                         
   2   2  -6        479.43        478.60         3.37 o                         
   3   2  -6        593.43        579.77         4.10 o                         
   4   2  -6         30.37         36.54         0.92 o                         
   5   2  -6        352.31        307.81         2.31 o                         
   6   2  -6         89.54         91.23         1.12 o                         
   7   2  -6          7.65          9.13         0.62 o                         
   8   2  -6         51.94         49.69         1.33 o                         
   9   2  -6         22.26         27.60         1.85 o                         
  10   2  -6          5.64          5.24         1.09 o                         
   1   3  -6       1887.26       1948.33        12.73 o                         
   2   3  -6        526.24        570.53         3.71 o                         
   3   3  -6        583.54        620.21         4.19 o                         
   4   3  -6        366.47        363.40         2.52 o                         
   5   3  -6         21.23         23.18         1.11 o                         
   6   3  -6          5.48          5.09         0.48 o                         
   7   3  -6        229.22        236.72         2.28 o                         
   8   3  -6         95.02         83.04         1.65 o                         
   9   3  -6         37.68         41.96         1.60 o                         
  10   3  -6         26.87         27.01         1.93 o                         
   0   4  -6       1086.47       1116.92         8.53 o                         
   1   4  -6       2147.72       2316.97        14.98 o                         
   2   4  -6        638.82        624.23         4.58 o                         
   3   4  -6        770.07        765.94         5.18 o                         
   4   4  -6        192.38        189.86         1.60 o                         
   5   4  -6        305.66        286.71         2.56 o                         
   6   4  -6         85.99         78.41         1.28 o                         
   7   4  -6        107.69        108.39         1.62 o                         
   8   4  -6         47.90         47.13         1.48 o                         
   9   4  -6          9.89          9.77         1.00 o                         
  10   4  -6         11.75         14.29         1.49 o                         
   1   5  -6       1771.50       1739.66        11.26 o                         
   2   5  -6         88.94         96.55         0.94 o                         
   3   5  -6         49.99         58.93         0.78 o                         
   4   5  -6         93.95        100.87         1.29 o                         
   5   5  -6        200.75        216.90         2.12 o                         
   6   5  -6         62.61         54.67         1.14 o                         
   7   5  -6         73.27         75.17         1.48 o                         
   8   5  -6         25.31         21.72         1.00 o                         
   9   5  -6         26.69         23.98         1.43 o                         
   0   6  -6       3023.78       2991.04        56.80 o                         
   1   6  -6        147.53        142.32         1.29 o                         
   2   6  -6        668.74        672.54         4.17 o                         
   3   6  -6          9.37          7.86         0.76 o                         
   4   6  -6        129.16        126.36         1.49 o                         
   5   6  -6        191.15        193.99         1.99 o                         
   6   6  -6        296.36        284.61         2.59 o                         
   7   6  -6        343.96        361.77         3.40 o                         
   8   6  -6         18.16         19.76         1.10 o                         
   9   6  -6          1.89          2.72         1.31 o                         
   1   7  -6        534.24        534.20         3.67 o                         
   2   7  -6        171.73        174.72         1.73 o                         
   3   7  -6        666.73        686.80         4.91 o                         
   4   7  -6        322.31        324.52         2.97 o                         
   5   7  -6         74.50         56.81         1.15 o                         
   6   7  -6        269.19        266.32         2.79 o                         
   7   7  -6         12.96         13.22         0.85 o                         
   8   7  -6         11.44          8.54         0.98 o                         
   9   7  -6          3.74          1.52         1.14 o                         
   0   8  -6        806.77        738.31         7.40 o                         
   1   8  -6         18.68         21.46         0.54 o                         
   2   8  -6         59.55         47.31         0.85 o                         
   3   8  -6         61.13         56.94         0.91 o                         
   4   8  -6        171.40        161.98         1.85 o                         
   5   8  -6        187.92        161.53         2.00 o                         
   6   8  -6         35.24         25.92         1.13 o                         
   7   8  -6          6.69          7.31         0.91 o                         
   8   8  -6         15.07         14.76         1.12 o                         
   9   8  -6          1.94          3.06         1.44 o                         
   1   9  -6        761.96        741.97         6.00 o                         
   2   9  -6        190.55        192.28         2.02 o                         
   3   9  -6        329.63        331.70         3.30 o                         
   4   9  -6        248.41        256.11         2.56 o                         
   5   9  -6        227.76        201.14         2.35 o                         
   6   9  -6         70.84         62.26         1.52 o                         
   7   9  -6         16.88         14.73         1.02 o                         
   8   9  -6         29.85         27.72         1.35 o                         
   0  10  -6        316.00        298.83         4.03 o                         
   1  10  -6        141.13        129.73         1.59 o                         
   2  10  -6          2.63          2.48         0.59 o                         
   3  10  -6         38.70         39.45         1.24 o                         
   4  10  -6        174.57        177.82         2.60 o                         
   5  10  -6         48.66         50.48         1.41 o                         
   6  10  -6         10.01         10.19         0.91 o                         
   7  10  -6         33.74         34.07         1.49 o                         
   8  10  -6         17.13         17.97         1.38 o                         
   1  11  -6         68.94         68.30         1.65 o                         
   2  11  -6         37.71         38.75         1.17 o                         
   3  11  -6        178.37        195.17         2.63 o                         
   4  11  -6        228.81        224.54         2.64 o                         
   5  11  -6         27.35         26.18         1.21 o                         
   6  11  -6         38.14         31.77         1.44 o                         
   7  11  -6          3.91          3.48         0.99 o                         
   0  12  -6         98.86        100.34         2.79 o                         
   1  12  -6         47.68         42.18         1.21 o                         
   2  12  -6         49.26         44.71         1.48 o                         
   3  12  -6        143.68        133.34         2.43 o                         
   4  12  -6         33.41         30.08         1.62 o                         
   5  12  -6         29.72         25.21         1.29 o                         
   6  12  -6          2.48          0.51         0.92 o                         
   1  13  -6        113.83        114.47         1.77 o                         
   2  13  -6         46.41         49.36         1.80 o                         
   3  13  -6         35.77         40.18         2.08 o                         
   4  13  -6         27.06         26.55         1.79 o                         
   5  13  -6          4.12          2.51         0.92 o                         
   0  14  -6        120.56        131.03         3.46 o                         
   1  14  -6         63.72         61.21         1.79 o                         
   2  14  -6          9.11         10.18         1.30 o                         
   3  14  -6         36.38         46.20         2.67 o                         
   4  14  -6         39.84         49.44         2.64 o                         
   1  15  -6         91.27        105.13         2.30 o                         
   2  15  -6          9.23          8.97         1.23 o                         
   2   0  -5       1589.32       1735.21        19.23 o                         
   4   0  -5       1301.87       1133.59        10.13 o                         
   6   0  -5       1254.70       1289.06        12.97 o                         
   8   0  -5        182.42        147.41         2.55 o                         
  10   0  -5          7.32         11.26         1.38 o                         
   0   1  -5       5595.01       5736.02        43.62 o                         
   1   1  -5       1230.13       1300.32         7.23 o                         
   2   1  -5       4184.17       4261.25        26.13 o                         
   3   1  -5        497.36        568.24         4.59 o                         
   4   1  -5        663.17        728.71         4.92 o                         
   5   1  -5        821.53        869.50         5.69 o                         
   6   1  -5         26.99         20.15         0.78 o                         
   7   1  -5         19.15         19.66         0.99 o                         
   8   1  -5         10.51          9.03         0.71 o                         
   9   1  -5         12.66         13.84         0.87 o                         
  10   1  -5         39.98         33.14         1.40 o                         
   1   2  -5       4118.70       4163.86        25.17 o                         
   2   2  -5        145.46        130.89         0.98 o                         
   3   2  -5       1881.50       2055.74        13.63 o                         
   4   2  -5       1912.06       1945.66        12.13 o                         
   5   2  -5         54.32         42.03         0.76 o                         
   6   2  -5         75.56         66.20         1.03 o                         
   7   2  -5        136.51        128.93         1.58 o                         
   8   2  -5         16.27         10.52         0.76 o                         
   9   2  -5          2.25          0.63         0.81 o                         
  10   2  -5          7.67          5.66         0.96 o                         
   0   3  -5        182.44        169.02         1.51 o                         
   1   3  -5        233.36        272.76         1.80 o                         
   2   3  -5       2211.63       2218.72        13.72 o                         
   3   3  -5        221.61        186.96         1.56 o                         
   4   3  -5        423.37        480.45         4.73 o                         
   5   3  -5        303.33        301.57         2.24 o                         
   6   3  -5         35.80         35.53         0.82 o                         
   7   3  -5         76.28         70.22         1.24 o                         
   8   3  -5         58.09         62.22         1.37 o                         
   9   3  -5        241.19        244.16         2.93 o                         
  10   3  -5         29.02         31.87         1.89 o                         
   1   4  -5       2893.56       3095.40        23.81 o                         
   2   4  -5         67.52         71.21         0.69 o                         
   3   4  -5        396.84        417.08         3.25 o                         
   4   4  -5        220.67        219.04         1.69 o                         
   5   4  -5          6.16          5.15         0.45 o                         
   6   4  -5        355.00        353.30         2.81 o                         
   7   4  -5         92.52         99.66         1.46 o                         
   8   4  -5         35.23         42.30         1.44 o                         
   9   4  -5         63.49         70.07         1.79 o                         
  10   4  -5          7.50         11.07         1.42 o                         
   0   5  -5       1850.62       2189.33        20.51 o                         
   1   5  -5       1362.97       1489.65         9.19 o                         
   2   5  -5        694.27        726.89         4.97 o                         
   3   5  -5        938.73        931.45         6.85 o                         
   4   5  -5        487.84        457.15         3.81 o                         
   5   5  -5        554.41        541.19         4.32 o                         
   6   5  -5        160.91        157.50         1.61 o                         
   7   5  -5        105.05         92.40         1.55 o                         
   8   5  -5         27.74         33.41         1.32 o                         
   9   5  -5         19.86         19.39         1.20 o                         
  10   5  -5        116.37        129.53         3.18 o                         
   1   6  -5        414.08        444.06         3.22 o                         
   2   6  -5        907.70        929.88         6.15 o                         
   3   6  -5         71.13         69.85         1.12 o                         
   4   6  -5         59.58         71.69         1.10 o                         
   5   6  -5        603.57        560.46         4.47 o                         
   6   6  -5         53.22         54.92         1.16 o                         
   7   6  -5         11.77         15.62         0.87 o                         
   8   6  -5         24.32         33.33         1.59 o                         
   9   6  -5        146.87        154.68         2.67 o                         
   0   7  -5        475.21        481.85         5.56 o                         
   1   7  -5         87.73         80.45         0.83 o                         
   2   7  -5         14.23         11.12         0.54 o                         
   3   7  -5        221.45        213.23         1.88 o                         
   4   7  -5         55.47         43.99         0.96 o                         
   5   7  -5        150.42        142.88         1.65 o                         
   6   7  -5          5.80          3.14         0.64 o                         
   7   7  -5         58.67         59.98         1.53 o                         
   8   7  -5         15.34         16.52         1.03 o                         
   9   7  -5         33.47         34.03         1.72 o                         
   1   8  -5         21.41         20.59         0.62 o                         
   2   8  -5         25.69         25.74         0.70 o                         
   3   8  -5        390.24        399.67         3.48 o                         
   4   8  -5        654.72        616.33         5.14 o                         
   5   8  -5        273.93        259.85         2.67 o                         
   6   8  -5         88.78         84.02         1.56 o                         
   7   8  -5         15.39         17.42         1.01 o                         
   8   8  -5         23.02         21.55         1.22 o                         
   9   8  -5         32.79         31.76         1.99 o                         
   0   9  -5        541.59        484.20         5.25 o                         
   1   9  -5         96.56         87.98         1.02 o                         
   2   9  -5        520.82        498.44         4.00 o                         
   3   9  -5        486.44        482.52         4.16 o                         
   4   9  -5        137.74        128.79         1.78 o                         
   5   9  -5        210.19        208.43         2.37 o                         
   6   9  -5         62.01         55.11         1.58 o                         
   7   9  -5         16.49         12.09         0.98 o                         
   8   9  -5          8.39          7.02         1.08 o                         
   1  10  -5        147.66        134.70         1.81 o                         
   2  10  -5        283.21        271.73         2.64 o                         
   3  10  -5          9.60          7.89         0.67 o                         
   4  10  -5        600.22        603.54         5.54 o                         
   5  10  -5         90.36        101.02         1.83 o                         
   6  10  -5         56.30         54.07         1.64 o                         
   7  10  -5          0.22         -0.38         0.88 o                         
   8  10  -5         22.51         19.75         1.46 o                         
   0  11  -5        213.33        196.02         3.69 o                         
   1  11  -5         22.38         26.34         0.96 o                         
   2  11  -5        234.98        219.23         2.30 o                         
   3  11  -5        410.86        406.61         4.37 o                         
   4  11  -5        118.42        104.33         1.72 o                         
   5  11  -5         87.51         87.92         1.99 o                         
   6  11  -5         11.48          7.55         0.92 o                         
   7  11  -5          5.02          4.16         1.07 o                         
   1  12  -5         53.44         52.76         1.26 o                         
   2  12  -5         72.95         80.34         1.66 o                         
   3  12  -5         37.48         31.68         1.51 o                         
   4  12  -5         55.50         54.39         1.98 o                         
   5  12  -5         26.39         33.46         1.44 o                         
   6  12  -5         18.42         15.00         1.05 o                         
   0  13  -5          1.24          3.18         1.25 o                         
   1  13  -5         30.39         30.87         1.15 o                         
   2  13  -5         24.81         25.14         1.24 o                         
   3  13  -5        103.15        107.82         3.16 o                         
   4  13  -5         35.77         38.53         2.16 o                         
   5  13  -5          8.60         11.16         1.08 o                         
   1  14  -5         52.40         45.67         1.54 o                         
   2  14  -5         79.85         85.27         2.82 o                         
   3  14  -5         73.50         80.88         2.78 o                         
   4  14  -5         27.51         30.63         2.55 o                         
   0  15  -5         75.03         69.36         3.86 o                         
   1  15  -5         40.19         53.24         2.59 o                         
   2  15  -5          4.13          3.62         1.34 o                         
   3  15  -5         46.81         51.95         3.09 o                         
   0   0  -4       1275.28       1258.34        13.56 o                         
   2   0  -4      12397.28      12606.48       103.90 o                         
   4   0  -4       1132.46       1338.57        15.99 o                         
   6   0  -4       1028.19        923.79        10.59 o                         
   8   0  -4        321.30        320.30         4.09 o                         
  10   0  -4         52.72         58.94         2.37 o                         
   1   1  -4      14314.10      14724.02        77.78 o                         
   2   1  -4       7264.47       7744.99        46.72 o                         
   3   1  -4         37.74         37.61         0.53 o                         
   4   1  -4       1147.09       1295.84        14.92 o                         
   5   1  -4        224.98        241.95         2.08 o                         
   6   1  -4        125.49        117.22         1.28 o                         
   7   1  -4        327.70        304.27         2.60 o                         
   8   1  -4          7.93          8.57         0.68 o                         
   9   1  -4         17.23         20.84         0.95 o                         
  10   1  -4          5.34          2.94         0.90 o                         
   0   2  -4      21142.59      21174.37       177.52 o                         
   1   2  -4        700.61        648.68         4.26 o                         
   2   2  -4       3407.76       3358.69        21.00 o                         
   3   2  -4       1249.92       1252.17        10.34 o                         
   4   2  -4        505.01        557.49         3.71 o                         
   5   2  -4        142.89        130.42         1.17 o                         
   6   2  -4         85.43         84.54         1.11 o                         
   7   2  -4        116.77        122.61         1.44 o                         
   8   2  -4         16.34         13.54         0.77 o                         
   9   2  -4         53.45         53.46         1.47 o                         
  10   2  -4          5.43          3.43         0.85 o                         
   1   3  -4       5141.18       5211.00        32.37 o                         
   2   3  -4       4395.60       4604.51        33.55 o                         
   3   3  -4        720.44        698.31         4.94 o                         
   4   3  -4        310.19        317.04         2.18 o                         
   5   3  -4          0.59         -0.34         0.34 o                         
   6   3  -4        152.27        164.44         1.55 o                         
   7   3  -4        303.83        275.68         2.43 o                         
   8   3  -4        143.18        151.72         1.92 o                         
   9   3  -4         10.98         16.66         1.04 o                         
  10   3  -4          7.44          8.07         1.19 o                         
   0   4  -4       8639.99       9225.26        99.36 o                         
   1   4  -4        719.40        809.08         5.26 o                         
   2   4  -4        235.76        269.04         1.92 o                         
   3   4  -4        408.34        437.90         4.96 o                         
   4   4  -4         90.19         79.85         0.86 o                         
   5   4  -4         63.08         62.46         0.81 o                         
   6   4  -4          2.74          1.13         0.43 o                         
   7   4  -4        332.52        334.15         2.82 o                         
   8   4  -4         30.87         31.60         1.21 o                         
   9   4  -4         72.00         79.92         1.83 o                         
  10   4  -4         19.19         20.82         1.58 o                         
   1   5  -4       4616.11       4781.75        30.93 o                         
   2   5  -4       1684.62       1914.98        13.57 o                         
   3   5  -4        191.99        190.95         1.66 o                         
   4   5  -4         82.25         72.42         0.88 o                         
   5   5  -4        113.98        117.37         1.25 o                         
   6   5  -4         85.72         85.76         1.12 o                         
   7   5  -4        241.75        260.62         2.40 o                         
   8   5  -4         46.92         49.97         1.45 o                         
   9   5  -4         67.75         74.14         2.06 o                         
  10   5  -4         37.89         50.15         2.95 o                         
   0   6  -4        760.60        736.77         9.48 o                         
   1   6  -4        507.82        598.26         4.43 o                         
   2   6  -4        514.84        552.16         4.77 o                         
   3   6  -4         86.06         86.04         0.98 o                         
   4   6  -4        250.54        245.78         2.14 o                         
   5   6  -4        553.23        515.19         3.96 o                         
   6   6  -4        154.23        137.19         1.65 o                         
   7   6  -4        413.49        415.63         3.58 o                         
   8   6  -4         25.92         27.82         1.59 o                         
   9   6  -4         66.68         70.30         2.30 o                         
   1   7  -4        852.25        791.51         5.55 o                         
   2   7  -4        392.18        396.98         3.13 o                         
   3   7  -4        164.45        170.25         1.57 o                         
   4   7  -4         64.14         53.26         0.97 o                         
   5   7  -4         68.85         70.95         1.14 o                         
   6   7  -4         35.67         37.33         1.12 o                         
   7   7  -4         10.99          8.11         0.76 o                         
   8   7  -4          9.43         14.84         0.97 o                         
   9   7  -4          7.14          8.96         1.53 o                         
   0   8  -4        975.33        953.25        12.27 o                         
   1   8  -4          7.91          9.67         0.40 o                         
   2   8  -4        204.80        196.25         1.82 o                         
   3   8  -4        208.58        199.60         2.00 o                         
   4   8  -4        141.46        125.47         1.52 o                         
   5   8  -4        167.30        184.67         2.10 o                         
   6   8  -4         91.50         82.19         1.49 o                         
   7   8  -4         47.06         49.41         1.61 o                         
   8   8  -4          8.59          7.24         0.99 o                         
   9   8  -4         18.16         16.93         1.66 o                         
   1   9  -4        319.45        293.13         2.36 o                         
   2   9  -4        161.55        165.95         1.70 o                         
   3   9  -4         61.81         66.86         1.14 o                         
   4   9  -4         15.64         13.77         0.76 o                         
   5   9  -4         38.20         41.92         1.21 o                         
   6   9  -4         89.47         82.11         2.02 o                         
   7   9  -4         28.17         26.38         1.27 o                         
   8   9  -4          0.60         -0.76         1.03 o                         
   0  10  -4         12.80         11.13         1.25 o                         
   1  10  -4        200.60        193.10         2.04 o                         
   2  10  -4        713.69        691.80         5.71 o                         
   3  10  -4         92.32        104.68         1.64 o                         
   4  10  -4        472.11        487.35         4.61 o                         
   5  10  -4         53.46         48.50         1.42 o                         
   6  10  -4          7.05          6.34         0.85 o                         
   7  10  -4         10.26          9.24         1.00 o                         
   8  10  -4          1.48          0.08         1.10 o                         
   1  11  -4        374.35        344.32         3.43 o                         
   2  11  -4         46.48         45.00         1.12 o                         
   3  11  -4         74.76         82.76         1.59 o                         
   4  11  -4         31.11         28.54         1.74 o                         
   5  11  -4        140.01        127.52         2.04 o                         
   6  11  -4         30.17         31.95         1.38 o                         
   7  11  -4         19.25         15.95         1.24 o                         
   0  12  -4         97.48        106.10         2.73 o                         
   1  12  -4        100.03         99.84         1.69 o                         
   2  12  -4        118.43        121.60         1.86 o                         
   3  12  -4         53.07         48.67         1.78 o                         
   4  12  -4         35.20         29.19         1.75 o                         
   5  12  -4         27.11         28.42         1.71 o                         
   6  12  -4         11.39          9.49         0.97 o                         
   1  13  -4          8.17          7.95         0.85 o                         
   2  13  -4          9.91          6.93         0.85 o                         
   3  13  -4         32.74         30.30         2.09 o                         
   4  13  -4         75.49         80.19         2.10 o                         
   5  13  -4          6.24         10.88         1.16 o                         
   6  13  -4         19.37         16.18         1.23 o                         
   0  14  -4         29.39         29.51         1.97 o                         
   1  14  -4         25.19         24.41         1.32 o                         
   2  14  -4         27.89         35.75         2.15 o                         
   3  14  -4         56.23         68.83         2.60 o                         
   4  14  -4         17.25         20.08         2.61 o                         
   1  15  -4         57.74         62.38         3.29 o                         
   2  15  -4         38.10         35.77         4.58 o                         
   3  15  -4          6.45          3.73         1.45 o                         
   2   0  -3       4850.76       5094.39        41.27 o                         
   4   0  -3       6275.87       6459.47        85.48 o                         
   6   0  -3         28.78         24.08         1.80 o                         
   8   0  -3        312.27        362.43         4.43 o                         
  10   0  -3          0.22          1.03         1.19 o                         
   0   1  -3       6373.68       6557.51        56.27 o                         
   1   1  -3      11094.36      11235.28        80.04 o                         
   2   1  -3       9010.30       9224.04        80.68 o                         
   3   1  -3       2804.06       3009.88        18.59 o                         
   4   1  -3        276.18        298.82         2.75 o                         
   5   1  -3        316.17        342.18         2.38 o                         
   6   1  -3         97.33         89.35         1.17 o                         
   7   1  -3         87.56         76.79         1.20 o                         
   8   1  -3         77.81         81.79         1.43 o                         
   9   1  -3          9.82          9.94         0.79 o                         
  10   1  -3         14.43         10.30         0.96 o                         
   1   2  -3       2349.70       2340.35        14.31 o                         
   2   2  -3       2364.31       2517.65        16.29 o                         
   3   2  -3       3401.24       3461.47        21.47 o                         
   4   2  -3        695.02        711.56         4.83 o                         
   5   2  -3        224.54        235.05         1.91 o                         
   6   2  -3        400.32        434.04         3.12 o                         
   7   2  -3        479.47        453.37         3.39 o                         
   8   2  -3        102.72         98.55         1.58 o                         
   9   2  -3         24.20         30.80         1.36 o                         
  10   2  -3          0.68         -0.76         0.86 o                         
   0   3  -3       7539.57       7182.01        76.75 o                         
   1   3  -3       4789.96       5169.92        36.95 o                         
   2   3  -3        376.96        351.60         2.50 o                         
   3   3  -3       1288.38       1339.49         7.83 o                         
   4   3  -3        466.65        496.70         3.36 o                         
   5   3  -3        110.19         98.97         1.03 o                         
   6   3  -3         97.59         91.18         1.15 o                         
   7   3  -3        193.98        190.87         1.90 o                         
   8   3  -3          4.33          6.41         0.73 o                         
   9   3  -3         74.37         76.04         1.98 o                         
  10   3  -3          0.36         -0.99         0.99 o                         
   1   4  -3       1078.10       1099.35         7.49 o                         
   2   4  -3        512.52        529.77         3.39 o                         
   3   4  -3        636.10        774.08         5.18 o                         
   4   4  -3       1149.03       1274.44         8.09 o                         
   5   4  -3        286.92        278.32         2.02 o                         
   6   4  -3        272.60        271.11         2.27 o                         
   7   4  -3         22.83         26.65         1.02 o                         
   8   4  -3         36.46         29.98         1.29 o                         
   9   4  -3         79.72         87.19         1.89 o                         
  10   4  -3         12.80         12.44         1.36 o                         
   0   5  -3        348.28        358.68         5.73 o                         
   1   5  -3       1545.35       1666.00        11.33 o                         
   2   5  -3       1262.35       1481.45        10.64 o                         
   3   5  -3       1827.47       1794.14        22.06 o                         
   4   5  -3        145.49        169.77         1.47 o                         
   5   5  -3        101.81         88.67         1.01 o                         
   6   5  -3        324.45        310.32         2.57 o                         
   7   5  -3        405.98        448.33         3.54 o                         
   8   5  -3         82.08         79.82         1.49 o                         
   9   5  -3        142.87        143.52         2.82 o                         
  10   5  -3         40.15         45.83         2.51 o                         
   1   6  -3        487.48        567.47         4.27 o                         
   2   6  -3        486.49        524.12         4.22 o                         
   3   6  -3         91.95         93.79         1.12 o                         
   4   6  -3         13.92          9.00         0.44 o                         
   5   6  -3          7.88         10.60         0.70 o                         
   6   6  -3        130.66        132.40         1.59 o                         
   7   6  -3         91.48         88.96         1.39 o                         
   8   6  -3         11.82         13.47         0.89 o                         
   9   6  -3        118.12        120.49         2.68 o                         
   0   7  -3        346.82        350.16         4.84 o                         
   1   7  -3         95.23        107.69         1.16 o                         
   2   7  -3        884.43        928.21         6.81 o                         
   3   7  -3        255.86        276.10         2.51 o                         
   4   7  -3         44.40         47.57         0.81 o                         
   5   7  -3        417.29        436.34         3.69 o                         
   6   7  -3        126.60        118.45         1.59 o                         
   7   7  -3         73.54         72.46         1.53 o                         
   8   7  -3        119.52        119.83         2.05 o                         
   9   7  -3         13.47         11.23         1.29 o                         
   1   8  -3        208.10        190.54         1.72 o                         
   2   8  -3        918.02        916.01         6.47 o                         
   3   8  -3        110.99         94.31         1.19 o                         
   4   8  -3        246.34        231.18         2.05 o                         
   5   8  -3        169.12        170.47         1.89 o                         
   6   8  -3         32.58         28.94         1.23 o                         
   7   8  -3          8.56          7.80         0.81 o                         
   8   8  -3         63.09         60.01         2.04 o                         
   9   8  -3          0.76          1.24         1.37 o                         
   0   9  -3        555.51        546.82         7.46 o                         
   1   9  -3        160.25        167.30         1.51 o                         
   2   9  -3         32.43         31.63         0.84 o                         
   3   9  -3        159.24        148.12         1.74 o                         
   4   9  -3        125.88        121.21         1.51 o                         
   5   9  -3        145.34        144.32         1.92 o                         
   6   9  -3         14.16         18.12         1.28 o                         
   7   9  -3         45.18         43.17         1.61 o                         
   8   9  -3          5.91          6.51         1.08 o                         
   1  10  -3        289.11        273.54         2.42 o                         
   2  10  -3        375.64        367.44         3.13 o                         
   3  10  -3        470.36        477.44         4.50 o                         
   4  10  -3        351.12        355.91         3.75 o                         
   5  10  -3         35.86         27.04         1.30 o                         
   6  10  -3         55.79         52.62         1.57 o                         
   7  10  -3          0.29         -0.91         0.91 o                         
   8  10  -3          1.65          1.00         1.16 o                         
   0  11  -3        313.56        311.02         4.92 o                         
   1  11  -3        192.25        180.56         2.22 o                         
   2  11  -3        302.58        284.73         2.85 o                         
   3  11  -3         59.67         58.10         1.46 o                         
   4  11  -3        130.02        120.69         2.19 o                         
   5  11  -3         31.07         33.59         1.61 o                         
   6  11  -3         15.24         14.15         0.98 o                         
   7  11  -3          7.92         10.09         1.14 o                         
   1  12  -3         11.04         13.40         0.76 o                         
   2  12  -3         35.74         36.10         1.25 o                         
   3  12  -3         41.01         43.69         1.52 o                         
   4  12  -3         34.01         29.08         1.46 o                         
   5  12  -3         55.57         53.41         1.59 o                         
   6  12  -3         42.09         45.18         1.88 o                         
   7  12  -3         12.12         10.81         1.20 o                         
   0  13  -3         49.84         60.28         2.41 o                         
   1  13  -3         52.86         59.00         1.58 o                         
   2  13  -3          0.46          0.31         0.80 o                         
   3  13  -3          9.59         11.12         1.09 o                         
   4  13  -3          5.74          7.60         1.03 o                         
   5  13  -3         54.67         63.41         2.33 o                         
   6  13  -3         13.09         13.99         1.25 o                         
   1  14  -3          5.73          6.21         1.04 o                         
   2  14  -3         30.29         28.82         1.62 o                         
   3  14  -3         54.38         61.51         2.34 o                         
   4  14  -3         88.47        100.17         3.84 o                         
   5  14  -3         38.26         35.52         2.58 o                         
   0  15  -3         26.66         23.80         4.16 o                         
   1  15  -3         23.15         22.73         2.36 o                         
   2  15  -3          2.87          1.07         1.20 o                         
   3  15  -3         12.11         14.32         1.41 o                         
   0   0  -2       4995.20       4572.25       166.76 o                         
   2   0  -2      11570.88      11220.44        92.68 o                         
   4   0  -2        675.10        635.43         5.86 o                         
   6   0  -2        213.99        191.10         2.22 o                         
   8   0  -2        551.84        569.89         6.40 o                         
  10   0  -2          6.25          1.62         1.22 o                         
   1   1  -2        423.39        501.14         3.33 o                         
   2   1  -2       2077.96       2306.53        14.36 o                         
   3   1  -2        230.82        265.67         1.80 o                         
   4   1  -2        436.53        496.08         3.44 o                         
   5   1  -2        163.87        169.10         1.32 o                         
   6   1  -2        405.40        407.11         2.95 o                         
   7   1  -2        239.70        230.35         2.11 o                         
   8   1  -2        205.27        196.55         2.08 o                         
   9   1  -2          9.29         13.86         0.85 o                         
  10   1  -2          3.30          2.50         0.91 o                         
   0   2  -2      10829.21      10918.57       143.26 o                         
   1   2  -2      11168.27      11669.81        81.46 o                         
   2   2  -2       1608.10       1599.02         9.52 o                         
   3   2  -2       1569.36       1588.34         9.88 o                         
   4   2  -2        678.87        733.16         4.60 o                         
   5   2  -2        132.08        124.81         1.16 o                         
   6   2  -2        133.44        134.09         1.33 o                         
   7   2  -2        141.28        153.71         1.59 o                         
   8   2  -2         74.39         77.78         1.45 o                         
   9   2  -2         32.94         32.56         1.22 o                         
  10   2  -2         10.94          8.23         1.22 o                         
   1   3  -2       2156.28       2287.34        14.87 o                         
   2   3  -2        548.44        583.14         3.91 o                         
   3   3  -2        600.31        600.59         3.76 o                         
   4   3  -2       1167.46       1205.09         7.63 o                         
   5   3  -2         12.41          9.86         0.41 o                         
   6   3  -2        535.73        557.37         4.01 o                         
   7   3  -2        321.66        305.50         2.59 o                         
   8   3  -2         48.19         31.03         1.19 o                         
   9   3  -2         34.15         35.21         1.51 o                         
  10   3  -2          0.20          0.00         0.98 o                         
   0   4  -2         90.89         90.62         1.47 o                         
   1   4  -2        649.88        603.12         4.35 o                         
   2   4  -2       2885.11       3081.35        23.34 o                         
   3   4  -2        364.79        379.54         2.45 o                         
   4   4  -2        462.03        467.02         3.18 o                         
   5   4  -2        798.13        841.12         5.61 o                         
   6   4  -2        254.13        225.64         1.98 o                         
   7   4  -2        236.73        213.50         2.05 o                         
   8   4  -2        117.58        125.20         1.80 o                         
   9   4  -2         55.58         67.22         2.00 o                         
  10   4  -2         80.26         82.33         2.51 o                         
   1   5  -2       4440.15       4283.65        27.98 o                         
   2   5  -2         18.82         18.58         1.17 o                         
   3   5  -2       1124.74       1136.99         8.24 o                         
   4   5  -2        140.43        149.91         1.30 o                         
   5   5  -2         20.66         34.85         1.83 o                         
   6   5  -2          0.21          1.45         0.47 o                         
   7   5  -2         18.64         22.31         1.13 o                         
   8   5  -2         89.08         95.93         1.94 o                         
   9   5  -2         46.80         64.90         2.33 o                         
  10   5  -2         40.34         47.91         2.50 o                         
   0   6  -2        151.53        167.68         2.56 o                         
   1   6  -2       1148.44       1260.63         9.04 o                         
   2   6  -2        684.15        680.34         5.05 o                         
   3   6  -2         30.31         22.82         1.58 o                         
   4   6  -2         23.16         18.95         0.62 o                         
   5   6  -2         30.94         32.72         1.16 o                         
   6   6  -2         47.76         46.84         1.07 o                         
   7   6  -2         28.37         19.13         0.95 o                         
   8   6  -2         75.16         74.97         2.05 o                         
   9   6  -2        149.05        173.57         3.09 o                         
  10   6  -2         40.05         38.12         5.26 o                         
   1   7  -2        557.42        531.88         4.36 o                         
   2   7  -2         46.30         38.91         0.67 o                         
   3   7  -2        376.13        377.09         3.21 o                         
   4   7  -2         89.28         99.97         1.13 o                         
   5   7  -2         25.74         18.87         0.74 o                         
   6   7  -2          2.31          5.19         0.66 o                         
   7   7  -2         19.65         19.59         0.90 o                         
   8   7  -2          1.28          3.32         0.86 o                         
   9   7  -2         15.45         13.08         1.29 o                         
   0   8  -2       1328.51       1342.49        17.12 o                         
   1   8  -2        259.24        247.76         2.31 o                         
   2   8  -2        610.35        620.51         4.29 o                         
   3   8  -2         50.36         43.80         1.12 o                         
   4   8  -2        119.49        125.72         1.46 o                         
   5   8  -2        203.36        211.56         2.16 o                         
   6   8  -2         80.15         72.58         1.48 o                         
   7   8  -2          2.41          1.21         0.72 o                         
   8   8  -2          6.71          5.95         1.07 o                         
   9   8  -2         26.02         33.17         2.10 o                         
   1   9  -2        894.43        896.10         6.72 o                         
   2   9  -2        223.94        217.26         2.04 o                         
   3   9  -2        376.29        342.89         2.98 o                         
   4   9  -2         83.72         77.64         1.19 o                         
   5   9  -2        108.93         84.72         1.49 o                         
   6   9  -2        361.70        363.31         3.62 o                         
   7   9  -2         49.72         53.38         1.83 o                         
   8   9  -2          2.29          1.44         1.03 o                         
   0  10  -2       1895.71       1855.17        23.53 o                         
   1  10  -2        193.27        179.99         2.15 o                         
   2  10  -2        525.07        531.93         4.31 o                         
   3  10  -2        452.90        420.48         3.82 o                         
   4  10  -2        117.93        104.86         2.86 o                         
   5  10  -2         25.52         21.66         0.98 o                         
   6  10  -2         54.54         55.30         1.56 o                         
   7  10  -2         16.97         13.16         1.15 o                         
   8  10  -2         13.56         15.33         1.28 o                         
   1  11  -2         98.42         95.69         1.42 o                         
   2  11  -2        197.18        190.75         2.16 o                         
   3  11  -2        184.10        166.44         2.44 o                         
   4  11  -2         25.23         23.82         1.61 o                         
   5  11  -2         89.36         83.79         1.71 o                         
   6  11  -2         28.42         25.96         1.32 o                         
   7  11  -2         15.98         15.49         1.22 o                         
   0  12  -2        390.04        406.72         6.14 o                         
   1  12  -2        105.39        104.71         1.62 o                         
   2  12  -2         56.22         54.02         1.34 o                         
   3  12  -2         55.12         52.01         1.56 o                         
   4  12  -2         36.60         33.62         1.65 o                         
   5  12  -2         25.35         28.20         1.39 o                         
   6  12  -2         20.96         22.02         1.32 o                         
   7  12  -2         35.68         37.59         1.83 o                         
   1  13  -2        213.85        213.70         2.83 o                         
   2  13  -2         29.17         26.68         1.31 o                         
   3  13  -2         91.75         88.56         1.97 o                         
   4  13  -2         10.52          7.21         1.02 o                         
   5  13  -2         13.62         12.74         0.99 o                         
   6  13  -2         66.54         68.63         2.73 o                         
   0  14  -2         88.96         96.67         4.02 o                         
   1  14  -2         18.72         21.02         1.43 o                         
   2  14  -2         33.90         30.58         1.64 o                         
   3  14  -2         33.86         31.20         1.72 o                         
   4  14  -2         31.25         40.40         1.90 o                         
   5  14  -2         36.56         44.64         3.49 o                         
   1  15  -2         42.33         43.41         2.82 o                         
   2  15  -2         11.84         11.16         1.58 o                         
   3  15  -2         10.67         11.38         1.25 o                         
   2   0  -1      15712.21      16237.38       207.26 o                         
   4   0  -1       2910.23       2786.97        21.14 o                         
   6   0  -1       1266.86       1337.46        11.21 o                         
   8   0  -1        128.87        117.83         2.28 o                         
  10   0  -1          5.06         -0.41         1.38 o                         
   0   1  -1        668.77        614.09        24.21 o                         
   1   1  -1        908.91        920.05         6.73 o                         
   2   1  -1       4328.48       4298.66        24.26 o                         
   3   1  -1        157.10        163.71         1.27 o                         
   4   1  -1        122.95        120.46         1.67 o                         
   5   1  -1         39.79         44.97         0.66 o                         
   6   1  -1        245.60        244.87         1.90 o                         
   7   1  -1        591.12        597.46         4.39 o                         
   8   1  -1         72.54         80.20         1.39 o                         
   9   1  -1         20.76         14.90         0.84 o                         
  10   1  -1         21.15         23.28         1.15 o                         
   1   2  -1       7342.21       7608.02        52.20 o                         
   2   2  -1        839.11        826.98         4.80 o                         
   3   2  -1        635.99        676.05         4.19 o                         
   4   2  -1         78.36         74.44         0.73 o                         
   5   2  -1        170.91        194.26         1.52 o                         
   6   2  -1        209.48        227.70         1.81 o                         
   7   2  -1        330.02        329.57         2.63 o                         
   8   2  -1        118.89        110.22         1.64 o                         
   9   2  -1          3.72          2.16         0.72 o                         
  10   2  -1          7.58          4.21         0.98 o                         
   0   3  -1       6642.82       6418.02        80.03 o                         
   1   3  -1        180.95        161.35         1.30 o                         
   2   3  -1       1988.23       2006.25        12.99 o                         
   3   3  -1       1454.53       1522.21         9.17 o                         
   4   3  -1        216.51        234.64         1.64 o                         
   5   3  -1        711.50        618.99         4.16 o                         
   6   3  -1        156.68        152.21         1.51 o                         
   7   3  -1        124.52        120.48         1.47 o                         
   8   3  -1         77.74         84.41         1.61 o                         
   9   3  -1         47.27         52.35         1.85 o                         
  10   3  -1          4.21          5.94         1.05 o                         
   1   4  -1       1228.99       1214.76         9.23 o                         
   2   4  -1        640.97        686.09         5.36 o                         
   3   4  -1        342.06        369.47         2.63 o                         
   4   4  -1        128.53        156.72         1.63 o                         
   5   4  -1        315.96        335.55         2.50 o                         
   6   4  -1         90.28         91.99         1.21 o                         
   7   4  -1         97.87        106.33         1.41 o                         
   8   4  -1        251.54        250.56         2.81 o                         
   9   4  -1        240.53        244.74         3.58 o                         
  10   4  -1          7.79          8.56         1.14 o                         
   0   5  -1        471.18        591.38        10.08 o                         
   1   5  -1        336.40        316.88         3.35 o                         
   2   5  -1        272.72        322.78         2.54 o                         
   3   5  -1       1039.79       1076.14         7.13 o                         
   4   5  -1        180.33        185.85         1.53 o                         
   5   5  -1       2274.18       2311.18        15.91 o                         
   6   5  -1         91.21         98.26         1.24 o                         
   7   5  -1         66.47         76.79         1.33 o                         
   8   5  -1         23.18         34.28         1.51 o                         
   9   5  -1        182.96        214.63         4.03 o                         
  10   5  -1         28.16         31.89         2.64 o                         
   1   6  -1       1302.68       1374.10        10.51 o                         
   2   6  -1         78.88         73.64         0.85 o                         
   3   6  -1        900.20        981.74         7.19 o                         
   4   6  -1        131.58        118.77         1.21 o                         
   5   6  -1        340.36        323.10         2.81 o                         
   6   6  -1         26.81         29.72         1.06 o                         
   7   6  -1         25.25         19.18         0.97 o                         
   8   6  -1         29.36         30.79         1.86 o                         
   9   6  -1         13.86         18.29         1.50 o                         
  10   6  -1          5.26          9.93         1.44 o                         
   0   7  -1       1247.86       1203.21        15.30 o                         
   1   7  -1        244.41        282.59         2.89 o                         
   2   7  -1        357.61        362.11         2.74 o                         
   3   7  -1        195.68        205.85         2.05 o                         
   4   7  -1        108.24        129.24         1.53 o                         
   5   7  -1        118.99        126.33         1.50 o                         
   6   7  -1        129.81        123.30         1.68 o                         
   7   7  -1         12.19         10.80         0.77 o                         
   8   7  -1         85.01         83.38         2.07 o                         
   9   7  -1          0.09          0.29         1.11 o                         
   1   8  -1        531.60        563.00         5.40 o                         
   2   8  -1       1243.87       1160.66         8.11 o                         
   3   8  -1         60.16         59.02         1.47 o                         
   4   8  -1        405.14        394.05         3.31 o                         
   5   8  -1         62.02         56.19         1.23 o                         
   6   8  -1        163.50        153.44         2.02 o                         
   7   8  -1         48.93         54.31         1.65 o                         
   8   8  -1          2.42          4.32         1.02 o                         
   9   8  -1         12.83         19.37         1.64 o                         
   0   9  -1        150.09        131.82         2.60 o                         
   1   9  -1        194.23        213.80         2.97 o                         
   2   9  -1       1014.05       1031.04         7.26 o                         
   3   9  -1        355.25        356.44         3.25 o                         
   4   9  -1        112.00        108.07         1.50 o                         
   5   9  -1         23.52         18.04         0.96 o                         
   6   9  -1         38.96         42.74         1.51 o                         
   7   9  -1          8.23          6.72         1.00 o                         
   8   9  -1          1.51          0.09         1.03 o                         
   1  10  -1         96.77         82.84         1.18 o                         
   2  10  -1        761.20        757.30         5.57 o                         
   3  10  -1         83.12         77.96         1.32 o                         
   4  10  -1        448.97        426.49         4.15 o                         
   5  10  -1         67.08         66.41         1.43 o                         
   6  10  -1        196.67        209.92         2.96 o                         
   7  10  -1          2.23          0.93         0.93 o                         
   8  10  -1         18.75         24.77         1.42 o                         
   0  11  -1        911.79        876.86        11.84 o                         
   1  11  -1         47.14         53.93         1.14 o                         
   2  11  -1         58.52         61.78         1.26 o                         
   3  11  -1         70.08         61.62         1.78 o                         
   4  11  -1        165.39        155.42         2.28 o                         
   5  11  -1         61.45         64.41         1.59 o                         
   6  11  -1         29.57         29.17         1.50 o                         
   7  11  -1          7.70          5.28         1.07 o                         
   1  12  -1         73.17         69.30         1.45 o                         
   2  12  -1          0.38          0.13         0.66 o                         
   3  12  -1        123.76        124.68         2.13 o                         
   4  12  -1         93.13         93.21         2.05 o                         
   5  12  -1         46.77         48.30         1.55 o                         
   6  12  -1         57.06         60.93         1.97 o                         
   7  12  -1          0.19         -0.90         1.07 o                         
   0  13  -1         35.23         29.75         2.37 o                         
   1  13  -1         64.44         62.39         1.56 o                         
   2  13  -1         27.44         24.49         1.17 o                         
   3  13  -1        181.40        189.67         2.78 o                         
   4  13  -1         15.88         13.97         1.10 o                         
   5  13  -1         41.90         44.81         1.75 o                         
   6  13  -1         10.43          9.60         1.13 o                         
   1  14  -1         19.33         17.27         1.20 o                         
   2  14  -1          8.32         12.71         1.01 o                         
   3  14  -1          8.62          7.54         0.94 o                         
   4  14  -1         13.16         16.61         1.23 o                         
   5  14  -1         75.95         81.80         2.15 o                         
   0  15  -1         35.83         39.59         3.33 o                         
   1  15  -1         12.40         10.57         1.63 o                         
   2  15  -1         30.70         20.31         1.23 o                         
   3  15  -1         10.48         11.36         1.25 o                         
   2   0   0        803.10        610.53         4.72 o                         
   4   0   0         35.05         48.82         2.69 o                         
   6   0   0          8.91          6.74         0.94 o                         
   8   0   0        256.72        280.93         3.68 o                         
  10   0   0          1.25         -1.30         1.30 o                         
   1   1   0       2242.13       2363.36        14.09 o                         
   2   1   0       1502.19       1612.41         9.59 o                         
   3   1   0        584.02        683.53         4.21 o                         
   4   1   0        273.59        283.40         2.59 o                         
   5   1   0        183.70        199.99         1.40 o                         
   6   1   0         19.98         24.37         0.71 o                         
   7   1   0         58.65         64.43         1.14 o                         
   8   1   0          0.64          5.16         0.63 o                         
   9   1   0         76.49         62.94         1.43 o                         
  10   1   0          0.47         -0.07         1.07 o                         
   0   2   0       5932.25       5560.21        68.90 o                         
   1   2   0       6305.65       6446.19        46.61 o                         
   2   2   0         49.50         41.34         0.50 o                         
   3   2   0        379.43        450.17         2.84 o                         
   4   2   0         34.10         36.04         0.54 o                         
   5   2   0        546.33        580.60         3.64 o                         
   6   2   0        131.78        127.97         1.21 o                         
   7   2   0        262.26        314.94         2.53 o                         
   8   2   0        170.68        164.15         1.97 o                         
   9   2   0         49.31         40.74         1.48 o                         
  10   2   0          0.71         -0.91         0.91 o                         
   1   3   0       4376.58       4785.84        34.32 o                         
   2   3   0        147.48        152.38         1.13 o                         
   3   3   0        304.52        310.64         2.05 o                         
   4   3   0          0.90          4.08         0.26 o                         
   5   3   0         23.36         22.24         0.67 o                         
   6   3   0         18.09         13.97         0.67 o                         
   7   3   0        180.76        149.94         1.61 o                         
   8   3   0          6.89         16.30         1.09 o                         
   9   3   0         84.98         87.20         2.00 o                         
  10   3   0          5.19          1.83         1.00 o                         
   0   4   0        492.31        601.91         7.12 o                         
   1   4   0         13.19         11.18         0.46 o                         
   2   4   0       1099.32       1165.96         9.13 o                         
   3   4   0        286.88        279.50         1.86 o                         
   4   4   0       2166.77       2234.98        13.40 o                         
   5   4   0          0.41          1.08         0.33 o                         
   6   4   0         40.50         46.96         0.93 o                         
   7   4   0        327.52        376.44         3.04 o                         
   8   4   0        151.43        140.31         2.22 o                         
   9   4   0         37.72         51.12         2.01 o                         
  10   4   0         52.78         65.13         2.04 o                         
   1   5   0       2747.02       2675.55        28.19 o                         
   2   5   0        467.37        486.37         3.88 o                         
   3   5   0       2489.39       2536.11        15.69 o                         
   4   5   0        527.35        579.43         3.59 o                         
   5   5   0          4.22          2.66         0.87 o                         
   6   5   0         22.27         15.15         0.71 o                         
   7   5   0        375.89        345.69         3.06 o                         
   8   5   0        241.54        222.42         2.58 o                         
   9   5   0          5.18         12.12         1.20 o                         
  10   5   0          5.55         10.50         1.26 o                         
   0   6   0       3262.51       3677.07        39.27 o                         
   1   6   0          8.29          7.86         0.97 o                         
   2   6   0         69.00         63.91         0.76 o                         
   3   6   0       1487.66       1500.49         9.75 o                         
   4   6   0        157.19        168.86         1.37 o                         
   5   6   0         38.79         28.82         1.07 o                         
   6   6   0         28.11         21.36         0.90 o                         
   7   6   0         16.06         20.73         0.84 o                         
   8   6   0          7.35          5.29         0.81 o                         
   9   6   0        332.60        355.03         5.29 o                         
  10   6   0         84.37         99.06         3.09 o                         
   1   7   0       1288.19       1286.64        10.66 o                         
   2   7   0        192.05        180.45         1.54 o                         
   3   7   0          5.71         11.35         0.51 o                         
   4   7   0        322.69        291.47         2.89 o                         
   5   7   0        141.02        140.06         1.73 o                         
   6   7   0         70.09         73.19         1.35 o                         
   7   7   0          0.00         -0.71         0.71 o                         
   8   7   0          4.91          8.66         0.94 o                         
   9   7   0         28.16         34.23         1.99 o                         
   0   8   0        979.68       1023.91        13.24 o                         
   1   8   0          0.36          0.01         0.30 o                         
   2   8   0        412.44        395.46         3.60 o                         
   3   8   0        257.16        242.12         2.29 o                         
   4   8   0        137.46        133.36         1.50 o                         
   5   8   0          6.27          9.65         0.66 o                         
   6   8   0          0.32         -0.44         0.63 o                         
   7   8   0          2.60         -0.15         0.79 o                         
   8   8   0         43.97         38.41         1.81 o                         
   9   8   0         72.89         82.23         2.93 o                         
   1   9   0       1534.56       1469.75        11.53 o                         
   2   9   0         34.07         45.81         1.42 o                         
   3   9   0          6.72         12.62         0.90 o                         
   4   9   0          1.56          0.90         0.63 o                         
   5   9   0         47.12         48.18         1.24 o                         
   6   9   0         12.92         15.65         0.94 o                         
   7   9   0         56.92         54.31         1.88 o                         
   8   9   0         55.97         66.36         2.11 o                         
   0  10   0       1142.01       1093.52        14.33 o                         
   1  10   0         46.04         46.95         0.88 o                         
   2  10   0          7.97          7.18         0.62 o                         
   3  10   0          2.20          0.99         0.75 o                         
   4  10   0        452.83        444.54         4.02 o                         
   5  10   0        145.15        135.41         1.91 o                         
   6  10   0          6.46          7.11         0.95 o                         
   7  10   0          0.37         -0.38         0.93 o                         
   8  10   0         18.84         19.64         1.36 o                         
   1  11   0         80.77         94.15         1.65 o                         
   2  11   0          9.15         11.41         0.68 o                         
   3  11   0          1.51          1.10         0.58 o                         
   4  11   0         30.60         30.07         1.34 o                         
   5  11   0        258.19        254.94         3.02 o                         
   6  11   0         11.39         11.14         1.05 o                         
   7  11   0         29.44         26.84         1.49 o                         
   0  12   0        101.05         82.23         3.17 o                         
   1  12   0         52.73         55.28         1.31 o                         
   2  12   0          6.54          8.01         0.74 o                         
   3  12   0         50.07         47.51         1.42 o                         
   4  12   0         20.85         16.27         1.07 o                         
   5  12   0         24.69         27.83         1.31 o                         
   6  12   0          8.71          6.96         1.06 o                         
   7  12   0          0.00          0.52         1.12 o                         
   1  13   0        127.47        128.35         2.00 o                         
   2  13   0        137.87        138.73         2.28 o                         
   3  13   0        173.12        183.90         2.52 o                         
   4  13   0         28.77         38.50         1.71 o                         
   5  13   0          0.00          0.51         0.92 o                         
   6  13   0         35.81         36.24         2.01 o                         
   0  14   0          0.76         -1.53         2.19 o                         
   1  14   0          7.43          7.84         0.86 o                         
   2  14   0         37.41         38.32         1.62 o                         
   3  14   0          6.30         12.71         1.08 o                         
   4  14   0          1.55          3.78         1.20 o                         
   5  14   0         61.81         66.65         2.02 o                         
   1  15   0         12.71         12.97         1.17 o                         
   2  15   0         15.54         15.23         1.21 o                         
   3  15   0         42.65         50.68         1.98 o                         
   2   0   1      15673.30      16220.54       208.94 o                         
   4   0   1       2901.39       2785.67        21.13 o                         
   6   0   1       1260.07       1329.51        10.52 o                         
   8   0   1        129.35        118.91         2.26 o                         
  10   0   1          5.07          0.89         1.30 o                         
   0   1   1        677.51        522.54        37.58 o                         
   1   1   1        908.04        932.81         5.77 o                         
   2   1   1       4319.81       4285.35        24.82 o                         
   3   1   1        157.76        165.69         1.29 o                         
   4   1   1        122.55        117.49         0.93 o                         
   5   1   1         39.32         46.15         0.83 o                         
   6   1   1        247.29        244.68         1.86 o                         
   7   1   1        589.54        600.53         4.41 o                         
   8   1   1         73.04         79.95         1.68 o                         
   9   1   1         20.88         14.57         0.89 o                         
  10   1   1         21.16         24.44         1.92 o                         
   1   2   1       7301.21       7570.63        58.22 o                         
   2   2   1        845.41        820.06         4.98 o                         
   3   2   1        641.00        687.19         4.39 o                         
   4   2   1         75.45         70.91         0.83 o                         
   5   2   1        169.85        193.61         1.43 o                         
   6   2   1        212.12        232.44         1.82 o                         
   7   2   1        331.91        331.38         2.71 o                         
   8   2   1        118.01        107.11         1.70 o                         
   9   2   1          3.64          1.00         0.85 o                         
  10   2   1          7.60          3.61         1.10 o                         
   0   3   1       6671.38       6470.71        62.26 o                         
   1   3   1        177.94        161.70         4.36 o                         
   2   3   1       1998.34       2013.49        11.53 o                         
   3   3   1       1460.56       1538.49         9.96 o                         
   4   3   1        216.16        235.01         1.69 o                         
   5   3   1        718.31        619.12         3.86 o                         
   6   3   1        157.82        154.53         1.45 o                         
   7   3   1        123.41        120.80         1.46 o                         
   8   3   1         77.86         86.08         2.40 o                         
   9   3   1         47.25         51.03         2.46 o                         
  10   3   1          4.20          5.73         1.28 o                         
   1   4   1       1231.21       1212.17        10.67 o                         
   2   4   1        642.20        691.18         4.52 o                         
   3   4   1        342.47        373.36         2.42 o                         
   4   4   1        129.42        157.24         1.29 o                         
   5   4   1        316.60        336.31         2.46 o                         
   6   4   1         91.03         91.66         1.16 o                         
   7   4   1         97.98        107.39         1.41 o                         
   8   4   1        250.78        252.02         3.05 o                         
   9   4   1        240.12        242.90         3.17 o                         
  10   4   1          7.80          6.69         1.10 o                         
   0   5   1        469.50        569.29         9.28 o                         
   1   5   1        334.75        317.67         3.48 o                         
   2   5   1        271.62        325.96         2.41 o                         
   3   5   1       1050.69       1085.47         6.85 o                         
   4   5   1        180.00        184.68         1.43 o                         
   5   5   1       2273.69       2315.05        15.13 o                         
   6   5   1         90.92         99.11         1.24 o                         
   7   5   1         65.76         75.71         1.46 o                         
   8   5   1         23.24         33.27         1.76 o                         
   9   5   1        182.85        219.18         4.23 o                         
  10   5   1         28.12         30.45         2.83 o                         
   1   6   1       1298.18       1370.87        11.28 o                         
   2   6   1         79.14         77.53         1.01 o                         
   3   6   1        899.85        974.89         6.51 o                         
   4   6   1        132.52        120.09         1.10 o                         
   5   6   1        339.82        316.49         4.77 o                         
   6   6   1         26.60         28.78         1.02 o                         
   7   6   1         25.49         18.02         0.85 o                         
   8   6   1         29.42         30.19         1.30 o                         
   9   6   1         13.95         17.72         1.30 o                         
  10   6   1          5.25         10.39         1.50 o                         
   0   7   1       1256.31       1218.92        13.39 o                         
   1   7   1        243.24        277.17         2.44 o                         
   2   7   1        352.25        357.06         2.59 o                         
   3   7   1        197.40        205.12         2.20 o                         
   4   7   1        108.62        131.73         1.32 o                         
   5   7   1        121.62        131.08         1.65 o                         
   6   7   1        129.27        121.40         1.66 o                         
   7   7   1         11.74         11.60         0.84 o                         
   8   7   1         84.54         84.87         2.12 o                         
   9   7   1          0.09          0.47         1.36 o                         
   1   8   1        533.29        563.80         4.62 o                         
   2   8   1       1253.98       1169.01         8.67 o                         
   3   8   1         60.30         62.33         1.08 o                         
   4   8   1        402.45        394.50         3.53 o                         
   5   8   1         62.57         57.07         1.23 o                         
   6   8   1        162.39        152.37         2.23 o                         
   7   8   1         48.91         55.86         1.65 o                         
   8   8   1          2.43          4.48         1.04 o                         
   9   8   1         12.88         19.30         1.64 o                         
   0   9   1        151.66        135.26         3.91 o                         
   1   9   1        194.11        206.96         3.80 o                         
   2   9   1       1009.17       1014.44         7.27 o                         
   3   9   1        355.95        360.10         3.55 o                         
   4   9   1        112.40        107.95         1.51 o                         
   5   9   1         23.73         19.80         0.99 o                         
   6   9   1         39.05         41.96         1.51 o                         
   7   9   1          8.26          7.85         0.99 o                         
   8   9   1          1.51         -0.19         1.00 o                         
   1  10   1         96.84         83.22         1.34 o                         
   2  10   1        762.02        766.20         5.95 o                         
   3  10   1         83.11         79.71         1.56 o                         
   4  10   1        454.45        432.57         3.92 o                         
   5  10   1         67.03         65.52         1.48 o                         
   6  10   1        195.37        208.94         2.95 o                         
   7  10   1          2.21          1.51         1.11 o                         
   8  10   1         18.96         26.44         1.58 o                         
   0  11   1        913.12        884.08        18.62 o                         
   1  11   1         46.78         53.10         1.14 o                         
   2  11   1         58.54         62.94         1.28 o                         
   3  11   1         71.02         62.04         1.34 o                         
   4  11   1        166.75        154.53         2.00 o                         
   5  11   1         62.07         67.21         1.92 o                         
   6  11   1         29.99         29.78         1.45 o                         
   7  11   1          7.73          4.91         1.08 o                         
   1  12   1         73.15         69.74         1.55 o                         
   2  12   1          0.34          0.33         0.59 o                         
   3  12   1        123.00        123.67         2.03 o                         
   4  12   1         94.23         92.99         2.00 o                         
   5  12   1         46.74         47.91         1.67 o                         
   6  12   1         57.74         61.30         2.00 o                         
   7  12   1          0.19         -0.15         1.15 o                         
   0  13   1         35.21         26.25         4.38 o                         
   1  13   1         63.76         63.94         1.53 o                         
   2  13   1         27.55         23.64         1.14 o                         
   3  13   1        181.64        189.65         2.81 o                         
   4  13   1         16.03         13.30         1.22 o                         
   5  13   1         42.19         44.69         1.80 o                         
   6  13   1         10.43          9.59         1.14 o                         
   1  14   1         19.49         20.26         1.45 o                         
   2  14   1          8.46         12.62         0.96 o                         
   3  14   1          8.79          7.76         1.02 o                         
   4  14   1         13.09         13.65         1.34 o                         
   5  14   1         76.56         80.14         2.19 o                         
   0  15   1         36.12         40.54         4.27 o                         
   1  15   1         12.25         11.33         1.13 o                         
   2  15   1         30.77         23.02         1.41 o                         
   3  15   1         10.55         12.05         1.24 o                         
   2   0   2      11530.58      11427.48       101.88 o                         
   4   0   2        676.35        638.44         5.13 o                         
   6   0   2        212.17        192.08         2.97 o                         
   8   0   2        554.46        572.57         6.38 o                         
  10   0   2          6.33         -0.36         1.78 o                         
   1   1   2        429.63        507.43         3.51 o                         
   2   1   2       2089.51       2297.68        13.40 o                         
   3   1   2        233.20        269.89         1.87 o                         
   4   1   2        431.95        490.64         2.96 o                         
   5   1   2        162.34        169.53         1.27 o                         
   6   1   2        405.21        408.01         2.83 o                         
   7   1   2        239.44        231.36         2.12 o                         
   8   1   2        205.53        198.11         2.34 o                         
   9   1   2          9.21         14.22         0.92 o                         
  10   1   2          3.26          1.41         1.09 o                         
   0   2   2      10902.65      11091.62       173.93 o                         
   1   2   2      11185.62      11612.13        94.14 o                         
   2   2   2       1611.10       1612.64        10.06 o                         
   3   2   2       1572.52       1580.84         9.15 o                         
   4   2   2        682.43        734.80         4.59 o                         
   5   2   2        131.71        122.70         1.04 o                         
   6   2   2        133.20        134.70         1.27 o                         
   7   2   2        141.79        153.98         1.63 o                         
   8   2   2         74.81         78.67         1.53 o                         
   9   2   2         32.88         34.11         1.49 o                         
  10   2   2         10.83          8.36         1.14 o                         
   1   3   2       2133.02       2249.39        17.20 o                         
   2   3   2        550.88        590.73         4.17 o                         
   3   3   2        606.67        608.59         3.92 o                         
   4   3   2       1163.64       1199.31         6.85 o                         
   5   3   2         12.42          9.85         0.39 o                         
   6   3   2        534.05        550.12         3.93 o                         
   7   3   2        323.65        307.16         2.57 o                         
   8   3   2         48.39         31.99         1.46 o                         
   9   3   2         33.99         36.51         1.91 o                         
  10   3   2          0.20         -0.84         1.05 o                         
   0   4   2         91.15         92.87         1.29 o                         
   1   4   2        648.50        575.25        16.14 o                         
   2   4   2       2879.79       3077.75        18.30 o                         
   3   4   2        362.21        379.84         2.57 o                         
   4   4   2        458.43        464.15         3.16 o                         
   5   4   2        801.50        844.82         5.54 o                         
   6   4   2        253.41        222.26         2.15 o                         
   7   4   2        236.18        214.58         2.34 o                         
   8   4   2        117.32        126.17         2.13 o                         
   9   4   2         55.69         68.58         2.43 o                         
  10   4   2         80.33         77.70         2.22 o                         
   1   5   2       4446.64       4227.06        89.55 o                         
   2   5   2         19.15         18.37         0.69 o                         
   3   5   2       1118.88       1128.89         7.49 o                         
   4   5   2        141.11        149.56         1.25 o                         
   5   5   2         20.84         29.32         1.80 o                         
   6   5   2          0.21          1.39         0.48 o                         
   7   5   2         18.24         20.67         0.94 o                         
   8   5   2         89.21         95.54         2.30 o                         
   9   5   2         46.63         60.03         2.07 o                         
  10   5   2         40.29         49.54         2.50 o                         
   0   6   2        152.61        167.95         2.73 o                         
   1   6   2       1147.63       1231.15        26.58 o                         
   2   6   2        680.29        674.49         4.38 o                         
   3   6   2         29.27         24.40         0.69 o                         
   4   6   2         23.52         19.91         0.64 o                         
   5   6   2         30.87         31.58         0.92 o                         
   6   6   2         47.85         49.48         1.20 o                         
   7   6   2         28.46         20.78         1.19 o                         
   8   6   2         75.06         73.89         1.65 o                         
   9   6   2        148.66        172.74         3.37 o                         
  10   6   2         40.14         43.31         3.71 o                         
   1   7   2        566.37        541.09         4.41 o                         
   2   7   2         45.96         38.11         0.57 o                         
   3   7   2        374.33        371.04         2.74 o                         
   4   7   2         89.06         98.91         1.24 o                         
   5   7   2         26.16         18.76         1.07 o                         
   6   7   2          2.23          6.02         0.70 o                         
   7   7   2         19.64         20.80         0.99 o                         
   8   7   2          1.26          3.78         0.92 o                         
   9   7   2         15.50         12.52         1.89 o                         
   0   8   2       1336.53       1356.53        17.29 o                         
   1   8   2        258.45        246.18         2.28 o                         
   2   8   2        610.07        619.36         4.49 o                         
   3   8   2         49.37         45.69         0.75 o                         
   4   8   2        120.03        127.33         1.47 o                         
   5   8   2        203.71        212.06         2.30 o                         
   6   8   2         79.61         72.53         1.64 o                         
   7   8   2          2.36          1.92         0.80 o                         
   8   8   2          6.86          5.33         1.06 o                         
   9   8   2         25.95         33.52         2.21 o                         
   1   9   2        890.04        892.07         7.15 o                         
   2   9   2        223.87        213.04         2.75 o                         
   3   9   2        377.61        345.34         2.92 o                         
   4   9   2         83.22         78.12         1.20 o                         
   5   9   2        109.01         85.87         1.73 o                         
   6   9   2        363.21        370.29         3.95 o                         
   7   9   2         49.93         55.68         1.90 o                         
   8   9   2          2.20          0.84         1.04 o                         
   0  10   2       1884.52       1852.40        29.12 o                         
   1  10   2        192.94        177.55         2.11 o                         
   2  10   2        525.98        537.13         4.68 o                         
   3  10   2        452.59        421.88         4.13 o                         
   4  10   2        117.08        106.17         1.83 o                         
   5  10   2         25.62         22.01         1.02 o                         
   6  10   2         54.68         53.62         1.81 o                         
   7  10   2         16.94         13.79         1.15 o                         
   8  10   2         13.47         17.34         1.37 o                         
   1  11   2         97.52         95.32         1.51 o                         
   2  11   2        198.36        193.61         2.09 o                         
   3  11   2        185.29        170.86         2.23 o                         
   4  11   2         24.94         23.94         1.07 o                         
   5  11   2         89.60         85.70         1.93 o                         
   6  11   2         28.38         26.18         1.38 o                         
   7  11   2         15.88         15.69         1.24 o                         
   0  12   2        392.56        413.20         6.12 o                         
   1  12   2        105.19        104.43         1.63 o                         
   2  12   2         55.35         54.10         1.22 o                         
   3  12   2         54.70         51.10         1.52 o                         
   4  12   2         36.29         34.50         1.44 o                         
   5  12   2         25.67         29.30         1.44 o                         
   6  12   2         20.96         23.45         1.41 o                         
   7  12   2         35.40         39.20         2.52 o                         
   1  13   2        212.91        214.92         2.90 o                         
   2  13   2         29.28         26.10         1.13 o                         
   3  13   2         90.94         86.98         1.89 o                         
   4  13   2         10.48          7.25         0.88 o                         
   5  13   2         13.69         13.27         1.08 o                         
   6  13   2         66.61         70.32         2.23 o                         
   0  14   2         89.89         96.90         4.38 o                         
   1  14   2         18.73         23.25         1.31 o                         
   2  14   2         33.86         34.05         1.50 o                         
   3  14   2         33.91         32.27         2.39 o                         
   4  14   2         31.22         34.25         1.65 o                         
   5  14   2         36.58         46.24         1.92 o                         
   1  15   2         43.04         46.59         2.18 o                         
   2  15   2         11.86         10.92         1.01 o                         
   3  15   2         10.62         10.27         1.31 o                         
   2   0   3       4815.11       5036.95        52.58 o                         
   4   0   3       6267.60       6524.88        49.75 o                         
   6   0   3         27.74         21.63         1.29 o                         
   8   0   3        312.16        361.73         4.44 o                         
  10   0   3          0.22         -0.99         1.70 o                         
   0   1   3       6394.07       6665.13        84.22 o                         
   1   1   3      11097.11      11367.55        87.99 o                         
   2   1   3       9024.02       9317.02        57.65 o                         
   3   1   3       2807.65       2990.74        17.85 o                         
   4   1   3        276.78        305.69         2.00 o                         
   5   1   3        319.24        345.19         2.21 o                         
   6   1   3         97.55         90.14         1.22 o                         
   7   1   3         88.54         79.89         1.48 o                         
   8   1   3         77.67         82.43         2.08 o                         
   9   1   3          9.74         10.76         1.04 o                         
  10   1   3         14.43          9.79         1.27 o                         
   1   2   3       2354.31       2296.10        36.47 o                         
   2   2   3       2379.95       2525.37        18.04 o                         
   3   2   3       3394.31       3457.09        19.32 o                         
   4   2   3        690.56        701.72         5.01 o                         
   5   2   3        225.43        234.42         1.70 o                         
   6   2   3        402.84        432.42         3.02 o                         
   7   2   3        477.58        454.11         3.65 o                         
   8   2   3        103.06        100.35         1.85 o                         
   9   2   3         24.10         28.93         1.57 o                         
  10   2   3          0.67         -1.09         1.09 o                         
   0   3   3       7539.83       7107.86       130.84 o                         
   1   3   3       4788.38       5121.59        41.86 o                         
   2   3   3        371.08        342.02         3.00 o                         
   3   3   3       1293.79       1358.49         8.13 o                         
   4   3   3        464.99        496.98         3.10 o                         
   5   3   3        107.82         98.32         0.99 o                         
   6   3   3         96.48         88.66         1.16 o                         
   7   3   3        194.42        186.93         2.01 o                         
   8   3   3          4.47          6.68         0.84 o                         
   9   3   3         74.37         74.99         2.14 o                         
  10   3   3          0.35         -1.05         1.05 o                         
   1   4   3       1074.73       1097.42         8.99 o                         
   2   4   3        508.03        525.45         3.96 o                         
   3   4   3        633.59        771.88         5.45 o                         
   4   4   3       1145.74       1273.01         8.08 o                         
   5   4   3        287.68        277.29         2.12 o                         
   6   4   3        272.61        266.47         2.77 o                         
   7   4   3         22.83         23.22         1.05 o                         
   8   4   3         36.95         31.12         1.78 o                         
   9   4   3         79.97         90.17         2.47 o                         
  10   4   3         12.77         11.60         1.31 o                         
   0   5   3        350.47        355.44         4.70 o                         
   1   5   3       1555.12       1678.35        10.84 o                         
   2   5   3       1265.00       1458.91         9.99 o                         
   3   5   3       1821.38       1799.85        15.78 o                         
   4   5   3        145.79        168.88         1.50 o                         
   5   5   3         97.84         86.21         1.78 o                         
   6   5   3        325.06        313.94         2.91 o                         
   7   5   3        405.91        454.13         3.99 o                         
   8   5   3         81.84         79.63         1.88 o                         
   9   5   3        142.91        144.77         3.19 o                         
  10   5   3         40.21         42.95         2.65 o                         
   1   6   3        488.81        584.12         5.89 o                         
   2   6   3        485.64        515.18         3.55 o                         
   3   6   3         91.39         93.27         0.87 o                         
   4   6   3         13.96          7.98         0.44 o                         
   5   6   3          7.55         10.15         0.59 o                         
   6   6   3        130.94        134.03         1.85 o                         
   7   6   3         91.58         86.82         1.70 o                         
   8   6   3         11.96         12.55         0.90 o                         
   9   6   3        118.26        118.73         3.45 o                         
   0   7   3        345.55        355.73         4.21 o                         
   1   7   3         94.47        109.28         1.78 o                         
   2   7   3        884.86        920.77         5.90 o                         
   3   7   3        253.21        269.67         2.08 o                         
   4   7   3         44.75         47.63         0.83 o                         
   5   7   3        418.03        438.27         3.92 o                         
   6   7   3        127.21        122.66         1.82 o                         
   7   7   3         74.24         74.00         1.74 o                         
   8   7   3        120.06        119.48         2.27 o                         
   9   7   3         13.60         14.69         1.58 o                         
   1   8   3        207.18        187.64         2.04 o                         
   2   8   3        913.20        913.17         7.30 o                         
   3   8   3        111.92         95.43         1.11 o                         
   4   8   3        243.73        228.62         2.20 o                         
   5   8   3        167.95        173.72         2.21 o                         
   6   8   3         33.26         30.79         1.37 o                         
   7   8   3          8.53          8.16         0.90 o                         
   8   8   3         62.94         56.46         2.00 o                         
   9   8   3          0.74         -0.18         1.37 o                         
   0   9   3        556.47        556.30         6.46 o                         
   1   9   3        160.57        171.55         1.99 o                         
   2   9   3         33.27         33.36         0.83 o                         
   3   9   3        157.59        151.18         1.63 o                         
   4   9   3        124.61        121.99         1.51 o                         
   5   9   3        144.67        145.68         2.12 o                         
   6   9   3         14.06         17.68         1.14 o                         
   7   9   3         44.93         44.17         1.82 o                         
   8   9   3          5.90          5.00         1.24 o                         
   1  10   3        288.50        274.56         2.90 o                         
   2  10   3        371.57        367.52         3.24 o                         
   3  10   3        471.09        477.66         3.93 o                         
   4  10   3        349.50        356.26         3.45 o                         
   5  10   3         35.55         28.39         1.27 o                         
   6  10   3         57.00         51.18         1.76 o                         
   7  10   3          0.27         -0.17         0.93 o                         
   8  10   3          1.70          3.35         1.18 o                         
   0  11   3        312.71        312.87         4.02 o                         
   1  11   3        193.09        181.49         2.22 o                         
   2  11   3        303.23        285.93         2.72 o                         
   3  11   3         59.85         61.81         1.27 o                         
   4  11   3        129.06        122.62         2.11 o                         
   5  11   3         30.51         32.20         1.55 o                         
   6  11   3         15.39         13.72         1.09 o                         
   7  11   3          7.84         11.40         1.15 o                         
   1  12   3         11.51         15.43         0.87 o                         
   2  12   3         36.30         39.38         1.16 o                         
   3  12   3         41.38         44.38         1.23 o                         
   4  12   3         33.23         30.05         1.35 o                         
   5  12   3         55.24         51.91         1.79 o                         
   6  12   3         42.35         45.74         1.87 o                         
   7  12   3         12.16          9.27         1.31 o                         
   0  13   3         49.62         64.34         2.11 o                         
   1  13   3         52.74         59.22         1.89 o                         
   2  13   3          0.44          0.58         0.75 o                         
   3  13   3          9.20         10.05         1.02 o                         
   4  13   3          5.60          7.71         0.88 o                         
   5  13   3         54.72         65.39         1.96 o                         
   6  13   3         13.06         15.08         1.29 o                         
   1  14   3          5.80          6.80         1.02 o                         
   2  14   3         30.66         32.21         1.39 o                         
   3  14   3         54.75         59.30         1.71 o                         
   4  14   3         88.10         97.59         2.14 o                         
   5  14   3         38.02         39.08         3.08 o                         
   0  15   3         26.58         27.41         3.04 o                         
   1  15   3         23.35         28.68         1.64 o                         
   2  15   3          2.96          2.11         1.41 o                         
   3  15   3         12.17         13.61         1.65 o                         
   0   0   4       1309.88       1301.72        27.17 o                         
   2   0   4      12367.51      12576.68       110.34 o                         
   4   0   4       1132.95       1351.24        11.14 o                         
   6   0   4       1025.70        942.13         8.69 o                         
   8   0   4        319.59        318.19         4.54 o                         
  10   0   4         52.55         56.06         3.62 o                         
   1   1   4      14297.56      14816.12       102.36 o                         
   2   1   4       7265.24       7831.38        54.60 o                         
   3   1   4         38.36         39.42         0.49 o                         
   4   1   4       1154.38       1307.60         7.62 o                         
   5   1   4        224.14        242.15         1.74 o                         
   6   1   4        126.51        117.21         1.14 o                         
   7   1   4        328.94        308.10         2.66 o                         
   8   1   4          7.87          9.17         0.84 o                         
   9   1   4         17.04         18.25         1.14 o                         
  10   1   4          5.37          2.03         1.31 o                         
   0   2   4      21118.93      21107.66       296.84 o                         
   1   2   4        699.86        651.90         5.43 o                         
   2   2   4       3424.26       3416.83        27.70 o                         
   3   2   4       1239.64       1262.38         7.86 o                         
   4   2   4        501.91        553.45         3.55 o                         
   5   2   4        142.22        131.80         1.14 o                         
   6   2   4         85.77         84.50         1.08 o                         
   7   2   4        117.57        120.89         1.94 o                         
   8   2   4         16.11         12.99         0.88 o                         
   9   2   4         53.64         51.95         2.08 o                         
  10   2   4          5.48          1.66         1.17 o                         
   1   3   4       5148.82       5226.62        50.16 o                         
   2   3   4       4391.54       4623.13        37.50 o                         
   3   3   4        722.62        696.17         4.31 o                         
   4   3   4        307.89        316.86         2.12 o                         
   5   3   4          0.55          0.13         0.28 o                         
   6   3   4        153.17        166.95         1.72 o                         
   7   3   4        302.42        275.92         2.72 o                         
   8   3   4        142.62        148.72         2.23 o                         
   9   3   4         11.02         16.81         1.16 o                         
  10   3   4          7.37          7.31         1.35 o                         
   0   4   4       8645.02       9334.19        82.60 o                         
   1   4   4        718.41        797.25         6.97 o                         
   2   4   4        241.92        271.79         2.28 o                         
   3   4   4        410.96        442.22         3.25 o                         
   4   4   4         89.82         80.02         0.82 o                         
   5   4   4         61.99         61.38         0.78 o                         
   6   4   4          2.84          0.69         0.59 o                         
   7   4   4        333.47        338.52         3.17 o                         
   8   4   4         31.21         35.24         1.49 o                         
   9   4   4         71.85         83.36         3.01 o                         
  10   4   4         19.16         19.74         1.64 o                         
   1   5   4       4610.83       4761.69        37.74 o                         
   2   5   4       1683.72       1870.74        14.43 o                         
   3   5   4        188.46        187.64         1.66 o                         
   4   5   4         82.18         71.86         0.97 o                         
   5   5   4        114.57        115.35         1.40 o                         
   6   5   4         85.82         86.78         1.41 o                         
   7   5   4        241.92        258.82         2.70 o                         
   8   5   4         47.04         51.78         1.78 o                         
   9   5   4         67.35         78.39         2.33 o                         
  10   5   4         37.94         43.92         2.58 o                         
   0   6   4        752.80        725.90        12.05 o                         
   1   6   4        506.91        596.94         5.18 o                         
   2   6   4        521.96        552.72         4.18 o                         
   3   6   4         87.19         86.53         0.93 o                         
   4   6   4        250.51        244.41         2.19 o                         
   5   6   4        553.38        516.64         4.53 o                         
   6   6   4        154.25        139.27         1.91 o                         
   7   6   4        413.73        415.66         4.03 o                         
   8   6   4         25.92         27.83         1.42 o                         
   9   6   4         66.74         71.24         3.10 o                         
   1   7   4        851.74        788.77         5.87 o                         
   2   7   4        393.56        393.05         3.58 o                         
   3   7   4        166.83        172.57         2.63 o                         
   4   7   4         65.61         54.92         0.98 o                         
   5   7   4         69.46         71.93         1.45 o                         
   6   7   4         35.27         39.69         1.32 o                         
   7   7   4         10.93          8.88         0.89 o                         
   8   7   4          9.42         14.37         1.14 o                         
   9   7   4          7.24          7.50         1.32 o                         
   0   8   4        968.43        959.85        10.72 o                         
   1   8   4          7.99          7.85         0.46 o                         
   2   8   4        205.31        194.06         1.89 o                         
   3   8   4        207.82        198.98         1.92 o                         
   4   8   4        141.62        126.41         1.52 o                         
   5   8   4        166.92        184.75         2.37 o                         
   6   8   4         91.61         87.45         1.79 o                         
   7   8   4         46.72         50.07         1.65 o                         
   8   8   4          8.43          8.52         1.13 o                         
   9   8   4         18.25         15.74         1.61 o                         
   1   9   4        322.04        297.50         2.67 o                         
   2   9   4        161.87        166.81         1.62 o                         
   3   9   4         60.43         67.25         1.27 o                         
   4   9   4         15.89         17.24         1.10 o                         
   5   9   4         38.28         43.59         1.43 o                         
   6   9   4         88.65         80.55         1.78 o                         
   7   9   4         28.04         27.11         1.87 o                         
   8   9   4          0.64         -1.00         1.03 o                         
   0  10   4         14.22         10.28         1.44 o                         
   1  10   4        200.32        194.19         1.94 o                         
   2  10   4        711.79        686.58         4.90 o                         
   3  10   4         92.19        102.53         1.73 o                         
   4  10   4        473.42        493.38         5.77 o                         
   5  10   4         53.39         50.30         1.53 o                         
   6  10   4          7.06          6.64         0.95 o                         
   7  10   4         10.29          8.74         1.09 o                         
   8  10   4          1.44          1.35         1.22 o                         
   1  11   4        377.79        353.23         3.09 o                         
   2  11   4         46.53         45.12         1.03 o                         
   3  11   4         74.38         80.32         1.43 o                         
   4  11   4         31.39         27.19         1.31 o                         
   5  11   4        140.30        127.26         2.29 o                         
   6  11   4         30.16         33.04         1.76 o                         
   7  11   4         19.33         17.51         1.37 o                         
   0  12   4         99.15        105.95         1.97 o                         
   1  12   4        100.39         99.42         1.49 o                         
   2  12   4        118.78        123.07         1.58 o                         
   3  12   4         53.59         51.45         1.42 o                         
   4  12   4         35.38         30.17         1.39 o                         
   5  12   4         27.10         29.84         1.49 o                         
   6  12   4         11.41         12.67         1.16 o                         
   1  13   4          8.55          8.03         0.77 o                         
   2  13   4          9.88          7.79         0.70 o                         
   3  13   4         33.17         31.77         1.35 o                         
   4  13   4         75.35         79.38         1.88 o                         
   5  13   4          6.14          8.75         1.07 o                         
   6  13   4         19.37         17.09         1.37 o                         
   0  14   4         28.97         31.92         2.05 o                         
   1  14   4         25.17         29.08         1.79 o                         
   2  14   4         27.60         37.55         1.58 o                         
   3  14   4         56.23         66.17         1.98 o                         
   4  14   4         17.20         19.24         1.99 o                         
   1  15   4         57.88         72.74         2.34 o                         
   2  15   4         38.18         33.67         2.55 o                         
   3  15   4          6.30          3.45         1.12 o                         
   2   0   5       1571.51       1690.46        14.86 o                         
   4   0   5       1298.27       1138.19        10.20 o                         
   6   0   5       1261.68       1301.34        11.83 o                         
   8   0   5        182.51        143.12         3.04 o                         
  10   0   5          7.32          7.38         2.01 o                         
   0   1   5       5607.89       5751.34        87.85 o                         
   1   1   5       1229.42       1311.77        10.61 o                         
   2   1   5       4187.39       4261.85        29.16 o                         
   3   1   5        490.77        577.83         3.89 o                         
   4   1   5        665.22        721.31         5.82 o                         
   5   1   5        819.99        868.23         5.26 o                         
   6   1   5         26.50         18.88         0.61 o                         
   7   1   5         19.64         19.66         0.79 o                         
   8   1   5         10.33          9.21         1.00 o                         
   9   1   5         12.69         13.39         1.12 o                         
  10   1   5         40.11         29.23         1.86 o                         
   1   2   5       4105.09       4181.02        48.45 o                         
   2   2   5        146.25        136.55         1.46 o                         
   3   2   5       1886.74       2076.84        14.04 o                         
   4   2   5       1921.76       1935.97        12.11 o                         
   5   2   5         53.47         41.44         0.64 o                         
   6   2   5         74.01         66.56         0.99 o                         
   7   2   5        137.94        132.20         1.78 o                         
   8   2   5         16.08         10.21         0.88 o                         
   9   2   5          2.21          1.52         0.94 o                         
  10   2   5          7.67          2.92         1.21 o                         
   0   3   5        186.97        172.91         2.04 o                         
   1   3   5        235.99        277.02         2.92 o                         
   2   3   5       2198.83       2224.16        18.09 o                         
   3   3   5        218.50        188.07         1.59 o                         
   4   3   5        425.95        487.07         3.15 o                         
   5   3   5        303.32        298.46         2.06 o                         
   6   3   5         36.25         34.97         0.99 o                         
   7   3   5         76.56         72.07         1.44 o                         
   8   3   5         57.84         62.36         1.70 o                         
   9   3   5        241.27        238.58         4.70 o                         
  10   3   5         28.86         31.92         2.40 o                         
   1   4   5       2904.23       3117.43        29.41 o                         
   2   4   5         69.97         74.58         1.94 o                         
   3   4   5        396.21        417.58         3.25 o                         
   4   4   5        222.43        220.32         1.80 o                         
   5   4   5          6.20          4.05         0.46 o                         
   6   4   5        352.53        354.97         3.16 o                         
   7   4   5         92.88         98.92         1.58 o                         
   8   4   5         34.69         43.64         1.83 o                         
   9   4   5         63.61         73.93         2.30 o                         
  10   4   5          7.43         10.09         1.37 o                         
   0   5   5       1852.40       2112.30        39.97 o                         
   1   5   5       1365.18       1467.73        11.39 o                         
   2   5   5        692.17        715.51         6.61 o                         
   3   5   5        937.56        927.77         6.90 o                         
   4   5   5        487.91        453.23         3.47 o                         
   5   5   5        558.59        539.26         4.63 o                         
   6   5   5        160.41        157.93         1.86 o                         
   7   5   5        104.29         92.43         1.62 o                         
   8   5   5         27.89         33.32         1.58 o                         
   9   5   5         19.92         18.64         1.36 o                         
  10   5   5        116.35        127.01         3.36 o                         
   1   6   5        414.44        444.44         3.67 o                         
   2   6   5        909.56        920.81        12.93 o                         
   3   6   5         70.52         69.64         0.88 o                         
   4   6   5         59.73         71.11         1.00 o                         
   5   6   5        602.49        560.26         4.84 o                         
   6   6   5         53.58         56.28         1.37 o                         
   7   6   5         12.06         13.88         0.96 o                         
   8   6   5         24.21         31.47         1.90 o                         
   9   6   5        146.72        155.25         3.12 o                         
   0   7   5        479.87        483.59         5.08 o                         
   1   7   5         88.69         79.38         1.07 o                         
   2   7   5         14.97         12.04         0.64 o                         
   3   7   5        223.02        212.51         2.07 o                         
   4   7   5         55.25         45.26         1.05 o                         
   5   7   5        150.78        145.44         2.01 o                         
   6   7   5          5.70          3.82         0.76 o                         
   7   7   5         58.83         62.49         1.69 o                         
   8   7   5         15.16         14.11         1.08 o                         
   9   7   5         33.28         34.22         2.00 o                         
   1   8   5         20.68         19.08         0.66 o                         
   2   8   5         26.20         25.48         0.77 o                         
   3   8   5        387.84        399.97         3.34 o                         
   4   8   5        657.98        619.04         5.65 o                         
   5   8   5        274.55        260.81         2.95 o                         
   6   8   5         88.27         86.09         1.79 o                         
   7   8   5         15.53         15.69         1.03 o                         
   8   8   5         23.14         22.07         1.31 o                         
   9   8   5         32.64         28.89         1.93 o                         
   0   9   5        539.27        500.88         6.96 o                         
   1   9   5         95.75         89.48         1.32 o                         
   2   9   5        523.04        499.17         4.60 o                         
   3   9   5        487.68        485.76         3.97 o                         
   4   9   5        138.83        130.19         1.91 o                         
   5   9   5        211.07        212.57         2.65 o                         
   6   9   5         62.01         54.93         1.64 o                         
   7   9   5         16.85         14.35         1.44 o                         
   8   9   5          8.33          5.73         1.21 o                         
   1  10   5        146.23        135.63         1.81 o                         
   2  10   5        286.23        274.40         2.60 o                         
   3  10   5          9.52          7.16         0.69 o                         
   4  10   5        596.83        602.02         5.68 o                         
   5  10   5         90.99         99.42         1.96 o                         
   6  10   5         56.11         56.66         1.84 o                         
   7  10   5          0.25          0.48         0.98 o                         
   8  10   5         22.46         21.54         1.52 o                         
   0  11   5        213.48        198.93         3.63 o                         
   1  11   5         22.02         24.69         0.95 o                         
   2  11   5        234.29        215.36         2.08 o                         
   3  11   5        412.13        403.15         4.05 o                         
   4  11   5        119.41        106.77         2.01 o                         
   5  11   5         87.64         87.72         2.01 o                         
   6  11   5         11.74         10.81         1.07 o                         
   7  11   5          5.02          6.13         1.12 o                         
   1  12   5         53.88         53.42         1.20 o                         
   2  12   5         73.00         80.47         1.42 o                         
   3  12   5         37.42         34.85         1.38 o                         
   4  12   5         56.04         58.89         1.75 o                         
   5  12   5         26.62         34.69         1.63 o                         
   6  12   5         18.03         15.58         1.22 o                         
   0  13   5          1.22          2.97         1.06 o                         
   1  13   5         30.42         32.53         1.42 o                         
   2  13   5         24.54         23.68         1.15 o                         
   3  13   5        103.31        106.02         1.94 o                         
   4  13   5         35.92         36.94         1.57 o                         
   5  13   5          8.34         10.16         1.09 o                         
   1  14   5         52.04         47.50         1.70 o                         
   2  14   5         79.65         82.33         2.60 o                         
   3  14   5         73.01         74.24         2.11 o                         
   4  14   5         28.02         31.63         2.22 o                         
   0  15   5         74.94         77.43         3.27 o                         
   1  15   5         40.29         56.62         2.17 o                         
   2  15   5          4.15          3.19         1.06 o                         
   3  15   5         46.78         49.39         2.22 o                         
   0   0   6       7849.96       7751.39       169.15 o                         
   2   0   6        909.59        866.94         8.50 o                         
   4   0   6       3215.65       3275.51        26.54 o                         
   6   0   6         18.57         27.39         1.09 o                         
   8   0   6        109.76        117.62         2.60 o                         
  10   0   6         17.78         21.60         2.40 o                         
   1   1   6       1041.26       1056.96         8.59 o                         
   2   1   6        606.20        652.18         4.81 o                         
   3   1   6       2387.37       2469.83        16.76 o                         
   4   1   6       3373.40       3413.30        27.06 o                         
   5   1   6        573.63        566.91         3.61 o                         
   6   1   6        170.52        173.32         1.77 o                         
   7   1   6        195.39        180.91         1.98 o                         
   8   1   6         48.04         47.35         1.60 o                         
   9   1   6         61.30         56.64         2.05 o                         
  10   1   6         25.65         23.35         1.72 o                         
   0   2   6        885.59        861.60        10.75 o                         
   1   2   6        622.52        648.69         7.14 o                         
   2   2   6        473.36        482.22         4.10 o                         
   3   2   6        588.23        580.25         4.38 o                         
   4   2   6         30.88         37.53         0.66 o                         
   5   2   6        350.16        305.06         2.12 o                         
   6   2   6         89.94         93.01         1.23 o                         
   7   2   6          7.43          8.71         0.73 o                         
   8   2   6         52.09         49.63         1.63 o                         
   9   2   6         22.11         24.88         1.71 o                         
  10   2   6          5.69          4.57         2.27 o                         
   1   3   6       1904.17       2008.54        21.22 o                         
   2   3   6        531.27        585.05         4.63 o                         
   3   3   6        579.60        619.37         4.52 o                         
   4   3   6        365.35        358.46         2.67 o                         
   5   3   6         21.65         22.65         0.63 o                         
   6   3   6          5.30          5.88         0.64 o                         
   7   3   6        230.25        235.16         2.63 o                         
   8   3   6         95.67         82.74         1.94 o                         
   9   3   6         37.78         43.90         2.07 o                         
  10   3   6         26.97         25.72         1.69 o                         
   0   4   6       1107.56       1124.40        12.13 o                         
   1   4   6       2149.95       2355.19        22.40 o                         
   2   4   6        635.80        625.31         5.82 o                         
   3   4   6        768.48        767.28         6.53 o                         
   4   4   6        192.70        189.67         1.81 o                         
   5   4   6        306.13        289.28         2.60 o                         
   6   4   6         85.44         77.92         1.32 o                         
   7   4   6        107.34        108.10         1.71 o                         
   8   4   6         48.03         47.18         2.31 o                         
   9   4   6          9.93         10.64         1.25 o                         
  10   4   6         11.66         13.17         1.46 o                         
   1   5   6       1784.19       1758.76        18.88 o                         
   2   5   6         88.54         93.75         1.42 o                         
   3   5   6         48.98         57.72         0.93 o                         
   4   5   6         93.30         98.71         1.23 o                         
   5   5   6        200.76        216.61         2.31 o                         
   6   5   6         62.63         54.26         1.24 o                         
   7   5   6         73.19         74.98         2.33 o                         
   8   5   6         25.09         21.28         1.24 o                         
   9   5   6         26.68         23.46         1.58 o                         
   0   6   6       3026.92       3038.86        32.08 o                         
   1   6   6        148.63        142.02         1.57 o                         
   2   6   6        664.86        662.33         6.58 o                         
   3   6   6          8.85          8.32         0.83 o                         
   4   6   6        129.48        127.39         1.51 o                         
   5   6   6        192.52        193.39         2.28 o                         
   6   6   6        296.09        286.17         3.21 o                         
   7   6   6        342.70        363.06         3.95 o                         
   8   6   6         18.27         18.55         1.30 o                         
   9   6   6          1.94          1.11         1.24 o                         
   1   7   6        527.79        528.82         5.30 o                         
   2   7   6        171.38        174.08         2.06 o                         
   3   7   6        666.85        683.27         9.14 o                         
   4   7   6        321.09        327.16         3.33 o                         
   5   7   6         74.30         59.17         1.71 o                         
   6   7   6        269.18        268.90         3.12 o                         
   7   7   6         13.17         12.82         0.95 o                         
   8   7   6         11.50          7.28         1.16 o                         
   9   7   6          3.75          1.14         1.29 o                         
   0   8   6        804.29        739.58         9.80 o                         
   1   8   6         18.85         22.58         0.99 o                         
   2   8   6         58.68         46.85         1.18 o                         
   3   8   6         60.42         56.93         1.06 o                         
   4   8   6        170.22        164.33         2.13 o                         
   5   8   6        188.93        161.95         2.22 o                         
   6   8   6         35.80         28.91         1.36 o                         
   7   8   6          6.76          7.26         0.92 o                         
   8   8   6         14.98         14.36         1.20 o                         
   9   8   6          1.88          0.20         1.39 o                         
   1   9   6        756.66        739.71         6.64 o                         
   2   9   6        190.02        192.54         2.40 o                         
   3   9   6        331.34        331.88         4.01 o                         
   4   9   6        247.87        257.80         2.91 o                         
   5   9   6        228.37        206.16         2.64 o                         
   6   9   6         70.98         65.15         1.77 o                         
   7   9   6         16.88         17.07         1.18 o                         
   8   9   6         29.77         27.99         2.02 o                         
   0  10   6        317.24        302.47         4.11 o                         
   1  10   6        140.94        130.11         1.79 o                         
   2  10   6          2.38          1.99         0.80 o                         
   3  10   6         38.22         37.11         2.05 o                         
   4  10   6        174.48        179.44         2.56 o                         
   5  10   6         48.47         52.47         1.74 o                         
   6  10   6          9.81          9.64         1.05 o                         
   7  10   6         33.82         34.73         2.25 o                         
   8  10   6         17.37         19.36         1.50 o                         
   1  11   6         68.01         67.35         1.49 o                         
   2  11   6         37.72         36.52         1.12 o                         
   3  11   6        176.93        187.71         2.43 o                         
   4  11   6        228.91        228.43         3.02 o                         
   5  11   6         27.13         26.74         2.17 o                         
   6  11   6         38.40         35.16         1.72 o                         
   7  11   6          3.90          4.13         1.22 o                         
   0  12   6         97.25         97.84         2.66 o                         
   1  12   6         47.66         44.91         1.54 o                         
   2  12   6         50.24         44.97         1.39 o                         
   3  12   6        143.21        135.08         2.12 o                         
   4  12   6         33.13         30.51         1.47 o                         
   5  12   6         30.10         28.06         1.88 o                         
   6  12   6          2.53          2.52         1.05 o                         
   1  13   6        114.07        115.83         2.20 o                         
   2  13   6         46.40         47.71         1.83 o                         
   3  13   6         35.79         40.01         1.55 o                         
   4  13   6         27.14         26.24         1.33 o                         
   5  13   6          4.18          2.06         1.03 o                         
   0  14   6        120.88        135.24         3.47 o                         
   1  14   6         63.79         63.56         1.93 o                         
   2  14   6          9.29         10.32         1.21 o                         
   3  14   6         36.30         40.27         1.78 o                         
   4  14   6         39.61         46.44         2.39 o                         
   1  15   6         90.75        109.93         2.38 o                         
   2  15   6          9.14         11.37         1.18 o                         
   2   0   7        786.74        727.84         8.05 o                         
   4   0   7       1008.40       1147.85         9.57 o                         
   6   0   7        778.77        779.02         9.09 o                         
   8   0   7        400.12        379.13         7.51 o                         
  10   0   7         52.73         46.88         5.48 o                         
   0   1   7       1697.48       1677.79        20.62 o                         
   1   1   7       1398.45       1456.62        12.70 o                         
   2   1   7       2534.70       2602.43        25.23 o                         
   3   1   7       5532.38       5907.96        42.33 o                         
   4   1   7        446.72        437.15         4.29 o                         
   5   1   7        199.71        193.01         1.60 o                         
   6   1   7        665.24        653.92         5.10 o                         
   7   1   7        136.96        138.30         1.98 o                         
   8   1   7         68.86         62.62         1.73 o                         
   9   1   7         30.84         31.18         1.96 o                         
  10   1   7         12.91         13.72         1.69 o                         
   1   2   7        660.46        708.74         6.87 o                         
   2   2   7       1386.82       1440.66        19.18 o                         
   3   2   7        840.32        992.59        10.18 o                         
   4   2   7        218.74        228.50         1.95 o                         
   5   2   7         39.69         30.04         0.72 o                         
   6   2   7        110.51        100.23         1.27 o                         
   7   2   7          8.82          6.66         0.74 o                         
   8   2   7         44.69         40.07         1.58 o                         
   9   2   7         23.98         22.63         1.24 o                         
  10   2   7         14.43         12.47         1.85 o                         
   0   3   7        183.65        180.92         3.14 o                         
   1   3   7       1029.77       1080.48        10.42 o                         
   2   3   7       1188.90       1223.39        10.85 o                         
   3   3   7        248.50        235.81         2.17 o                         
   4   3   7        405.98        405.68         3.14 o                         
   5   3   7        448.48        402.32         3.37 o                         
   6   3   7        184.27        167.82         1.87 o                         
   7   3   7        156.92        155.77         2.14 o                         
   8   3   7         19.20         15.43         1.05 o                         
   9   3   7         18.87         20.33         2.01 o                         
  10   3   7         20.86         24.75         1.86 o                         
   1   4   7       1244.07       1273.65        12.26 o                         
   2   4   7       2577.17       2645.24        22.80 o                         
   3   4   7        228.98        240.25         2.36 o                         
   4   4   7        680.03        728.82         5.87 o                         
   5   4   7         27.82         24.85         0.88 o                         
   6   4   7        360.81        365.92         3.27 o                         
   7   4   7         42.39         37.62         1.28 o                         
   8   4   7         28.31         32.25         2.11 o                         
   9   4   7         51.67         45.21         2.86 o                         
  10   4   7         76.92         75.57         3.79 o                         
   0   5   7        959.03       1087.78        11.90 o                         
   1   5   7       1034.75       1182.19        11.61 o                         
   2   5   7        432.66        442.41         4.33 o                         
   3   5   7       1596.28       1582.78        14.07 o                         
   4   5   7         47.81         52.45         0.96 o                         
   5   5   7        669.97        650.27         5.95 o                         
   6   5   7        277.96        272.74         3.07 o                         
   7   5   7        100.68        104.33         1.81 o                         
   8   5   7         16.12         14.43         1.25 o                         
   9   5   7         43.24         49.68         3.57 o                         
   1   6   7        856.90        946.57         9.55 o                         
   2   6   7         21.20         20.36         0.87 o                         
   3   6   7        534.28        531.32         8.74 o                         
   4   6   7        473.93        476.20         4.83 o                         
   5   6   7        215.39        211.89         2.54 o                         
   6   6   7        223.50        244.02         2.91 o                         
   7   6   7          8.20          8.89         0.90 o                         
   8   6   7         18.02         21.27         1.34 o                         
   9   6   7         36.20         30.74         2.31 o                         
   0   7   7        405.82        387.55        16.64 o                         
   1   7   7         69.59         60.73         1.02 o                         
   2   7   7        336.84        371.21         4.11 o                         
   3   7   7         86.58         77.79         1.38 o                         
   4   7   7         88.94         84.87         1.93 o                         
   5   7   7         79.34         65.42         2.06 o                         
   6   7   7         89.90         89.40         1.81 o                         
   7   7   7         33.59         27.29         1.46 o                         
   8   7   7          0.24         -1.35         1.35 o                         
   9   7   7         14.08         13.20         1.85 o                         
   1   8   7        257.71        253.65         4.59 o                         
   2   8   7        434.53        419.02         6.31 o                         
   3   8   7         97.12        103.15         1.71 o                         
   4   8   7          0.94          1.81         0.73 o                         
   5   8   7          3.90          4.35         0.76 o                         
   6   8   7          0.87          0.95         0.77 o                         
   7   8   7         37.69         39.19         1.72 o                         
   8   8   7          1.25         -0.04         1.06 o                         
   0   9   7        510.84        463.10         5.74 o                         
   1   9   7          4.35          2.71         0.56 o                         
   2   9   7        508.68        501.09         5.06 o                         
   3   9   7        300.27        296.34         3.39 o                         
   4   9   7          6.00          4.30         0.73 o                         
   5   9   7         72.25         79.75         1.73 o                         
   6   9   7          6.02          6.15         0.95 o                         
   7   9   7         62.71         64.78         2.24 o                         
   8   9   7          1.81          0.95         1.19 o                         
   1  10   7          3.42          3.89         0.64 o                         
   2  10   7        417.40        393.73         4.19 o                         
   3  10   7         25.31         19.94         1.53 o                         
   4  10   7         68.52         76.22         2.03 o                         
   5  10   7          1.06          1.35         0.87 o                         
   6  10   7         45.91         57.86         1.94 o                         
   7  10   7         12.24         12.70         1.21 o                         
   0  11   7         51.01         54.46         2.23 o                         
   1  11   7          1.47          0.87         0.73 o                         
   2  11   7         14.69         12.16         1.19 o                         
   3  11   7          5.36          9.29         0.88 o                         
   4  11   7        169.08        174.83         2.64 o                         
   5  11   7         93.98        100.63         2.16 o                         
   6  11   7         26.26         24.92         1.54 o                         
   7  11   7         22.84         21.46         1.47 o                         
   1  12   7         98.28         95.34         2.11 o                         
   2  12   7          7.94          7.63         0.93 o                         
   3  12   7        102.52        107.29         1.96 o                         
   4  12   7         84.76         85.71         2.04 o                         
   5  12   7          9.22          8.89         1.06 o                         
   6  12   7         24.09         24.05         1.57 o                         
   0  13   7         81.35         81.39         2.82 o                         
   1  13   7         17.40         20.71         1.30 o                         
   2  13   7         73.75         64.63         2.04 o                         
   3  13   7          7.77         11.24         1.03 o                         
   4  13   7         14.87         14.55         1.10 o                         
   5  13   7          5.22          5.00         1.15 o                         
   1  14   7         27.36         32.35         2.30 o                         
   2  14   7         20.98         24.59         2.06 o                         
   3  14   7          2.27          3.61         1.09 o                         
   4  14   7         12.38         15.80         1.31 o                         
   0  15   7         93.19         94.51         3.40 o                         
   1  15   7         76.29         88.25         2.27 o                         
   2  15   7         13.39         13.14         1.32 o                         
   0   0   8       2350.10       2532.01        52.81 o                         
   2   0   8       1270.11       1231.57        13.28 o                         
   4   0   8       1885.63       1985.05        17.41 o                         
   6   0   8        194.02        198.72         3.05 o                         
   8   0   8        129.00        125.92         6.79 o                         
  10   0   8          3.57          8.08         2.24 o                         
   1   1   8       2914.79       2838.03        53.33 o                         
   2   1   8       2909.15       3224.48        24.46 o                         
   3   1   8       1617.94       1577.81        10.85 o                         
   4   1   8        223.21        205.58         1.60 o                         
   5   1   8        153.24        168.40         1.58 o                         
   6   1   8         30.36         37.80         1.06 o                         
   7   1   8        287.28        259.59         3.16 o                         
   8   1   8         10.21         10.21         0.97 o                         
   9   1   8          1.65         -0.16         1.15 o                         
  10   1   8         36.03         34.04         2.60 o                         
   0   2   8        178.80        156.11        12.60 o                         
   1   2   8        335.42        352.03         3.29 o                         
   2   2   8        532.03        600.52         5.13 o                         
   3   2   8       1021.31       1055.61         7.74 o                         
   4   2   8        201.53        186.52         2.04 o                         
   5   2   8         97.12        107.01         1.28 o                         
   6   2   8         55.50         46.77         1.13 o                         
   7   2   8         26.63         24.52         1.32 o                         
   8   2   8         10.81         11.86         0.99 o                         
   9   2   8          8.03         12.26         1.39 o                         
  10   2   8          0.98         -0.50         1.67 o                         
   1   3   8       1404.85       1421.34        13.75 o                         
   2   3   8        364.10        375.24         4.03 o                         
   3   3   8        106.78        106.30         1.37 o                         
   4   3   8         72.03         81.56         1.09 o                         
   5   3   8        572.75        583.28         4.95 o                         
   6   3   8        148.93        147.74         1.76 o                         
   7   3   8         59.16         55.91         1.49 o                         
   8   3   8         66.81         72.41         2.29 o                         
   9   3   8         16.93         13.18         1.29 o                         
  10   3   8         18.04         18.22         2.02 o                         
   0   4   8       3995.02       3926.54        66.73 o                         
   1   4   8        100.17         95.18         1.43 o                         
   2   4   8       2499.18       2495.81        23.86 o                         
   3   4   8         84.24         89.46         1.54 o                         
   4   4   8         98.42        107.00         1.40 o                         
   5   4   8        206.24        217.48         2.44 o                         
   6   4   8         50.30         41.43         1.16 o                         
   7   4   8         32.16         30.87         2.22 o                         
   8   4   8         39.25         31.36         1.67 o                         
   9   4   8          4.06          4.13         1.18 o                         
   1   5   8       1327.82       1366.12        13.36 o                         
   2   5   8        659.88        665.37         6.24 o                         
   3   5   8       1373.98       1407.32        12.53 o                         
   4   5   8        111.08        100.12         1.76 o                         
   5   5   8        830.56        801.59         7.72 o                         
   6   5   8        310.61        290.22         3.23 o                         
   7   5   8         27.22         16.81         0.96 o                         
   8   5   8         24.96         21.66         1.34 o                         
   9   5   8         15.23         15.95         1.38 o                         
   0   6   8        814.57        783.61        22.03 o                         
   1   6   8        523.25        565.62         6.07 o                         
   2   6   8        623.53        581.23         7.29 o                         
   3   6   8        162.76        164.76         2.13 o                         
   4   6   8        113.54        103.78         1.78 o                         
   5   6   8        460.43        440.10         4.36 o                         
   6   6   8        110.40         98.43         1.86 o                         
   7   6   8         41.11         36.88         1.54 o                         
   8   6   8          3.71          3.07         1.10 o                         
   9   6   8          8.52          7.02         1.52 o                         
   1   7   8        240.22        223.76         2.96 o                         
   2   7   8        241.08        225.96         3.08 o                         
   3   7   8         21.80         20.82         0.92 o                         
   4   7   8        274.19        276.79         3.28 o                         
   5   7   8          8.99          9.04         0.82 o                         
   6   7   8         40.01         33.07         1.44 o                         
   7   7   8         26.71         18.97         1.07 o                         
   8   7   8          2.30          0.01         1.14 o                         
   9   7   8         52.90         48.83         2.98 o                         
   0   8   8        501.05        468.26        12.90 o                         
   1   8   8          8.76          7.43         0.59 o                         
   2   8   8        799.38        763.78        16.38 o                         
   3   8   8         85.52         79.12         1.55 o                         
   4   8   8         68.77         65.40         1.73 o                         
   5   8   8         53.64         59.83         1.57 o                         
   6   8   8         87.08         82.47         1.82 o                         
   7   8   8         51.97         57.03         1.98 o                         
   8   8   8         11.17          8.51         1.28 o                         
   1   9   8        463.50        433.60         4.17 o                         
   2   9   8         25.99         20.93         1.55 o                         
   3   9   8        349.45        345.70         3.84 o                         
   4   9   8         48.62         55.04         1.50 o                         
   5   9   8         52.90         60.89         1.65 o                         
   6   9   8         76.04         85.82         2.09 o                         
   7   9   8         36.01         37.50         1.93 o                         
   8   9   8          5.55          3.24         1.27 o                         
   0  10   8        379.85        339.08         5.49 o                         
   1  10   8         70.34         62.10         1.58 o                         
   2  10   8         29.41         37.50         1.42 o                         
   3  10   8         44.28         35.89         2.20 o                         
   4  10   8         98.54         86.90         1.77 o                         
   5  10   8          0.69          1.26         0.89 o                         
   6  10   8         12.24         14.21         1.16 o                         
   7  10   8         16.69         19.02         1.31 o                         
   1  11   8        187.25        186.25         2.66 o                         
   2  11   8          3.59          3.34         0.92 o                         
   3  11   8         14.96         11.04         0.89 o                         
   4  11   8        103.48        113.57         2.19 o                         
   5  11   8         11.19         11.54         1.06 o                         
   6  11   8         66.04         68.64         2.14 o                         
   7  11   8         24.57         22.50         1.54 o                         
   0  12   8        130.35        119.57         3.12 o                         
   1  12   8         27.60         29.03         1.44 o                         
   2  12   8         73.28         66.11         1.97 o                         
   3  12   8         13.97         13.66         1.13 o                         
   4  12   8          9.86         13.76         1.07 o                         
   5  12   8         73.38         77.82         2.12 o                         
   6  12   8         41.40         41.66         2.20 o                         
   1  13   8         73.74         76.99         2.02 o                         
   2  13   8         22.22         17.01         1.24 o                         
   3  13   8         17.95         14.40         1.23 o                         
   4  13   8         12.90         16.07         1.28 o                         
   5  13   8         12.23         10.39         1.25 o                         
   0  14   8        153.02        174.05         4.09 o                         
   1  14   8         38.08         39.71         2.19 o                         
   2  14   8         73.15         75.60         2.43 o                         
   3  14   8         26.97         27.77         2.46 o                         
   1  15   8         11.04         14.60         1.28 o                         
   2   0   9        742.66        771.10        20.00 o                         
   4   0   9        680.61        599.79         5.62 o                         
   6   0   9        254.96        260.57         3.71 o                         
   8   0   9         75.87         68.16         3.25 o                         
  10   0   9         74.29         82.17         6.35 o                         
   0   1   9        132.68        153.55         3.02 o                         
   1   1   9        241.25        242.88         2.52 o                         
   2   1   9         92.25        105.15         1.48 o                         
   3   1   9        348.49        320.04         3.54 o                         
   4   1   9        175.89        164.59         1.46 o                         
   5   1   9       1456.37       1448.99        10.54 o                         
   6   1   9        301.61        270.28         2.70 o                         
   7   1   9         87.22         91.44         1.82 o                         
   8   1   9        100.20         86.39         2.33 o                         
   9   1   9          1.49          0.89         1.47 o                         
  10   1   9          0.48         -0.41         1.71 o                         
   1   2   9        181.29        159.70         2.04 o                         
   2   2   9       1061.88       1109.69         9.23 o                         
   3   2   9        333.08        324.56         2.65 o                         
   4   2   9         37.53         32.66         0.89 o                         
   5   2   9         95.75         80.78         1.14 o                         
   6   2   9        351.01        316.55         3.12 o                         
   7   2   9         16.37         16.66         0.94 o                         
   8   2   9         60.86         53.24         1.92 o                         
   9   2   9         63.83         72.56         3.68 o                         
  10   2   9         47.96         50.25         4.17 o                         
   0   3   9        249.61        201.08         2.77 o                         
   1   3   9       1289.65       1411.86        13.48 o                         
   2   3   9        599.82        572.95         5.91 o                         
   3   3   9       1004.33       1020.32         8.01 o                         
   4   3   9         70.08         60.83         1.17 o                         
   5   3   9         53.43         53.68         1.56 o                         
   6   3   9         17.54         13.82         0.68 o                         
   7   3   9         16.70         15.78         1.09 o                         
   8   3   9          8.26          8.81         1.07 o                         
   9   3   9         14.15         14.34         1.32 o                         
   1   4   9        204.17        207.76         2.50 o                         
   2   4   9        857.41        932.15         9.21 o                         
   3   4   9        776.57        757.02         7.03 o                         
   4   4   9        492.28        476.45         5.65 o                         
   5   4   9        915.94        904.82         8.54 o                         
   6   4   9         68.06         69.65         1.43 o                         
   7   4   9          9.15          8.04         1.01 o                         
   8   4   9         24.36         27.58         1.79 o                         
   9   4   9         10.90         11.44         1.33 o                         
   0   5   9         49.94         65.31         1.70 o                         
   1   5   9        123.95        116.02         1.68 o                         
   2   5   9        326.81        328.89         3.72 o                         
   3   5   9        562.84        537.58         5.26 o                         
   4   5   9         13.97         13.33         0.78 o                         
   5   5   9        100.70        113.82         1.98 o                         
   6   5   9         48.14         43.84         1.42 o                         
   7   5   9         11.53         12.46         1.07 o                         
   8   5   9          8.59          3.63         1.25 o                         
   9   5   9         46.43         41.63         2.54 o                         
   1   6   9        210.09        209.14         2.61 o                         
   2   6   9        140.78        158.39         2.76 o                         
   3   6   9         81.10         87.65         2.03 o                         
   4   6   9        883.20        858.48         8.11 o                         
   5   6   9        117.23        125.12         2.12 o                         
   6   6   9         60.72         55.41         1.60 o                         
   7   6   9         72.23         66.65         1.78 o                         
   8   6   9          7.94          5.65         1.36 o                         
   9   6   9         29.40         26.45         1.86 o                         
   0   7   9        107.54        107.32         2.37 o                         
   1   7   9        102.33         95.41         1.73 o                         
   2   7   9        470.76        448.02         4.98 o                         
   3   7   9         12.56         10.63         0.75 o                         
   4   7   9        391.93        358.54         3.94 o                         
   5   7   9        232.07        229.99         2.79 o                         
   6   7   9         42.97         44.45         1.55 o                         
   7   7   9         49.07         44.96         1.71 o                         
   8   7   9         11.79          9.53         1.33 o                         
   1   8   9        184.30        156.64         2.57 o                         
   2   8   9         91.47         93.05         1.77 o                         
   3   8   9        474.29        449.13         4.65 o                         
   4   8   9        495.71        500.57         5.21 o                         
   5   8   9          2.53          3.08         0.77 o                         
   6   8   9         59.25         61.38         1.72 o                         
   7   8   9          2.18          4.32         1.03 o                         
   8   8   9         30.62         27.00         1.60 o                         
   0   9   9         29.38         24.50         1.76 o                         
   1   9   9        111.85        110.69         1.95 o                         
   2   9   9         42.20         47.67         1.46 o                         
   3   9   9        292.93        283.00         3.32 o                         
   4   9   9         15.14         14.43         0.95 o                         
   5   9   9        147.99        151.72         2.31 o                         
   6   9   9         56.63         56.23         1.92 o                         
   7   9   9        127.29        135.40         2.68 o                         
   8   9   9         21.81         22.07         1.72 o                         
   1  10   9         14.66         11.70         0.88 o                         
   2  10   9         40.64         33.17         1.75 o                         
   3  10   9         30.45         24.36         1.71 o                         
   4  10   9          1.16          1.66         0.82 o                         
   5  10   9        107.81        104.07         2.15 o                         
   6  10   9         40.41         40.85         1.94 o                         
   7  10   9         21.46         18.83         1.62 o                         
   0  11   9        369.18        328.52         5.56 o                         
   1  11   9        184.06        176.42         2.66 o                         
   2  11   9         17.44         13.07         1.07 o                         
   3  11   9         68.31         73.75         2.29 o                         
   4  11   9          4.12          4.88         0.94 o                         
   5  11   9          6.62          5.43         1.01 o                         
   6  11   9        106.65        116.97         2.56 o                         
   1  12   9          2.70          2.85         0.89 o                         
   2  12   9         59.80         56.21         2.03 o                         
   3  12   9         21.51         19.36         1.29 o                         
   4  12   9        111.23        107.28         2.53 o                         
   5  12   9         12.82         11.06         1.13 o                         
   6  12   9          9.56          8.96         1.80 o                         
   0  13   9         41.13         41.69         2.56 o                         
   1  13   9          5.37          2.60         0.97 o                         
   2  13   9         15.32         14.96         1.24 o                         
   3  13   9         43.51         48.44         2.16 o                         
   4  13   9         14.88         18.84         1.54 o                         
   1  14   9         12.44         13.32         1.21 o                         
   2  14   9         52.15         54.67         2.33 o                         
   3  14   9          2.45          1.35         1.30 o                         
   0   0  10       1002.20       1052.38        23.23 o                         
   2   0  10        263.95        258.10         3.88 o                         
   4   0  10        104.93         95.07         2.71 o                         
   6   0  10        533.98        477.80         6.01 o                         
   8   0  10         55.94         51.93         3.10 o                         
   1   1  10       3032.03       2877.40        27.81 o                         
   2   1  10        337.14        355.98         3.30 o                         
   3   1  10         10.96          7.81         0.42 o                         
   4   1  10         73.46         84.77         1.09 o                         
   5   1  10        517.80        500.12         4.60 o                         
   6   1  10        159.72        153.31         2.21 o                         
   7   1  10         28.63         21.14         1.19 o                         
   8   1  10         34.56         30.55         2.16 o                         
   9   1  10         76.46         70.63         3.04 o                         
   0   2  10       1937.60       2069.26        45.14 o                         
   1   2  10        251.63        279.10         2.64 o                         
   2   2  10        178.99        181.19         1.88 o                         
   3   2  10        354.60        359.15         3.31 o                         
   4   2  10        260.35        258.07         2.65 o                         
   5   2  10        169.92        172.93         2.18 o                         
   6   2  10         45.71         35.92         1.32 o                         
   7   2  10         17.62         16.31         1.07 o                         
   8   2  10         21.48         18.24         1.24 o                         
   9   2  10         19.43         17.19         1.85 o                         
   1   3  10        436.39        457.26         5.36 o                         
   2   3  10         63.16         81.51         1.40 o                         
   3   3  10        164.13        169.80         1.89 o                         
   4   3  10        409.52        410.47         3.85 o                         
   5   3  10        311.48        305.57         2.92 o                         
   6   3  10        187.75        201.85         2.69 o                         
   7   3  10        100.32         92.96         2.14 o                         
   8   3  10          4.73          2.73         1.04 o                         
   9   3  10          2.86          0.76         1.42 o                         
   0   4  10       2285.15       2220.39        44.48 o                         
   1   4  10         45.35         48.93         1.09 o                         
   2   4  10       1633.57       1584.83        15.38 o                         
   3   4  10        824.13        774.82         7.93 o                         
   4   4  10        203.66        192.83         2.63 o                         
   5   4  10        337.89        337.22         3.75 o                         
   6   4  10        152.81        155.67         2.20 o                         
   7   4  10         37.68         36.79         1.72 o                         
   8   4  10         20.96         15.07         1.29 o                         
   9   4  10          1.04         -1.17         1.17 o                         
   1   5  10        396.51        390.71         4.31 o                         
   2   5  10        811.62        857.59         8.67 o                         
   3   5  10        605.84        608.36         6.44 o                         
   4   5  10        186.42        163.66         2.83 o                         
   5   5  10         60.23         57.33         1.55 o                         
   6   5  10         22.99         16.41         0.98 o                         
   7   5  10         15.04         13.99         1.31 o                         
   8   5  10          1.55         -0.95         1.24 o                         
   9   5  10         10.03          5.15         1.50 o                         
   0   6  10        246.86        195.51         4.52 o                         
   1   6  10        103.94        101.79         2.14 o                         
   2   6  10        220.04        211.55         2.78 o                         
   3   6  10        814.54        820.69         8.47 o                         
   4   6  10         16.95         18.98         1.09 o                         
   5   6  10        247.02        254.74         3.16 o                         
   6   6  10         51.31         49.80         1.55 o                         
   7   6  10         92.07         85.82         2.22 o                         
   8   6  10          1.26         -1.28         1.28 o                         
   9   6  10          8.08          5.69         1.73 o                         
   1   7  10         31.34         27.93         1.06 o                         
   2   7  10        194.78        201.11         2.72 o                         
   3   7  10        196.88        193.34         2.75 o                         
   4   7  10        133.25        130.54         2.11 o                         
   5   7  10         74.92         73.20         1.81 o                         
   6   7  10          3.67          5.97         0.87 o                         
   7   7  10         42.52         38.54         1.70 o                         
   8   7  10         17.72         16.44         1.61 o                         
   0   8  10        270.05        293.45         4.86 o                         
   1   8  10         42.89         43.55         1.61 o                         
   2   8  10          8.71          6.63         0.76 o                         
   3   8  10        312.95        306.93         3.86 o                         
   4   8  10        113.62        110.76         2.00 o                         
   5   8  10         48.24         42.75         1.52 o                         
   6   8  10         86.30         71.26         1.86 o                         
   7   8  10          3.42          4.27         1.06 o                         
   8   8  10         27.07         28.65         1.99 o                         
   1   9  10        511.84        492.66         5.75 o                         
   2   9  10         13.40          8.60         0.91 o                         
   3   9  10          7.93          6.61         0.88 o                         
   4   9  10         17.65         18.12         1.06 o                         
   5   9  10         13.77         14.04         1.07 o                         
   6   9  10         67.53         64.56         2.01 o                         
   7   9  10         13.50         15.61         1.27 o                         
   0  10  10         80.56         69.38         2.51 o                         
   1  10  10         64.85         56.63         1.79 o                         
   2  10  10          2.94          0.70         0.92 o                         
   3  10  10         70.23         63.94         1.88 o                         
   4  10  10         37.06         39.35         1.62 o                         
   5  10  10          0.75          1.42         0.93 o                         
   6  10  10        111.62        113.94         2.50 o                         
   7  10  10         19.51         20.21         1.48 o                         
   1  11  10        177.14        176.92         3.02 o                         
   2  11  10         13.39          9.06         1.05 o                         
   3  11  10         79.45         82.16         2.45 o                         
   4  11  10         43.40         46.57         1.83 o                         
   5  11  10          5.37          4.96         1.04 o                         
   6  11  10          4.03          5.79         1.25 o                         
   0  12  10        139.72        124.10         3.40 o                         
   1  12  10         33.17         33.87         1.87 o                         
   2  12  10         38.45         33.45         1.81 o                         
   3  12  10         15.91         14.89         1.23 o                         
   4  12  10          3.16          3.86         1.26 o                         
   5  12  10         29.66         25.31         1.71 o                         
   1  13  10         16.81         19.66         1.41 o                         
   2  13  10          7.64          4.95         1.15 o                         
   3  13  10         21.83         20.69         1.42 o                         
   4  13  10         19.45         19.07         1.76 o                         
   0  14  10        148.68        182.09         4.44 o                         
   1  14  10         67.17         81.73         2.50 o                         
   2  14  10         41.97         46.17         2.60 o                         
   2   0  11       1007.18       1078.90        17.12 o                         
   4   0  11         14.60         20.81         1.81 o                         
   6   0  11        242.51        236.93         3.54 o                         
   8   0  11        117.24        127.20         4.62 o                         
   0   1  11         51.86         55.27         1.78 o                         
   1   1  11        249.62        246.65         2.67 o                         
   2   1  11        387.52        400.89         3.68 o                         
   3   1  11        743.89        716.10         6.27 o                         
   4   1  11        175.27        171.15         1.83 o                         
   5   1  11         86.70         82.13         1.45 o                         
   6   1  11        196.96        198.73         2.60 o                         
   7   1  11        214.11        190.06         2.77 o                         
   8   1  11         45.59         29.97         2.49 o                         
   9   1  11         36.61         44.17         3.48 o                         
   1   2  11        910.32        881.97         8.03 o                         
   2   2  11        146.09        146.35         1.90 o                         
   3   2  11        129.37        135.36         1.63 o                         
   4   2  11        310.62        304.77         3.30 o                         
   5   2  11        252.34        264.28         2.82 o                         
   6   2  11         25.73         29.64         1.44 o                         
   7   2  11         18.05         11.94         1.08 o                         
   8   2  11         29.22         21.62         1.63 o                         
   9   2  11          8.84          6.43         1.77 o                         
   0   3  11        805.55        831.95        19.06 o                         
   1   3  11         79.20         65.26         1.01 o                         
   2   3  11         74.36         77.47         1.41 o                         
   3   3  11         76.05         83.86         1.30 o                         
   4   3  11        313.11        294.33         3.22 o                         
   5   3  11        103.06        109.34         1.69 o                         
   6   3  11         10.88          8.67         0.91 o                         
   7   3  11         26.31         25.97         1.65 o                         
   8   3  11         44.36         41.61         2.00 o                         
   9   3  11         19.71         16.25         2.69 o                         
   1   4  11        163.69        154.44         2.36 o                         
   2   4  11        407.71        426.88         4.69 o                         
   3   4  11        328.16        307.65         3.64 o                         
   4   4  11       1656.42       1644.55        14.94 o                         
   5   4  11        326.90        298.09         3.44 o                         
   6   4  11        110.16        107.75         2.27 o                         
   7   4  11         62.97         64.19         2.23 o                         
   8   4  11         24.29         23.03         1.40 o                         
   9   4  11         13.00         13.35         1.39 o                         
   0   5  11         53.42         54.26         1.79 o                         
   1   5  11        294.40        280.85         3.75 o                         
   2   5  11        159.86        171.75         2.43 o                         
   3   5  11        867.15        846.32         8.70 o                         
   4   5  11          5.35          0.82         0.71 o                         
   5   5  11          5.04          5.32         0.80 o                         
   6   5  11        112.01        116.36         2.11 o                         
   7   5  11         12.24         10.54         1.31 o                         
   8   5  11         11.55          8.42         1.42 o                         
   9   5  11         30.73         25.82         1.82 o                         
   1   6  11        244.92        240.94         3.01 o                         
   2   6  11        612.84        576.72         6.28 o                         
   3   6  11        204.53        188.43         2.76 o                         
   4   6  11        430.10        428.04         4.52 o                         
   5   6  11        240.38        239.04         3.06 o                         
   6   6  11         31.60         38.80         1.50 o                         
   7   6  11          0.61         -0.86         1.19 o                         
   8   6  11         75.20         72.62         2.72 o                         
   0   7  11        182.41        166.78         4.05 o                         
   1   7  11         46.72         42.11         1.63 o                         
   2   7  11        231.63        216.49         3.11 o                         
   3   7  11        122.35        120.88         2.18 o                         
   4   7  11        179.71        184.77         2.58 o                         
   5   7  11        185.07        174.54         2.60 o                         
   6   7  11         37.37         35.07         1.57 o                         
   7   7  11          8.70          5.05         1.12 o                         
   8   7  11         32.86         33.81         2.11 o                         
   1   8  11         36.48         34.12         1.65 o                         
   2   8  11        189.29        177.57         2.63 o                         
   3   8  11         91.27         94.85         2.15 o                         
   4   8  11         90.57         89.23         1.86 o                         
   5   8  11         10.15         10.81         0.97 o                         
   6   8  11          4.21          2.73         0.89 o                         
   7   8  11         12.02          9.72         1.15 o                         
   8   8  11         52.59         55.09         3.16 o                         
   0   9  11        126.58        128.97         3.07 o                         
   1   9  11        104.85         97.70         2.17 o                         
   2   9  11         70.61         73.06         2.17 o                         
   3   9  11         73.65         77.04         1.91 o                         
   4   9  11         42.80         37.55         1.72 o                         
   5   9  11        154.96        164.64         2.70 o                         
   6   9  11          7.55          6.96         1.09 o                         
   7   9  11         37.92         43.62         2.08 o                         
   1  10  11        100.72         88.98         2.18 o                         
   2  10  11         47.34         40.36         1.94 o                         
   3  10  11         46.85         47.61         2.15 o                         
   4  10  11         40.06         43.62         1.81 o                         
   5  10  11         80.78         80.95         2.15 o                         
   6  10  11         51.68         58.57         2.13 o                         
   0  11  11         63.64         64.35         2.69 o                         
   1  11  11         26.25         27.14         1.68 o                         
   2  11  11         84.72         85.76         2.31 o                         
   3  11  11        109.96        114.85         2.84 o                         
   4  11  11         64.71         66.55         2.55 o                         
   5  11  11         62.28         71.52         2.16 o                         
   6  11  11         22.27         22.75         1.48 o                         
   1  12  11         22.67         24.27         1.60 o                         
   2  12  11         22.74         20.32         1.34 o                         
   3  12  11         16.24         14.69         1.31 o                         
   4  12  11         20.33         17.96         1.52 o                         
   5  12  11          3.94          4.38         1.54 o                         
   0  13  11        157.55        156.56         4.05 o                         
   1  13  11         52.84         64.78         2.36 o                         
   2  13  11          6.35          5.98         1.25 o                         
   3  13  11         13.29         16.19         1.44 o                         
   4  13  11         38.95         46.12         2.89 o                         
   1  14  11         13.77         10.16         1.62 o                         
   2  14  11         10.31         13.69         1.72 o                         
   0   0  12       1652.65       1922.46        41.19 o                         
   2   0  12        771.47        780.00        10.41 o                         
   4   0  12        729.99        715.47        11.91 o                         
   6   0  12         27.40         31.41         2.40 o                         
   8   0  12        198.87        198.73         7.45 o                         
   1   1  12        888.76        830.34         7.84 o                         
   2   1  12        219.18        207.13         2.38 o                         
   3   1  12        494.31        470.25         5.13 o                         
   4   1  12         36.63         32.40         1.11 o                         
   5   1  12        199.20        187.74         2.70 o                         
   6   1  12         13.97         12.88         0.98 o                         
   7   1  12         50.81         47.82         2.40 o                         
   8   1  12         14.15         12.84         1.68 o                         
   9   1  12         14.73         16.80         2.40 o                         
   0   2  12        772.28        783.66        30.35 o                         
   1   2  12        228.28        241.43         2.93 o                         
   2   2  12        263.84        237.78         2.91 o                         
   3   2  12         77.87         83.29         1.52 o                         
   4   2  12         16.23         15.91         0.95 o                         
   5   2  12        328.78        310.23         4.35 o                         
   6   2  12          0.22          1.99         0.88 o                         
   7   2  12         60.68         54.70         1.87 o                         
   8   2  12         28.82         21.13         2.04 o                         
   9   2  12         31.94         36.36         2.75 o                         
   1   3  12        496.03        465.42         6.09 o                         
   2   3  12        176.47        169.55         2.23 o                         
   3   3  12        577.13        561.82         5.95 o                         
   4   3  12        123.69        128.83         2.13 o                         
   5   3  12        143.04        132.99         2.09 o                         
   6   3  12          6.27          8.91         0.97 o                         
   7   3  12         56.91         54.62         1.92 o                         
   8   3  12         54.36         49.83         2.13 o                         
   9   3  12          1.95         -1.58         1.73 o                         
   0   4  12       1554.60       1538.58        34.40 o                         
   1   4  12        107.04         97.57         1.91 o                         
   2   4  12        689.25        672.64         7.03 o                         
   3   4  12        428.53        421.07         4.76 o                         
   4   4  12        400.06        424.20         4.91 o                         
   5   4  12        153.43        150.39         2.27 o                         
   6   4  12         69.16         61.40         2.13 o                         
   7   4  12         32.77         30.49         1.83 o                         
   8   4  12         11.70          9.70         1.38 o                         
   9   4  12          0.55         -2.01         2.01 o                         
   1   5  12        191.82        179.33         2.78 o                         
   2   5  12        631.50        645.50         6.87 o                         
   3   5  12        580.54        563.32         6.14 o                         
   4   5  12         98.11         89.76         1.96 o                         
   5   5  12         54.54         49.91         1.52 o                         
   6   5  12         40.29         36.60         1.77 o                         
   7   5  12         63.96         62.83         2.39 o                         
   8   5  12          6.16          4.28         1.35 o                         
   0   6  12        639.56        574.03        12.05 o                         
   1   6  12         34.81         27.64         2.13 o                         
   2   6  12        991.58        947.34         9.84 o                         
   3   6  12         10.35          5.70         0.83 o                         
   4   6  12         21.38         27.71         1.52 o                         
   5   6  12          0.07          0.16         0.81 o                         
   6   6  12         12.03         11.00         1.00 o                         
   7   6  12         24.97         19.27         1.52 o                         
   8   6  12         34.52         36.71         2.32 o                         
   1   7  12        537.62        528.28         7.15 o                         
   2   7  12        190.46        176.27         3.14 o                         
   3   7  12        424.79        381.65         4.59 o                         
   4   7  12         65.11         62.01         1.83 o                         
   5   7  12         33.92         37.09         1.61 o                         
   6   7  12         29.02         33.11         1.53 o                         
   7   7  12          2.31         -0.11         1.28 o                         
   8   7  12          0.32         -0.94         1.41 o                         
   0   8  12        487.06        452.07         8.57 o                         
   1   8  12          7.09          5.34         0.89 o                         
   2   8  12         38.72         43.36         2.31 o                         
   3   8  12         73.35         76.53         2.01 o                         
   4   8  12        119.15        109.77         2.29 o                         
   5   8  12         11.56         12.71         1.05 o                         
   6   8  12          8.39          9.55         1.06 o                         
   7   8  12         18.70         21.92         1.52 o                         
   1   9  12         90.51         95.16         2.16 o                         
   2   9  12          0.78          0.85         0.96 o                         
   3   9  12        223.56        226.23         3.80 o                         
   4   9  12         71.81         71.78         2.05 o                         
   5   9  12          0.21          1.02         0.94 o                         
   6   9  12          6.43          7.54         1.14 o                         
   7   9  12         38.60         45.71         2.30 o                         
   0  10  12        102.56         98.02         3.73 o                         
   1  10  12         49.18         44.90         1.83 o                         
   2  10  12         68.99         64.51         2.26 o                         
   3  10  12         20.69         19.42         1.37 o                         
   4  10  12         62.55         64.06         2.52 o                         
   5  10  12         21.62         26.60         2.42 o                         
   6  10  12        189.39        215.39         4.10 o                         
   1  11  12        112.66        112.87         2.61 o                         
   2  11  12         17.15         14.88         1.26 o                         
   3  11  12         18.59         19.90         1.50 o                         
   4  11  12          3.34          4.15         1.26 o                         
   5  11  12          0.56          0.13         1.34 o                         
   0  12  12        238.15        229.44         4.77 o                         
   1  12  12         44.75         43.62         2.15 o                         
   2  12  12         19.55         19.18         1.36 o                         
   3  12  12          3.93          6.79         1.27 o                         
   4  12  12          6.70          6.17         1.44 o                         
   1  13  12         74.02         89.25         2.63 o                         
   2  13  12          5.15          5.47         1.26 o                         
   3  13  12          4.39          8.91         1.59 o                         
   0  14  12        111.71        130.15         6.35 o                         
   2   0  13        300.48        325.78         4.89 o                         
   4   0  13        215.22        202.42         3.57 o                         
   6   0  13         33.75         36.08         2.63 o                         
   8   0  13        138.34        116.35         6.35 o                         
   0   1  13         10.12         10.37         1.00 o                         
   1   1  13         60.36         71.78         1.42 o                         
   2   1  13          2.56          3.01         0.66 o                         
   3   1  13        498.44        464.31         5.13 o                         
   4   1  13         16.54         11.99         0.81 o                         
   5   1  13        306.99        289.20         3.74 o                         
   6   1  13        179.18        166.93         3.06 o                         
   7   1  13         31.98         32.26         2.32 o                         
   8   1  13          5.59          6.08         2.09 o                         
   9   1  13         15.82         14.53         2.40 o                         
   1   2  13         20.72         25.64         1.14 o                         
   2   2  13        279.20        302.28         3.53 o                         
   3   2  13        401.33        411.71         5.45 o                         
   4   2  13        192.83        190.91         3.12 o                         
   5   2  13        120.83        114.19         2.43 o                         
   6   2  13        123.34        116.23         2.66 o                         
   7   2  13        150.58        162.13         2.82 o                         
   8   2  13        103.10        112.95         5.24 o                         
   9   2  13         16.47         11.39         2.40 o                         
   0   3  13         58.37         47.11         3.07 o                         
   1   3  13        141.79        146.94         2.38 o                         
   2   3  13        443.97        418.11         5.25 o                         
   3   3  13        397.39        366.31         4.81 o                         
   4   3  13        112.03        104.94         1.97 o                         
   5   3  13        241.75        241.50         4.30 o                         
   6   3  13         66.87         63.56         2.52 o                         
   7   3  13         11.47         11.96         1.26 o                         
   8   3  13         24.44         18.47         1.90 o                         
   9   3  13         22.61         18.63         2.48 o                         
   1   4  13         25.10         20.58         1.10 o                         
   2   4  13        703.80        700.17         9.80 o                         
   3   4  13         74.78         63.38         2.51 o                         
   4   4  13         59.78         47.89         1.57 o                         
   5   4  13        286.43        286.46         3.82 o                         
   6   4  13         74.46         72.05         3.15 o                         
   7   4  13         18.71         22.03         1.53 o                         
   8   4  13         24.43         24.75         1.80 o                         
   0   5  13         71.12         53.67         2.74 o                         
   1   5  13        170.46        178.50         2.87 o                         
   2   5  13        153.30        134.84         2.21 o                         
   3   5  13         41.25         42.47         1.54 o                         
   4   5  13        182.49        178.32         2.75 o                         
   5   5  13         48.86         50.91         1.78 o                         
   6   5  13          6.41          7.36         1.17 o                         
   7   5  13          3.51          6.09         1.31 o                         
   8   5  13          3.88          0.96         1.35 o                         
   1   6  13        757.37        762.80        10.71 o                         
   2   6  13        358.08        358.83         4.30 o                         
   3   6  13        280.68        260.83         3.47 o                         
   4   6  13         20.67         20.41         1.21 o                         
   5   6  13         62.72         66.83         1.95 o                         
   6   6  13        183.42        200.76         3.92 o                         
   7   6  13         56.83         53.39         2.73 o                         
   8   6  13          2.90         -0.79         1.37 o                         
   0   7  13        111.13        100.73         3.52 o                         
   1   7  13         71.76         69.75         2.49 o                         
   2   7  13          0.34          0.33         0.92 o                         
   3   7  13        122.03        126.56         2.33 o                         
   4   7  13         17.22         16.75         1.09 o                         
   5   7  13          1.61          2.24         1.07 o                         
   6   7  13          5.25          6.96         1.02 o                         
   7   7  13          0.83         -0.31         1.31 o                         
   1   8  13        168.89        167.17         3.51 o                         
   2   8  13         74.20         67.36         2.81 o                         
   3   8  13         54.04         54.29         2.11 o                         
   4   8  13          2.99          3.97         0.99 o                         
   5   8  13          1.30          1.65         1.01 o                         
   6   8  13         41.07         37.37         1.81 o                         
   7   8  13         29.55         34.24         2.59 o                         
   0   9  13         19.63         14.19         1.86 o                         
   1   9  13         19.38         15.84         1.12 o                         
   2   9  13         24.94         19.24         1.34 o                         
   3   9  13         13.00         15.81         1.31 o                         
   4   9  13         11.35          9.09         1.31 o                         
   5   9  13          5.69          8.33         1.20 o                         
   6   9  13         83.35         85.11         2.56 o                         
   1  10  13          2.26          3.10         1.00 o                         
   2  10  13          1.56          4.10         1.05 o                         
   3  10  13          9.61          9.42         1.30 o                         
   4  10  13         57.23         61.34         2.59 o                         
   5  10  13          8.89         12.98         1.52 o                         
   6  10  13          0.61          3.63         1.39 o                         
   0  11  13         28.61         22.30         2.15 o                         
   1  11  13          0.84          1.50         1.05 o                         
   2  11  13          5.24          6.18         1.16 o                         
   3  11  13         76.96         78.23         2.70 o                         
   4  11  13         42.20         44.01         2.54 o                         
   5  11  13         42.15         47.66         3.03 o                         
   1  12  13          6.13          6.98         1.23 o                         
   2  12  13         98.74         90.36         2.65 o                         
   3  12  13         63.52         58.60         2.47 o                         
   4  12  13         24.58         26.60         2.24 o                         
   0  13  13         64.77         77.34         4.32 o                         
   1  13  13         14.37         16.29         1.62 o                         
   2  13  13         45.41         47.87         2.86 o                         
   0   0  14        457.55        415.21        10.52 o                         
   2   0  14         61.21         47.61         2.00 o                         
   4   0  14        387.80        347.20         8.50 o                         
   6   0  14         30.83         22.57         2.63 o                         
   8   0  14        167.06        166.52         7.23 o                         
   1   1  14        282.46        270.17         3.78 o                         
   2   1  14         92.18         79.52         1.92 o                         
   3   1  14        172.29        164.78         3.03 o                         
   4   1  14        117.84         96.22         2.21 o                         
   5   1  14         60.58         58.79         1.97 o                         
   6   1  14         39.63         38.37         2.14 o                         
   7   1  14         95.54         86.67         3.56 o                         
   8   1  14         38.14         35.66         3.16 o                         
   0   2  14        495.70        496.06        12.05 o                         
   1   2  14        395.09        384.14         5.19 o                         
   2   2  14        176.80        172.19         2.41 o                         
   3   2  14        153.47        161.28         2.70 o                         
   4   2  14         98.71         83.00         2.43 o                         
   5   2  14        142.41        142.07         4.11 o                         
   6   2  14         48.10         43.49         2.05 o                         
   7   2  14         79.46         70.57         2.87 o                         
   8   2  14         18.88         20.27         3.29 o                         
   1   3  14        996.63        985.83        12.98 o                         
   2   3  14        183.91        162.36         2.71 o                         
   3   3  14         74.23         79.98         2.00 o                         
   4   3  14        302.24        293.70         3.73 o                         
   5   3  14         68.16         69.69         2.52 o                         
   6   3  14         58.61         55.17         2.65 o                         
   7   3  14         24.66         19.92         1.81 o                         
   8   3  14         45.09         49.26         3.71 o                         
   0   4  14        694.68        700.84        15.78 o                         
   1   4  14        110.04         96.85         2.69 o                         
   2   4  14         29.00         23.04         1.51 o                         
   3   4  14        146.61        148.74         2.74 o                         
   4   4  14        148.14        133.96         2.31 o                         
   5   4  14          8.61          7.68         1.30 o                         
   6   4  14          3.75          3.92         1.35 o                         
   7   4  14          4.13          2.05         1.56 o                         
   8   4  14         72.64         69.78         2.81 o                         
   1   5  14        357.84        348.30         5.68 o                         
   2   5  14        135.30        113.50         2.38 o                         
   3   5  14         94.83         85.85         1.87 o                         
   4   5  14         41.54         41.05         1.58 o                         
   5   5  14        133.24        137.43         2.61 o                         
   6   5  14         79.18         81.07         2.98 o                         
   7   5  14         50.39         49.15         2.98 o                         
   8   5  14          0.55         -1.33         1.33 o                         
   0   6  14        754.19        760.19        19.94 o                         
   1   6  14       1024.28       1044.63        14.21 o                         
   2   6  14         74.91         71.69         2.80 o                         
   3   6  14         57.31         55.09         1.71 o                         
   4   6  14         44.47         45.23         1.70 o                         
   5   6  14          0.20          0.11         0.92 o                         
   6   6  14         22.92         23.22         3.41 o                         
   7   6  14          0.87          0.84         1.31 o                         
   8   6  14          4.40          0.98         1.45 o                         
   1   7  14         80.63         79.62         2.73 o                         
   2   7  14         41.69         43.07         1.97 o                         
   3   7  14        276.06        257.22         5.95 o                         
   4   7  14         72.38         68.29         2.03 o                         
   5   7  14         33.69         32.36         1.85 o                         
   6   7  14          7.23          8.13         1.71 o                         
   7   7  14         36.29         38.65         2.96 o                         
   0   8  14         58.46         56.78         3.11 o                         
   1   8  14         30.79         28.53         1.93 o                         
   2   8  14         33.68         35.61         2.01 o                         
   3   8  14         70.27         73.92         2.41 o                         
   4   8  14          2.18         -0.46         1.02 o                         
   5   8  14         73.76         74.18         2.26 o                         
   6   8  14         54.64         57.92         3.36 o                         
   7   8  14         69.57         78.59         3.62 o                         
   1   9  14        122.49        122.79         2.90 o                         
   2   9  14         10.55          7.61         1.22 o                         
   3   9  14         20.25         15.95         1.36 o                         
   4   9  14         67.14         60.84         2.49 o                         
   5   9  14         71.95         71.50         2.77 o                         
   6   9  14          3.93          5.64         1.42 o                         
   0  10  14         36.47         34.18         3.11 o                         
   1  10  14         59.77         56.73         2.42 o                         
   2  10  14         31.20         30.17         1.94 o                         
   3  10  14          3.45          3.94         1.25 o                         
   4  10  14         94.89        106.99         3.06 o                         
   5  10  14         69.74         81.38         3.03 o                         
   1  11  14         41.57         42.07         2.12 o                         
   2  11  14         47.46         43.14         2.22 o                         
   3  11  14         12.90         13.54         1.50 o                         
   4  11  14         33.01         33.74         2.31 o                         
   5  11  14          1.51          1.81         1.63 o                         
   0  12  14         66.17         69.51         4.11 o                         
   1  12  14          8.83          9.16         1.33 o                         
   2  12  14         62.18         69.32         2.61 o                         
   3  12  14          9.63         12.63         1.73 o                         
   1  13  14          0.56          1.97         2.19 o                         
   2   0  15        115.42        113.45         3.09 o                         
   4   0  15        648.76        585.46        13.04 o                         
   6   0  15         88.01         73.40         4.60 o                         
   8   0  15          2.19          8.98         3.29 o                         
   0   1  15        217.56        233.57         7.01 o                         
   1   1  15         96.20         96.40         2.04 o                         
   2   1  15         15.43         16.41         1.28 o                         
   3   1  15         33.98         31.32         2.24 o                         
   4   1  15         64.55         61.47         2.23 o                         
   5   1  15         69.31         60.43         2.15 o                         
   6   1  15          6.00          6.02         1.62 o                         
   7   1  15          7.62         12.11         2.01 o                         
   8   1  15          3.00          1.86         2.17 o                         
   1   2  15        471.01        472.67         6.91 o                         
   2   2  15         24.93         22.75         1.73 o                         
   3   2  15         63.19         59.16         2.09 o                         
   4   2  15        259.44        256.08         5.20 o                         
   5   2  15          4.92          8.95         1.27 o                         
   6   2  15          8.02          9.54         1.70 o                         
   7   2  15         61.48         67.55         3.55 o                         
   8   2  15         32.08         24.72         2.55 o                         
   0   3  15        494.13        477.87        12.27 o                         
   1   3  15         10.47          6.91         1.12 o                         
   2   3  15         64.72         69.34         1.87 o                         
   3   3  15        316.21        292.97         4.23 o                         
   4   3  15         56.18         49.07         2.22 o                         
   5   3  15          0.62          0.15         1.14 o                         
   6   3  15         44.56         40.05         2.47 o                         
   7   3  15         18.50         19.57         4.38 o                         
   8   3  15         23.35         26.73         3.72 o                         
   1   4  15        150.46        161.22         4.90 o                         
   2   4  15        218.31        223.69         3.45 o                         
   3   4  15         19.25         16.87         1.11 o                         
   4   4  15         50.41         54.35         2.00 o                         
   5   4  15        119.54        109.89         3.05 o                         
   6   4  15        104.44        107.97         3.32 o                         
   7   4  15         15.85         10.08         1.68 o                         
   8   4  15         22.30         18.54         2.55 o                         
   0   5  15          6.23          2.61         1.53 o                         
   1   5  15        612.06        590.02         8.68 o                         
   2   5  15         82.26         71.36         3.32 o                         
   3   5  15         15.19         13.84         1.16 o                         
   4   5  15         48.63         36.77         1.63 o                         
   5   5  15         27.47         26.10         2.11 o                         
   6   5  15         10.44         13.67         1.63 o                         
   7   5  15         45.91         45.50         2.94 o                         
   1   6  15        115.21        122.30         4.86 o                         
   2   6  15        274.08        257.07         4.76 o                         
   3   6  15          1.48          0.12         1.02 o                         
   4   6  15        153.23        151.45         2.68 o                         
   5   6  15         18.17         15.55         1.30 o                         
   6   6  15         38.36         41.19         2.74 o                         
   7   6  15          1.88         -0.75         1.60 o                         
   0   7  15        261.94        270.94        12.38 o                         
   1   7  15          1.56          4.19         1.28 o                         
   2   7  15         45.17         41.86         2.48 o                         
   3   7  15        236.04        247.36         4.33 o                         
   4   7  15         26.82         23.28         1.32 o                         
   5   7  15         86.52         90.45         2.39 o                         
   6   7  15         26.69         27.58         2.63 o                         
   7   7  15         27.15         30.84         2.72 o                         
   1   8  15         98.24        101.27         2.94 o                         
   2   8  15          8.11         10.87         1.84 o                         
   3   8  15         12.23         12.19         1.28 o                         
   4   8  15         66.47         63.48         2.48 o                         
   5   8  15         55.01         61.43         3.61 o                         
   6   8  15         49.11         58.44         5.41 o                         
   0   9  15         15.08         16.45         2.05 o                         
   1   9  15          8.05         10.41         1.34 o                         
   2   9  15         32.02         34.58         2.19 o                         
   3   9  15        102.41        106.00         3.35 o                         
   4   9  15         25.13         20.35         1.53 o                         
   5   9  15        127.42        153.98         3.67 o                         
   6   9  15        115.55        135.88         5.79 o                         
   1  10  15          4.18          5.18         1.34 o                         
   2  10  15         15.52         17.36         1.38 o                         
   3  10  15          0.65          0.47         1.26 o                         
   4  10  15         39.31         42.72         2.59 o                         
   5  10  15         34.25         33.05         2.63 o                         
   0  11  15         41.32         44.23         3.74 o                         
   1  11  15         29.54         34.98         2.45 o                         
   2  11  15         20.70         17.73         1.43 o                         
   3  11  15         19.09         22.98         1.98 o                         
   4  11  15          4.80          3.29         1.64 o                         
   1  12  15         27.84         30.98         2.53 o                         
   2  12  15         43.39         55.02         3.12 o                         
   3  12  15          5.16          3.59         1.63 o                         
   2   0  16        228.09        211.66         6.35 o                         
   6   0  16          7.62          8.33         2.41 o                         
   8   0  16         44.74         68.58         5.92 o                         
   1   1  16        396.61        382.57         5.90 o                         
   2   1  16         39.90         37.39         2.31 o                         
   3   1  16         32.44         27.29         2.31 o                         
   4   1  16         30.43         32.96         2.24 o                         
   5   1  16         34.67         32.43         3.51 o                         
   6   1  16        144.90        150.70         4.26 o                         
   7   1  16        112.82        134.50         4.57 o                         
   8   1  16         16.21         20.85         3.72 o                         
   0   2  16        256.23        246.28         7.45 o                         
   1   2  16         25.74         29.36         1.98 o                         
   2   2  16        658.15        626.68        10.54 o                         
   3   2  16        129.56        132.55         2.96 o                         
   4   2  16          5.93          5.91         1.18 o                         
   5   2  16        111.78         99.19         3.05 o                         
   6   2  16         20.83         21.03         2.85 o                         
   7   2  16         29.74         39.44         5.04 o                         
   8   2  16          0.52         -0.22         3.07 o                         
   1   3  16        322.15        292.54         5.01 o                         
   2   3  16        119.58        119.97         2.99 o                         
   3   3  16         43.66         39.11         1.93 o                         
   4   3  16        106.62         95.48         2.67 o                         
   5   3  16         46.90         40.71         2.35 o                         
   6   3  16        194.49        192.56         4.34 o                         
   7   3  16         42.68         37.25         4.60 o                         
   8   3  16          3.02         -2.19         2.85 o                         
   0   4  16        971.79        991.06        23.99 o                         
   1   4  16        151.10        148.39         3.41 o                         
   2   4  16        175.49        168.79         2.96 o                         
   3   4  16         59.79         56.24         1.91 o                         
   4   4  16         28.47         22.59         1.65 o                         
   5   4  16          3.89          1.99         1.30 o                         
   6   4  16         43.20         40.56         2.58 o                         
   7   4  16          0.49         -1.37         1.93 o                         
   1   5  16        213.18        218.84         4.33 o                         
   2   5  16         34.01         31.71         2.06 o                         
   3   5  16        274.58        265.51         4.33 o                         
   4   5  16         14.74         17.08         1.29 o                         
   5   5  16         10.22          8.87         1.47 o                         
   6   5  16         19.85         20.26         1.76 o                         
   7   5  16        104.94        106.98         3.68 o                         
   0   6  16        353.83        367.54        15.01 o                         
   1   6  16        226.73        227.92         5.33 o                         
   2   6  16          2.90          7.20         1.75 o                         
   3   6  16          7.82          9.25         1.64 o                         
   4   6  16         11.81         13.99         1.10 o                         
   5   6  16         18.22         20.67         2.75 o                         
   6   6  16         49.61         54.74         4.79 o                         
   7   6  16          9.29          5.14         2.09 o                         
   1   7  16        174.33        170.19         3.55 o                         
   2   7  16         65.75         62.55         3.54 o                         
   3   7  16         38.25         43.20         2.65 o                         
   4   7  16         24.97         24.62         1.58 o                         
   5   7  16         32.56         30.92         5.21 o                         
   6   7  16          0.76          0.54         2.71 o                         
   0   8  16          4.02          5.77         1.84 o                         
   1   8  16         10.25         12.66         1.41 o                         
   2   8  16        123.66        130.50         3.62 o                         
   3   8  16         10.84          9.22         1.28 o                         
   4   8  16         64.88         67.66         2.88 o                         
   5   8  16        163.22        166.42         3.68 o                         
   6   8  16         24.28         26.17         2.84 o                         
   1   9  16         53.47         66.54         2.83 o                         
   2   9  16         33.90         36.17         2.74 o                         
   3   9  16         28.84         30.52         1.91 o                         
   4   9  16         29.97         26.05         2.12 o                         
   5   9  16          2.65          4.41         1.45 o                         
   0  10  16         80.71         85.26         4.15 o                         
   1  10  16         24.26         21.86         1.73 o                         
   2  10  16         69.52         73.48         2.91 o                         
   3  10  16          3.50          2.92         1.33 o                         
   4  10  16         47.63         45.40         2.74 o                         
   1  11  16         80.87         94.08         3.14 o                         
   2  11  16         26.09         29.89         2.25 o                         
   3  11  16         49.85         56.18         3.20 o                         
   0  12  16         56.75         56.75         5.48 o                         
   1  12  16          1.09          1.42         1.86 o                         
   2   0  17        344.84        304.34         8.76 o                         
   6   0  17        127.51        125.55         5.92 o                         
   1   1  17         65.45         71.65         4.16 o                         
   2   1  17          4.96          3.72         1.75 o                         
   3   1  17        321.36        293.17         8.55 o                         
   5   1  17         55.63         47.55         3.72 o                         
   6   1  17          3.57          5.70         2.63 o                         
   7   1  17         17.43         19.06         3.29 o                         
   1   2  17         59.62         64.25         3.18 o                         
   2   2  17         61.58         60.07         2.96 o                         
   3   2  17         81.89         84.49         3.24 o                         
   4   2  17         35.09         31.67         2.32 o                         
   5   2  17         29.81         26.51         3.51 o                         
   6   2  17         36.56         34.84         4.16 o                         
   7   2  17         99.89        100.57         5.70 o                         
   0   3  17        340.44        359.35        15.45 o                         
   1   3  17         75.38         77.93         2.65 o                         
   2   3  17         40.71         41.90         3.24 o                         
   3   3  17         29.68         33.00         2.60 o                         
   4   3  17          8.13          8.99         1.25 o                         
   5   3  17         95.64         99.48         3.03 o                         
   6   3  17         37.49         36.59         4.38 o                         
   7   3  17         56.29         67.05         5.48 o                         
   1   4  17        510.49        510.33         7.67 o                         
   2   4  17         19.23         19.15         1.51 o                         
   3   4  17         13.83         11.75         1.32 o                         
   4   4  17        104.24        102.50         2.96 o                         
   5   4  17         36.99         31.59         2.12 o                         
   6   4  17          7.43          9.08         1.56 o                         
   7   4  17          8.90          6.35         3.07 o                         
   0   5  17        442.63        459.73        15.23 o                         
   1   5  17         49.41         54.91         3.12 o                         
   2   5  17         13.25         10.83         1.38 o                         
   3   5  17         30.91         32.34         2.36 o                         
   4   5  17         63.89         64.37         2.57 o                         
   5   5  17         46.22         41.75         2.61 o                         
   6   5  17         21.46         18.39         1.80 o                         
   7   5  17         50.09         56.61         3.52 o                         
   1   6  17          5.77          6.54         1.41 o                         
   2   6  17          1.99          2.15         1.30 o                         
   3   6  17         23.85         22.78         1.73 o                         
   4   6  17        118.04        118.76         3.85 o                         
   5   6  17         88.60         99.43         3.26 o                         
   6   6  17          3.18          3.32         1.81 o                         
   0   7  17        423.21        408.59        19.17 o                         
   1   7  17        194.13        196.37         3.88 o                         
   2   7  17         93.86         92.89         3.28 o                         
   3   7  17         25.20         27.36         2.28 o                         
   4   7  17          6.71          4.63         1.51 o                         
   5   7  17          5.87          8.07         3.83 o                         
   6   7  17         50.52         56.80         5.12 o                         
   1   8  17         61.41         74.04         2.80 o                         
   2   8  17         33.33         35.37         2.78 o                         
   3   8  17         68.79         71.58         3.16 o                         
   4   8  17         10.43          8.27         1.40 o                         
   5   8  17          3.20          7.73         2.85 o                         
   0   9  17         10.57         13.89         2.21 o                         
   1   9  17         49.72         53.50         2.83 o                         
   2   9  17         47.18         51.09         2.71 o                         
   3   9  17          8.34          9.06         1.76 o                         
   4   9  17          6.37          5.75         1.46 o                         
   5   9  17          9.07          5.68         1.89 o                         
   1  10  17          6.78          7.07         1.52 o                         
   2  10  17         37.05         41.15         2.78 o                         
   3  10  17          4.27          3.71         1.68 o                         
   4  10  17          5.52          4.02         1.63 o                         
   0  11  17         33.27         28.32         3.12 o                         
   1  11  17         11.48         15.20         2.24 o                         
   2  11  17          7.03          7.89         2.01 o                         
   1   1  18        102.35        108.24         5.04 o                         
   2   1  18          8.28          7.23         1.97 o                         
   6   1  18         12.28         12.49         2.85 o                         
   7   1  18          3.33          3.72         3.07 o                         
   0   2  18        277.52        277.61         8.98 o                         
   1   2  18         31.06         30.24         3.72 o                         
   2   2  18          8.19          7.45         2.19 o                         
   3   2  18         20.33         24.98         3.29 o                         
   5   2  18         42.91         36.59         3.94 o                         
   6   2  18          3.65          7.45         2.63 o                         
   7   2  18         35.03         45.14         5.26 o                         
   1   3  18         36.76         37.23         4.82 o                         
   2   3  18         71.07         69.32         4.60 o                         
   3   3  18        154.26        152.86         4.60 o                         
   4   3  18          0.40          2.85         1.39 o                         
   5   3  18          3.03          2.63         2.19 o                         
   6   3  18         16.44         12.27         2.85 o                         
   7   3  18         53.08         72.52         5.70 o                         
   0   4  18        346.47        323.43         7.12 o                         
   1   4  18        350.29        370.78         6.19 o                         
   2   4  18        116.78        115.37         4.03 o                         
   3   4  18         18.11         22.18         2.35 o                         
   4   4  18         26.26         27.68         2.03 o                         
   5   4  18         15.88         13.83         1.63 o                         
   6   4  18         23.85         23.44         3.07 o                         
   7   4  18          0.96         -1.10         2.85 o                         
   1   5  18        114.24        116.83         3.35 o                         
   2   5  18         64.69         68.63         2.82 o                         
   3   5  18        146.29        156.63         4.72 o                         
   4   5  18          9.44         11.04         1.97 o                         
   5   5  18         34.21         43.01         3.24 o                         
   6   5  18          5.38          5.56         2.08 o                         
   0   6  18         11.08         11.56         2.00 o                         
   1   6  18         46.67         45.60         2.81 o                         
   2   6  18        105.96        106.99         3.41 o                         
   3   6  18          9.42          6.39         1.51 o                         
   4   6  18          2.57          4.49         3.40 o                         
   5   6  18         10.84         16.62         2.32 o                         
   6   6  18          0.54         -0.84         2.59 o                         
   1   7  18        205.22        210.99         5.34 o                         
   2   7  18         16.73         16.22         1.76 o                         
   3   7  18         11.03         10.80         1.63 o                         
   4   7  18          0.36          1.31         1.97 o                         
   5   7  18          5.14          9.29         2.96 o                         
   0   8  18        105.78         99.38         8.11 o                         
   1   8  18         60.52         67.01         2.83 o                         
   2   8  18         39.39         39.89         2.94 o                         
   3   8  18         27.03         27.80         2.19 o                         
   4   8  18         86.44        105.80         3.79 o                         
   5   8  18         21.27         25.79         2.79 o                         
   1   9  18         68.43         79.61         3.04 o                         
   2   9  18         14.82         12.73         1.62 o                         
   3   9  18         15.77         14.00         1.85 o                         
   4   9  18          7.05          6.25         1.85 o                         
   0  10  18         61.38         63.46         4.24 o                         
   1  10  18          9.07          9.72         1.61 o                         
   2  10  18         32.85         32.44         2.53 o                         
   3  10  18          2.29          0.25         2.00 o                         
   1  11  18          1.18          2.37         1.93 o                         
   0   1  19         66.41         66.83         4.60 o                         
   1   1  19         97.29        104.73         5.04 o                         
   7   1  19         10.38         13.37         3.07 o                         
   1   2  19         28.70         28.26         3.94 o                         
   2   2  19         50.69         54.34         4.16 o                         
   6   2  19         68.51         78.22         5.26 o                         
   0   3  19        161.21        185.37         7.45 o                         
   1   3  19        139.14        142.42         6.57 o                         
   2   3  19         70.72         71.43         4.82 o                         
   3   3  19        122.17        122.92         5.70 o                         
   5   3  19         21.63         33.96         3.94 o                         
   6   3  19         25.75         27.39         3.29 o                         
   1   4  19         20.09         29.62         3.17 o                         
   2   4  19         10.68         14.22         1.93 o                         
   3   4  19         28.80         32.11         3.09 o                         
   4   4  19          4.15          6.09         1.72 o                         
   5   4  19          0.39          1.10         2.19 o                         
   6   4  19          1.56          0.88         2.63 o                         
   0   5  19        127.49        122.79         4.49 o                         
   1   5  19         18.60         14.83         1.63 o                         
   2   5  19         29.05         30.97         3.94 o                         
   3   5  19        122.16        125.63         5.70 o                         
   4   5  19          8.41          8.81         2.08 o                         
   5   5  19         83.67         98.99         4.40 o                         
   6   5  19         16.74         11.39         2.85 o                         
   1   6  19         63.10         63.04         2.63 o                         
   2   6  19         19.81         20.82         1.80 o                         
   3   6  19         11.21         13.22         2.09 o                         
   4   6  19         43.91         51.31         3.71 o                         
   5   6  19         74.66         81.27         4.33 o                         
   0   7  19         79.57         84.10         4.26 o                         
   1   7  19          3.30          5.15         1.44 o                         
   2   7  19          9.15         11.06         1.67 o                         
   3   7  19         25.15         30.30         2.47 o                         
   4   7  19         38.56         45.72         3.93 o                         
   5   7  19         84.63         96.68         4.72 o                         
   1   8  19          6.98         11.80         1.60 o                         
   2   8  19         13.49         13.49         1.89 o                         
   3   8  19         11.60         12.09         1.90 o                         
   4   8  19         62.58         81.97         4.49 o                         
   0   9  19         71.99         78.50         4.62 o                         
   1   9  19          0.94          4.89         1.52 o                         
   2   9  19         14.64         13.76         1.70 o                         
   3   9  19         47.28         61.27         3.52 o                         
   1  10  19          9.95         11.48         2.24 o                         
   2  10  19         68.81         79.96         4.41 o                         
   0   2  20        489.69        475.03        13.58 o                         
   1   2  20         57.71         50.83         4.38 o                         
   1   3  20        240.76        233.79         8.55 o                         
   2   3  20         59.19         60.69         4.82 o                         
   0   4  20         63.39         64.86         5.26 o                         
   1   4  20         17.57         17.75         3.07 o                         
   2   4  20         44.19         44.48         4.82 o                         
   3   4  20         25.04         30.24         4.16 o                         
   5   4  20         11.77         13.15         3.94 o                         
   1   5  20         28.69         26.87         2.06 o                         
   2   5  20         17.09         18.16         2.17 o                         
   3   5  20         47.25         61.64         5.48 o                         
   4   5  20          3.56          7.67         2.63 o                         
   0   6  20         94.84         98.66         4.41 o                         
   1   6  20         15.90         15.76         1.60 o                         
   2   6  20         73.03         75.44         4.03 o                         
   3   6  20         56.67         58.74         3.86 o                         
   4   6  20          0.94          5.96         2.09 o                         
   5   6  20          8.91         13.33         3.18 o                         
   1   7  20         83.66         94.13         3.17 o                         
   2   7  20          1.88          2.79         1.68 o                         
   3   7  20        121.52        133.73         5.11 o                         
   4   7  20         13.88         17.57         2.46 o                         
   0   8  20         99.68        105.95         4.93 o                         
   1   8  20         35.46         40.36         2.80 o                         
   2   8  20          4.65          2.94         1.53 o                         
   3   8  20          2.17          6.14         2.17 o                         
   1   9  20         33.95         41.92         3.06 o                         
   2   9  20         57.40         64.50         3.94 o                         
   0   3  21        121.11        114.37         6.35 o                         
   1   3  21         53.42         60.91         5.26 o                         
   1   4  21          7.19          7.61         2.09 o                         
   2   4  21         38.83         36.37         4.38 o                         
   0   5  21          3.01          5.48         3.07 o                         
   1   5  21          2.16          4.96         2.09 o                         
   2   5  21          6.63          5.04         2.85 o                         
   3   5  21         31.23         36.15         4.60 o                         
   1   6  21         17.85         21.01         2.23 o                         
   2   6  21          2.22          1.45         2.09 o                         
   3   6  21         39.65         53.53         4.34 o                         
   4   6  21          6.76         13.15         3.07 o                         
   0   7  21         16.21         15.50         2.55 o                         
   1   7  21          3.23          6.11         1.83 o                         
   2   7  21         10.44         11.97         2.40 o                         
   3   7  21        105.40        120.17         5.70 o                         
   1   8  21          1.49          3.21         1.63 o                         
   2   8  21         18.81         19.52         2.55 o                         
   1   3  22         17.87         29.58         5.04 o                         
   0   4  22         10.44         10.96         3.07 o                         
   1   4  22          7.22          8.42         2.09 o                         
   1   5  22         31.43         36.25         3.64 o                         
   2   5  22         20.20         27.39         4.60 o                         
   0   6  22         19.45         17.53         3.72 o                         
   1   6  22          4.79          4.91         2.24 o                         
   2   6  22          2.09          1.75         2.85 o                         
   3   6  22         78.89         90.71         6.14 o                         
   1   7  22         50.18         55.62         4.49 o                         
   2   7  22          6.31          8.29         2.67 o                         
   1   4  23          9.65          9.86         3.29 o                         
   0   5  23         35.74         38.34         5.48 o                         
   1   5  23          7.06          8.33         2.32 o                         
   1   6  23         21.44         21.10         2.78 o                         
                                                                                
